# Supplementary material for: In Vivo T-Box Transcription Factor Profiling Reveals Joint Regulation of Embryonic Neuromesodermal Bipotency
Source: Cell Rep. 2013 Sep 26;4(6):1185–96. doi: 10.1016/j.celrep.2013.08.012 (PMC3791401; doi:10.1016/j.celrep.2013.08.012)
Supplement: Table S1. Summary of Genomic Regions Bound by Eomes, VegT, and Xbra in X. tropicalis Embryos, Related to Figures 1 and 4 — Excel spreadsheets contain genomic coordinates (genome assembly JGI4.1), pile-up values, fold of enrichment, p, and FDR (q) values for each peak called by MACS 2.0.4 (Zhang et al., 2008) with indicated settings in the header of each sheet named after the corresponding ChIP-seq experiments: Xbra at gastrula stage, Xbra 12 (1) and (2), and early tail bud stage, Xbra 20 as well as for Eomes and VegT at gastrula stage, Eomes 12, and VegT 12, respectively. [file mmc1.xls]

## Sheet: Xbra 12 (1)
Xbra binding coodinates determined at gastrula stage (Xbra ChIP at stage 11-12.5; 1st biological replicate)
This file is generated by MACS version 2.0.4
Effective genome size: 1.7e+09bp
Band width: 300bp
Model fold: 3-30
Range for calculating regional lambda is: 1000bp and 10000bp
ChIP read number: 27254209
ChIP read number after filtering: 26485742
Maximum duplicate tags at the same position: 4
Redundant rate of ChIP: 0.03
Input read number: 19276901
Input read number after filtering: 18320911
Maximum duplicate tags at the same position: 3
Redundant rate of input: 0.05
Modelled distance between reverse and forward peak alignment: 162bp
Data filter: p≤10-5 (FDR≤1%)
Scaffold (v4.1)	Start	End	Length	Summit	Pile-up	-LOG10(pvalue)	Enrichment	-LOG10(qvalue)
scaffold_1	30361	30522	162	30440	58	8.15	2.3	4.88
scaffold_1	6875210	6875371	162	6875329	57	7.77	2.26	4.52
scaffold_1	219324	219488	165	219397	50	5.36	1.98	2.21
scaffold_1	5569571	5569735	165	5569681	53	6.35	2.1	3.15
scaffold_1	474614	474779	166	474690	50	5.36	1.98	2.21
scaffold_1	2514087	2514254	168	2514123	60	8.92	2.38	5.63
scaffold_1	651239	651417	179	651326	65	10.96	2.58	7.6
scaffold_1	6114002	6114183	182	6114138	58	8.15	2.3	4.88
scaffold_1	2889864	2890047	184	2889961	82	19.03	3.25	15.48
scaffold_1	4081150	4081333	184	4081236	50	5.36	1.98	2.21
scaffold_1	5826341	5826525	185	5826402	58	8.15	2.3	4.88
scaffold_1	5598254	5598442	189	5598334	56	7.41	2.22	4.17
scaffold_1	145445	145638	194	145511	56	7.41	2.22	4.17
scaffold_1	6899917	6900121	205	6899995	62	9.71	2.46	6.39
scaffold_1	6634652	6634860	209	6634752	79	17.48	3.13	13.96
scaffold_1	2931477	2931693	217	2931586	67	11.82	2.65	8.44
scaffold_1	5571181	5571401	221	5571342	60	8.92	2.38	5.63
scaffold_1	1307320	1307545	226	1307409	77	16.48	3.05	12.99
scaffold_1	3689394	3689627	234	3689526	96	26.81	3.8	23.12
scaffold_1	6553944	6554186	243	6554064	105	32.28	4.16	28.51
scaffold_1	6214047	6214303	257	6214165	75	15.51	2.97	12.04
scaffold_1	3688722	3688982	261	3688855	65	10.96	2.58	7.6
scaffold_1	6346455	6346716	262	6346575	68	12.26	2.69	8.87
scaffold_1	554716	554978	263	554833	146	61.01	5.78	56.91
scaffold_1	5240061	5240324	264	5240181	65	10.96	2.58	7.6
scaffold_1	6327240	6327507	268	6327359	92	24.5	3.65	20.85
scaffold_1	7020138	7020406	269	7020266	66	11.38	2.61	8.01
scaffold_1	196950	197222	273	197062	49	5.05	1.94	1.91
scaffold_1	2906763	2907049	287	2906883	160	72.03	6.34	67.82
scaffold_1	2772280	2772572	293	2772439	148	62.55	5.86	58.43
scaffold_1	1475843	1476142	300	1475983	146	61.01	5.78	56.91
scaffold_1	2601387	2601686	300	2601566	67	11.82	2.65	8.44
scaffold_1	4887382	4887693	312	4887538	107	33.54	4.24	29.76
scaffold_1	136298	136610	313	136453	98	28	3.88	24.3
scaffold_1	3386048	3386360	313	3386222	84	20.07	3.33	16.5
scaffold_1	563957	564279	323	564153	76	15.99	3.01	12.51
scaffold_1	5107302	5107629	328	5107443	181	89.54	7.17	85.17
scaffold_1	5592530	5592863	334	5592749	71	13.62	2.81	10.19
scaffold_1	2806435	2806770	336	2806621	215	120.06	8.52	115.45
scaffold_1	2938631	2938967	337	2938783	202	108.1	8	103.58
scaffold_1	5592020	5592362	343	5592134	65	10.96	2.58	7.6
scaffold_1	4881406	4881751	346	4881549	74	15.03	2.93	11.57
scaffold_1	2970172	2970531	360	2970329	94	25.65	3.72	21.98
scaffold_1	6335016	6335382	367	6335136	120	42.12	4.75	38.23
scaffold_1	2897843	2898210	368	2897985	67	11.82	2.65	8.44
scaffold_1	181854	182223	370	182071	202	108.1	8	103.58
scaffold_1	474843	475224	382	474992	119	41.44	4.71	37.56
scaffold_1	140948	141331	384	141188	76	15.99	3.01	12.51
scaffold_1	2936632	2937048	417	2936783	153	66.45	6.06	62.29
scaffold_1	1335055	1335481	427	1335203	72	14.08	2.85	10.64
scaffold_1	633145	633599	455	633278	95	26.23	3.76	22.55
scaffold_1	320461	320955	495	320649	202	108.1	8	103.58
scaffold_1	180102	180657	556	180244	83	19.55	3.29	15.99
scaffold_10	646488	646649	162	646556	53	6.35	2.1	3.15
scaffold_10	4586206	4586367	162	4586272	51	5.69	2.02	2.52
scaffold_10	3991764	3991927	164	3991868	50	5.36	1.98	2.21
scaffold_10	3315276	3315441	166	3315374	61	9.31	2.42	6
scaffold_10	5428729	5428904	176	5428823	63	10.11	2.5	6.78
scaffold_10	5424777	5424963	187	5424887	53	6.35	2.1	3.15
scaffold_10	3909121	3909332	212	3909209	59	8.52	2.34	5.24
scaffold_10	4600598	4600814	217	4600686	73	14.55	2.89	11.1
scaffold_10	5104218	5104435	218	5104354	75	15.51	2.97	12.04
scaffold_10	5297722	5297950	229	5297819	120	42.12	4.75	38.23
scaffold_10	4875129	4875371	243	4875256	54	6.7	2.14	3.49
scaffold_10	5064833	5065081	249	5064951	64	10.54	2.54	7.2
scaffold_10	2210719	2210969	251	2210829	106	32.9	4.2	29.13
scaffold_10	2133482	2133733	252	2133594	107	33.54	4.24	29.76
scaffold_10	3330856	3331109	254	3330980	100	29.2	3.96	25.48
scaffold_10	279625	279887	263	279763	143	58.72	5.67	54.64
scaffold_10	4603319	4603596	278	4603476	72	14.08	2.85	10.64
scaffold_10	3990561	3990844	284	3990686	65	10.96	2.58	7.6
scaffold_10	2189778	2190063	286	2189933	62	9.71	2.46	6.39
scaffold_10	172985	173272	288	173123	137	54.23	5.43	50.2
scaffold_10	5424115	5424417	303	5424293	145	60.25	5.74	56.16
scaffold_10	4496631	4496945	315	4496811	163	74.47	6.46	70.24
scaffold_10	3889951	3890266	316	3890107	111	36.11	4.4	32.29
scaffold_10	3888636	3888952	317	3888772	118	40.76	4.68	36.89
scaffold_10	4494883	4495201	319	4495002	103	31.04	4.08	27.29
scaffold_10	3896728	3897049	322	3896821	62	9.71	2.46	6.39
scaffold_10	3894439	3894780	342	3894551	75	15.51	2.97	12.04
scaffold_10	4449026	4449405	380	4449235	180	88.68	7.13	84.32
scaffold_10	3995270	3995657	388	3995474	168	78.56	6.66	74.29
scaffold_10	5426823	5427215	393	5427031	207	112.66	8.2	108.11
scaffold_10	4607332	4607742	411	4607512	148	62.55	5.86	58.43
scaffold_10	5418704	5419124	421	5418906	183	91.26	7.25	86.88
scaffold_10	5420795	5421222	428	5420955	117	40.08	4.64	36.21
scaffold_10	3992165	3992597	433	3992380	190	97.37	7.53	92.94
scaffold_10	3902100	3902573	474	3902257	128	47.7	5.07	43.75
scaffold_10	5435743	5436223	481	5436049	274	178.35	10.86	173.32
scaffold_10	4797142	4797777	636	4797369	124	44.88	4.91	40.96
scaffold_10	3899178	3899889	712	3899450	230	134.28	9.11	129.56
scaffold_100	1000221	1000411	191	1000335	62	9.71	2.46	6.39
scaffold_100	1785745	1785942	198	1785879	57	7.77	2.26	4.52
scaffold_100	216495	216696	202	216606	54	6.7	2.14	3.49
scaffold_100	1700466	1700698	233	1700581	104	31.66	4.12	27.9
scaffold_100	1794070	1794321	252	1794166	101	29.81	4	26.08
scaffold_100	365784	366037	254	365914	81	18.51	3.21	14.97
scaffold_100	414117	414377	261	414248	72	14.08	2.85	10.64
scaffold_100	1769537	1769802	266	1769666	69	12.71	2.73	9.31
scaffold_100	420434	420705	272	420568	86	21.16	3.41	17.57
scaffold_100	1751116	1751387	272	1751241	104	31.66	4.12	27.9
scaffold_100	388870	389237	368	389023	228	132.36	9.03	127.65
scaffold_100	406632	407002	371	406790	286	190.92	11.33	185.81
scaffold_100	1791240	1791654	415	1791440	171	81.06	6.78	76.76
scaffold_100	400592	401135	544	400822	299	204.79	11.85	199.6
scaffold_10061	7325	7478	154	7447	51	5.69	2.02	2.52
scaffold_10061	2209	2399	191	2258	94	25.65	3.72	21.98
scaffold_1008	69832	70063	232	69958	105	32.28	4.16	28.51
scaffold_1008	163887	164154	268	164006	105	32.28	4.16	28.51
scaffold_1008	60442	60847	406	60560	80	18	3.17	14.47
scaffold_101	2417649	2417826	178	2417779	58	8.15	2.3	4.88
scaffold_101	2154805	2155008	204	2154927	71	13.62	2.81	10.19
scaffold_101	438195	438399	205	438312	78	16.98	3.09	13.47
scaffold_101	1775285	1775522	238	1775362	67	11.82	2.65	8.44
scaffold_101	2483796	2484039	244	2483928	74	15.03	2.93	11.57
scaffold_101	394680	394935	256	394829	62	9.71	2.46	6.39
scaffold_101	1578240	1578531	292	1578383	104	31.66	4.12	27.9
scaffold_101	1496694	1497017	324	1496827	169	79.4	6.7	75.12
scaffold_101	1494551	1494933	383	1494659	103	31.04	4.08	27.29
scaffold_1010	214124	214409	286	214266	92	24.5	3.65	20.85
scaffold_1011	203802	203882	81	203811	53	5.43	1.95	2.28
scaffold_10124	16	306	291	158	89	17.78	2.93	14.26
scaffold_1013	196103	196264	162	196185	51	5.69	2.02	2.52
scaffold_1013	203961	204122	162	204027	50	5.36	1.98	2.21
scaffold_1018	168654	168869	216	168746	66	11.38	2.61	8.01
scaffold_102	2667608	2667736	129	2667667	54	6.7	2.14	3.49
scaffold_102	1697380	1697551	172	1697482	63	10.11	2.5	6.78
scaffold_102	1495287	1495475	189	1495384	54	6.7	2.14	3.49
scaffold_102	1421398	1421619	222	1421484	97	27.4	3.84	23.7
scaffold_102	2091184	2091415	232	2091302	67	11.82	2.65	8.44
scaffold_102	127140	127394	255	127252	71	13.62	2.81	10.19
scaffold_102	1489952	1490208	257	1490070	117	40.08	4.64	36.21
scaffold_102	1627674	1627938	265	1627804	58	8.15	2.3	4.88
scaffold_1020	173547	173795	249	173692	110	35.47	4.36	31.66
scaffold_1022	128036	128222	187	128126	57	7.77	2.26	4.52
scaffold_1024	194599	194689	91	194644	112	36.77	4.44	32.95
scaffold_103	1589900	1590061	162	1589973	50	5.36	1.98	2.21
scaffold_103	901549	901735	187	901653	57	7.77	2.26	4.52
scaffold_103	393786	393977	192	393888	57	7.77	2.26	4.52
scaffold_103	1518247	1518446	200	1518356	78	16.98	3.09	13.47
scaffold_103	2103656	2103946	291	2103771	54	6.7	2.14	3.49
scaffold_103	659547	659871	325	659707	145	60.25	5.74	56.16
scaffold_1030	177144	177305	162	177243	57	7.77	2.26	4.52
scaffold_1035	44278	44754	477	44596	247	150.91	9.79	146.07
scaffold_104	2145276	2145437	162	2145371	59	8.52	2.34	5.24
scaffold_104	1686328	1686503	176	1686419	61	9.31	2.42	6
scaffold_104	2129613	2129843	231	2129736	78	16.98	3.09	13.47
scaffold_104	1560980	1561238	259	1561105	50	5.36	1.98	2.21
scaffold_105	705233	705397	165	705291	63	10.11	2.5	6.78
scaffold_105	1553834	1554001	168	1553949	54	6.7	2.14	3.49
scaffold_105	1475952	1476141	190	1476061	90	23.36	3.57	19.73
scaffold_105	1775653	1775844	192	1775729	73	14.55	2.89	11.1
scaffold_105	2478999	2479201	203	2479088	54	6.7	2.14	3.49
scaffold_105	2004217	2004445	229	2004341	103	31.04	4.08	27.29
scaffold_105	2548841	2549075	235	2548964	88	22.25	3.49	18.64
scaffold_105	1805885	1806121	237	1806007	53	6.35	2.1	3.15
scaffold_105	1579265	1579545	281	1579413	72	14.08	2.85	10.64
scaffold_105	1549315	1549679	365	1549590	50	5.36	1.98	2.21
scaffold_105	2313701	2314124	424	2313842	122	43.49	4.83	39.58
scaffold_105	1563431	1563904	474	1563745	233	137.18	9.23	132.44
scaffold_105	2365999	2366472	474	2366158	83	19.55	3.29	15.99
scaffold_105	1051081	1051557	477	1051345	94	25.65	3.72	21.98
scaffold_105	754324	754823	500	754635	241	144.99	9.55	140.19
scaffold_1050	5822	5985	164	5905	61	9.31	2.42	6
scaffold_1051	35508	35669	162	35573	54	6.7	2.14	3.49
scaffold_1051	23134	23307	174	23183	56	7.41	2.22	4.17
scaffold_1051	8680	8868	189	8720	136	53.49	5.39	49.47
scaffold_1051	7045	7256	212	7174	54	6.7	2.14	3.49
scaffold_1051	36389	36628	240	36532	49	5.05	1.94	1.91
scaffold_1051	45635	45875	241	45755	81	18.51	3.21	14.97
scaffold_1051	9835	10085	251	9952	108	34.18	4.28	30.39
scaffold_1051	21263	21515	253	21381	50	5.36	1.98	2.21
scaffold_1051	33554	33860	307	33702	151	64.88	5.98	60.74
scaffold_1051	24725	25064	340	24937	86	21.16	3.41	17.57
scaffold_1051	42749	43119	371	42908	155	68.03	6.14	63.86
scaffold_1051	41923	42322	400	42073	120	42.12	4.75	38.23
scaffold_1051	11416	11870	455	11661	403	323.72	15.97	317.87
scaffold_1051	10626	11114	489	10887	232	136.21	9.19	131.47
scaffold_1051	13523	14029	507	13892	95	26.23	3.76	22.55
scaffold_1051	5618	6159	542	5887	189	96.49	7.49	92.06
scaffold_1051	22076	22636	561	22227	172	81.9	6.81	77.6
scaffold_1051	53466	54262	797	53643	245	148.93	9.71	144.1
scaffold_1054	51258	51411	154	51371	49	5.05	1.94	1.91
scaffold_1057	121360	121521	162	121441	57	7.77	2.26	4.52
scaffold_106	528094	528255	162	528208	52	6.01	2.06	2.83
scaffold_106	610536	610705	170	610635	56	7.41	2.22	4.17
scaffold_106	2575878	2576049	172	2575960	50	5.36	1.98	2.21
scaffold_106	860917	861092	176	861027	53	6.35	2.1	3.15
scaffold_106	1714746	1714928	183	1714853	52	6.01	2.06	2.83
scaffold_106	1986827	1987027	201	1986945	66	11.38	2.61	8.01
scaffold_106	2365562	2365765	204	2365661	50	5.36	1.98	2.21
scaffold_106	726422	726632	211	726503	74	15.03	2.93	11.57
scaffold_106	854348	854564	217	854484	77	16.48	3.05	12.99
scaffold_106	2406426	2406646	221	2406542	95	26.23	3.76	22.55
scaffold_106	714183	714406	224	714269	54	6.7	2.14	3.49
scaffold_106	2379399	2379623	225	2379475	53	6.35	2.1	3.15
scaffold_106	694104	694330	227	694170	67	11.82	2.65	8.44
scaffold_106	744772	744999	228	744886	83	19.55	3.29	15.99
scaffold_106	1950399	1950628	230	1950527	57	7.77	2.26	4.52
scaffold_106	747020	747282	263	747101	61	9.31	2.42	6
scaffold_106	2594079	2594363	285	2594220	161	72.84	6.38	68.62
scaffold_106	761780	762110	331	761859	59	8.52	2.34	5.24
scaffold_106	1720360	1720708	349	1720486	67	11.82	2.65	8.44
scaffold_106	2599538	2599886	349	2599735	74	15.03	2.93	11.57
scaffold_106	2581198	2581550	353	2581441	70	13.16	2.77	9.74
scaffold_106	1709952	1710309	358	1710102	128	47.7	5.07	43.75
scaffold_106	737210	737611	402	737380	103	31.04	4.08	27.29
scaffold_106	764958	765368	411	765183	345	255.73	13.67	250.27
scaffold_106	2574592	2575013	422	2574856	97	27.4	3.84	23.7
scaffold_106	748444	748867	424	748623	178	86.97	7.05	82.62
scaffold_106	2364762	2365185	424	2364879	63	10.11	2.5	6.78
scaffold_106	663983	664420	438	664227	90	23.36	3.57	19.73
scaffold_106	2612582	2613099	518	2612681	56	7.41	2.22	4.17
scaffold_106	776224	776830	607	776640	261	164.99	10.34	160.05
scaffold_106	678522	679144	623	678991	78	16.98	3.09	13.47
scaffold_10660	5055	5360	306	5122	84	14.15	2.62	10.71
scaffold_107	743842	744003	162	743904	49	5.05	1.94	1.91
scaffold_107	831968	832129	162	832059	53	6.35	2.1	3.15
scaffold_107	256414	256576	163	256458	51	5.69	2.02	2.52
scaffold_107	250079	250246	168	250205	53	6.35	2.1	3.15
scaffold_107	846875	847046	172	846939	71	13.62	2.81	10.19
scaffold_107	1791210	1791387	178	1791292	56	7.41	2.22	4.17
scaffold_107	340289	340470	182	340383	51	5.69	2.02	2.52
scaffold_107	1007188	1007370	183	1007304	74	15.03	2.93	11.57
scaffold_107	250662	250848	187	250777	69	12.71	2.73	9.31
scaffold_107	974197	974393	197	974264	76	15.99	3.01	12.51
scaffold_107	1645824	1646020	197	1645913	53	6.35	2.1	3.15
scaffold_107	837155	837377	223	837274	61	9.31	2.42	6
scaffold_107	736208	736433	226	736350	62	9.71	2.46	6.39
scaffold_107	1008210	1008441	232	1008321	88	22.25	3.49	18.64
scaffold_107	1816688	1816924	237	1816797	128	47.7	5.07	43.75
scaffold_107	828166	828433	268	828327	78	16.98	3.09	13.47
scaffold_107	1005777	1006049	273	1005937	64	10.54	2.54	7.2
scaffold_107	1790607	1790888	282	1790727	132	50.57	5.23	46.58
scaffold_107	239269	239557	289	239428	89	22.81	3.53	19.19
scaffold_107	1751415	1751750	336	1751592	65	10.96	2.58	7.6
scaffold_107	248402	248739	338	248528	64	10.54	2.54	7.2
scaffold_107	1064159	1064531	373	1064407	107	33.54	4.24	29.76
scaffold_107	1818081	1818465	385	1818321	63	10.11	2.5	6.78
scaffold_107	696625	697017	393	696841	72	14.08	2.85	10.64
scaffold_107	774687	775105	419	774880	137	54.23	5.43	50.2
scaffold_107	1814051	1814522	472	1814341	132	50.57	5.23	46.58
scaffold_107	749144	749655	512	749326	159	71.23	6.3	67.03
scaffold_1075	76633	76841	209	76749	66	11.38	2.61	8.01
scaffold_1076	127922	128270	349	128138	75	15.51	2.97	12.04
scaffold_1077	57852	58078	227	57927	82	19.03	3.25	15.48
scaffold_10777	2809	3047	239	2908	55	7.05	2.18	3.82
scaffold_108	2306103	2306264	162	2306194	56	7.41	2.22	4.17
scaffold_108	1639731	1639912	182	1639816	61	9.31	2.42	6
scaffold_108	1571449	1571648	200	1571532	54	6.7	2.14	3.49
scaffold_108	2694356	2694562	207	2694474	72	14.08	2.85	10.64
scaffold_108	2631198	2631444	247	2631311	98	28	3.88	24.3
scaffold_108	1632963	1633217	255	1633090	151	64.88	5.98	60.74
scaffold_108	1125711	1125968	258	1125849	69	12.71	2.73	9.31
scaffold_108	2696069	2696392	324	2696249	227	131.41	8.99	126.71
scaffold_108	2319462	2319846	385	2319667	234	138.15	9.27	133.4
scaffold_108	1617693	1618101	409	1617931	159	71.23	6.3	67.03
scaffold_108	1296674	1297140	467	1297012	121	42.8	4.79	38.9
scaffold_1081	22817	23100	284	23012	54	6.7	2.14	3.49
scaffold_1082	117116	117308	193	117175	81	18.51	3.21	14.97
scaffold_1082	154639	154833	195	154715	53	6.35	2.1	3.15
scaffold_1082	124844	125053	210	124934	55	5.93	2	2.76
scaffold_1082	124016	124235	220	124144	61	9.31	2.42	6
scaffold_1082	159392	159640	249	159505	78	16.98	3.09	13.47
scaffold_1082	165791	166164	374	165968	180	88.68	7.13	84.32
scaffold_1082	160353	160727	375	160571	201	107.19	7.96	102.68
scaffold_1082	162621	163285	665	162945	87	21.7	3.45	18.1
scaffold_109	2559772	2559918	147	2559833	56	7.41	2.22	4.17
scaffold_109	713996	714189	194	714040	62	9.71	2.46	6.39
scaffold_109	1077849	1078049	201	1077947	71	13.62	2.81	10.19
scaffold_109	1079716	1079919	204	1079866	61	9.31	2.42	6
scaffold_109	755769	755978	210	755891	64	10.54	2.54	7.2
scaffold_109	1542494	1542716	223	1542628	92	24.5	3.65	20.85
scaffold_109	1109720	1109949	230	1109835	94	25.65	3.72	21.98
scaffold_109	756465	756704	240	756591	66	11.38	2.61	8.01
scaffold_109	880430	880670	241	880564	89	22.81	3.53	19.19
scaffold_109	1451501	1451744	244	1451622	54	6.7	2.14	3.49
scaffold_109	1382623	1382878	256	1382737	93	25.07	3.68	21.41
scaffold_109	764601	764880	280	764730	80	18	3.17	14.47
scaffold_109	1383108	1383408	301	1383254	122	43.49	4.83	39.58
scaffold_109	751588	751916	329	751746	97	27.4	3.84	23.7
scaffold_109	831832	832166	335	831949	75	15.51	2.97	12.04
scaffold_109	136194	136543	350	136382	141	57.21	5.59	53.15
scaffold_109	1076252	1076605	354	1076446	121	42.8	4.79	38.9
scaffold_109	779371	779737	367	779633	70	13.16	2.77	9.74
scaffold_109	1013739	1014109	371	1013922	201	107.19	7.96	102.68
scaffold_109	830725	831293	569	830877	155	68.03	6.14	63.86
scaffold_10921	7501	7568	68	7547	68	12.26	2.69	8.87
scaffold_1093	68346	68554	209	68408	56	7.41	2.22	4.17
scaffold_1094	61376	61610	235	61497	65	10.96	2.58	7.6
scaffold_1094	85691	85950	260	85828	107	33.54	4.24	29.76
scaffold_1094	95537	95859	323	95685	82	19.03	3.25	15.48
scaffold_1094	85270	85608	339	85403	102	30.42	4.04	26.68
scaffold_1099	278963	279149	187	279005	58	8.15	2.3	4.88
scaffold_1099	296760	296988	229	296854	54	6.7	2.14	3.49
scaffold_1099	51729	51960	232	51883	64	10.54	2.54	7.2
scaffold_1099	19871	20114	244	20029	75	15.51	2.97	12.04
scaffold_1099	270246	270507	262	270373	75	15.51	2.97	12.04
scaffold_1099	289161	289425	265	289300	67	11.82	2.65	8.44
scaffold_1099	281139	281411	273	281279	70	13.16	2.77	9.74
scaffold_1099	18645	18922	278	18782	99	28.6	3.92	24.89
scaffold_1099	52052	52332	281	52182	57	7.77	2.26	4.52
scaffold_1099	21938	22219	282	22084	107	33.54	4.24	29.76
scaffold_1099	39987	40268	282	40128	113	37.42	4.48	33.59
scaffold_1099	273946	274227	282	274079	76	15.99	3.01	12.51
scaffold_1099	7962	8248	287	8100	87	21.7	3.45	18.1
scaffold_1099	54243	54530	288	54386	125	45.58	4.95	41.65
scaffold_1099	300930	301218	289	301067	71	13.62	2.81	10.19
scaffold_1099	8414	8706	293	8569	120	42.12	4.75	38.23
scaffold_1099	269382	269684	303	269512	87	21.7	3.45	18.1
scaffold_1099	290830	291132	303	290988	108	34.18	4.28	30.39
scaffold_1099	272040	272350	311	272191	129	48.41	5.11	44.45
scaffold_1099	281737	282051	315	281864	82	19.03	3.25	15.48
scaffold_1099	269873	270190	318	270043	132	50.57	5.23	46.58
scaffold_1099	292123	292449	327	292312	108	34.18	4.28	30.39
scaffold_1099	262265	262618	354	262415	175	84.43	6.93	80.1
scaffold_1099	299209	299583	375	299351	147	61.78	5.82	57.67
scaffold_1099	303053	303439	387	303199	182	90.4	7.21	86.02
scaffold_1099	262904	263307	404	263173	97	27.4	3.84	23.7
scaffold_1099	42966	43432	467	43290	97	27.4	3.84	23.7
scaffold_1099	285351	286014	664	285866	137	54.23	5.43	50.2
scaffold_11	3338911	3339099	189	3339005	64	10.54	2.54	7.2
scaffold_11	3684550	3684748	199	3684649	61	9.31	2.42	6
scaffold_11	2326331	2326530	200	2326434	76	15.99	3.01	12.51
scaffold_11	383099	383320	222	383244	74	15.03	2.93	11.57
scaffold_11	3490116	3490343	228	3490224	77	16.48	3.05	12.99
scaffold_11	3681416	3681646	231	3681510	58	8.15	2.3	4.88
scaffold_11	3602943	3603183	241	3603053	102	30.42	4.04	26.68
scaffold_11	3656357	3656597	241	3656466	80	18	3.17	14.47
scaffold_11	779081	779334	254	779188	151	64.88	5.98	60.74
scaffold_11	4434217	4434476	260	4434374	89	22.81	3.53	19.19
scaffold_11	4299126	4299393	268	4299278	90	23.36	3.57	19.73
scaffold_11	1498739	1499016	278	1498893	115	38.75	4.56	34.9
scaffold_11	3298262	3298539	278	3298413	68	12.26	2.69	8.87
scaffold_11	4280435	4280714	280	4280586	115	38.75	4.56	34.9
scaffold_11	286537	286823	287	286691	111	36.11	4.4	32.29
scaffold_11	1959820	1960136	317	1959915	62	9.71	2.46	6.39
scaffold_11	292254	292596	343	292455	191	98.25	7.57	93.81
scaffold_11	3655643	3655994	352	3655764	157	69.63	6.22	65.44
scaffold_11	5466828	5467183	356	5467098	74	15.03	2.93	11.57
scaffold_11	454403	454763	361	454618	239	143.02	9.47	138.23
scaffold_11	4279500	4279865	366	4279689	419	343.13	16.6	337.19
scaffold_11	3645412	3645781	370	3645520	86	21.16	3.41	17.57
scaffold_11	5205710	5206085	376	5205861	86	21.16	3.41	17.57
scaffold_110	2294290	2294457	168	2294383	50	5.36	1.98	2.21
scaffold_110	976685	976909	225	976792	93	25.07	3.68	21.41
scaffold_110	677113	677372	260	677224	123	44.18	4.87	40.27
scaffold_110	969221	969484	264	969328	82	19.03	3.25	15.48
scaffold_110	2601442	2601734	293	2601600	132	50.57	5.23	46.58
scaffold_110	1671802	1672124	323	1671978	92	24.5	3.65	20.85
scaffold_110	797218	797565	348	797379	106	32.9	4.2	29.13
scaffold_110	2613776	2614152	377	2614062	75	15.51	2.97	12.04
scaffold_110	970245	970642	398	970420	117	40.08	4.64	36.21
scaffold_110	966217	966678	462	966469	311	217.8	12.32	212.53
scaffold_110	2619050	2619556	507	2619252	115	38.75	4.56	34.9
scaffold_110	2618465	2618986	522	2618582	75	15.51	2.97	12.04
scaffold_110	2313943	2314500	558	2314158	184	92.13	7.29	87.74
scaffold_1104	25804	26051	248	25907	53	6.35	2.1	3.15
scaffold_1104	23835	24112	278	23975	114	38.08	4.52	34.24
scaffold_1104	28075	28410	336	28251	98	28	3.88	24.3
scaffold_1104	31039	31507	469	31105	85	20.62	3.37	17.04
scaffold_11081	26	82	57	49	54	6.7	2.14	3.49
scaffold_111	2082300	2082472	173	2082363	64	10.54	2.54	7.2
scaffold_111	191847	192111	265	191955	130	49.13	5.15	45.16
scaffold_111	238911	239239	329	239049	67	11.82	2.65	8.44
scaffold_1111	58367	58573	207	58464	128	47.7	5.07	43.75
scaffold_11144	1	555	555	139	337	198.69	9.32	193.54
scaffold_1116	151268	151544	277	151402	129	48.41	5.11	44.45
scaffold_1116	46004	46378	375	46138	114	38.08	4.52	34.24
scaffold_1116	50157	50539	383	50391	126	46.28	4.99	42.34
scaffold_1116	59283	59872	590	59569	134	52.02	5.31	48.02
scaffold_1116	156478	157231	754	156966	516	466.17	20.44	459.28
scaffold_112	2231064	2231216	153	2231142	50	5.36	1.98	2.21
scaffold_112	384583	384773	191	384675	69	12.71	2.73	9.31
scaffold_112	1847965	1848157	193	1848086	81	18.51	3.21	14.97
scaffold_112	1900303	1900504	202	1900418	53	6.35	2.1	3.15
scaffold_112	1879330	1879535	206	1879397	53	6.35	2.1	3.15
scaffold_112	2032652	2032874	223	2032724	77	16.48	3.05	12.99
scaffold_112	409128	409369	242	409224	84	20.07	3.33	16.5
scaffold_112	984847	985090	244	985000	95	26.23	3.76	22.55
scaffold_112	1963847	1964105	259	1963989	68	12.26	2.69	8.87
scaffold_112	302212	302493	282	302355	134	52.02	5.31	48.02
scaffold_112	1912560	1912862	303	1912705	139	55.71	5.51	51.67
scaffold_112	1901421	1901738	318	1901552	61	9.31	2.42	6
scaffold_112	1906048	1906368	321	1906208	80	18	3.17	14.47
scaffold_112	485322	485651	330	485451	78	16.98	3.09	13.47
scaffold_112	1854092	1854445	354	1854369	49	5.05	1.94	1.91
scaffold_112	1972680	1973043	364	1972804	78	16.98	3.09	13.47
scaffold_112	1872594	1873048	455	1872780	188	95.61	7.45	91.19
scaffold_112	1840512	1840983	472	1840867	64	10.54	2.54	7.2
scaffold_112	1860731	1861216	486	1860914	91	23.93	3.61	20.29
scaffold_112	1841728	1842221	494	1842048	150	64.09	5.94	59.96
scaffold_112	1970610	1971117	508	1970886	192	99.14	7.61	94.69
scaffold_112	402167	402691	525	402356	242	145.97	9.59	141.16
scaffold_112	1871135	1871691	557	1871541	307	213.44	12.16	208.2
scaffold_112	390703	391297	595	391053	103	31.04	4.08	27.29
scaffold_112	1876373	1877111	739	1876490	145	60.25	5.74	56.16
scaffold_112	414492	415269	778	414833	128	47.7	5.07	43.75
scaffold_1121	128987	129148	162	129052	51	5.69	2.02	2.52
scaffold_113	980243	980431	189	980308	55	7.05	2.18	3.82
scaffold_113	994664	994853	190	994792	65	10.96	2.58	7.6
scaffold_113	1090452	1090745	294	1090606	191	98.25	7.57	93.81
scaffold_113	1341501	1341809	309	1341737	66	11.38	2.61	8.01
scaffold_113	2580190	2580550	361	2580409	279	183.56	11.05	178.5
scaffold_113	2446563	2446969	407	2446786	197	103.59	7.81	99.11
scaffold_1130	48001	48154	154	48085	55	7.05	2.18	3.82
scaffold_1133	13641	13855	215	13788	61	9.31	2.42	6
scaffold_1137	136741	137017	277	136885	141	57.21	5.59	53.15
scaffold_114	1576521	1576723	203	1576577	56	7.41	2.22	4.17
scaffold_114	1576780	1577012	233	1576918	61	9.31	2.42	6
scaffold_114	1536786	1537020	235	1536902	49	5.05	1.94	1.91
scaffold_114	1837092	1837372	281	1837244	112	36.77	4.44	32.95
scaffold_11410	314	558	245	439	87	14.42	2.6	10.98
scaffold_1143	103699	103844	146	103752	50	5.36	1.98	2.21
scaffold_1148	134047	134396	350	134202	204	109.91	8.08	105.38
scaffold_1149	8778	8942	165	8875	49	5.05	1.94	1.91
scaffold_1149	16358	16603	246	16498	57	7.77	2.26	4.52
scaffold_1149	9098	9553	456	9417	65	10.96	2.58	7.6
scaffold_115	1762229	1762390	162	1762273	52	6.01	2.06	2.83
scaffold_115	1154570	1154747	178	1154684	74	15.03	2.93	11.57
scaffold_115	458574	458757	184	458626	53	6.35	2.1	3.15
scaffold_115	267288	267493	206	267375	97	27.4	3.84	23.7
scaffold_115	15622	15869	248	15736	90	23.36	3.57	19.73
scaffold_115	443085	443367	283	443149	66	11.38	2.61	8.01
scaffold_1157	130984	131143	160	131045	54	6.7	2.14	3.49
scaffold_116	699266	699452	187	699353	55	7.05	2.18	3.82
scaffold_116	2642168	2642362	195	2642274	59	8.52	2.34	5.24
scaffold_116	403089	403290	202	403219	50	5.36	1.98	2.21
scaffold_116	1981591	1981833	243	1981697	77	16.48	3.05	12.99
scaffold_116	1354126	1354377	252	1354235	129	48.41	5.11	44.45
scaffold_116	2637535	2637813	279	2637664	69	12.71	2.73	9.31
scaffold_116	397531	397821	291	397666	113	37.42	4.48	33.59
scaffold_116	1436797	1437095	299	1436938	193	100.02	7.65	95.56
scaffold_116	2064814	2065116	303	2064924	56	7.41	2.22	4.17
scaffold_116	1762191	1762527	337	1762349	172	81.9	6.81	77.6
scaffold_116	1993809	1994151	343	1993970	159	71.23	6.3	67.03
scaffold_116	2580229	2580576	348	2580444	133	51.29	5.27	47.29
scaffold_116	1992614	1992965	352	1992814	179	87.83	7.09	83.47
scaffold_116	664644	665025	382	664817	91	23.93	3.61	20.29
scaffold_116	1490926	1491418	493	1491229	98	28	3.88	24.3
scaffold_1161	103057	103231	175	103165	49	5.05	1.94	1.91
scaffold_1166	132666	132824	159	132716	54	6.7	2.14	3.49
scaffold_117	1751051	1751213	163	1751096	57	7.77	2.26	4.52
scaffold_117	313571	313739	169	313633	50	5.36	1.98	2.21
scaffold_117	1366617	1366792	176	1366707	49	5.05	1.94	1.91
scaffold_117	1323256	1323443	188	1323323	50	5.36	1.98	2.21
scaffold_117	929296	929486	191	929420	67	11.82	2.65	8.44
scaffold_117	1135206	1135399	194	1135282	56	7.41	2.22	4.17
scaffold_117	553019	553224	206	553119	54	6.7	2.14	3.49
scaffold_117	554031	554238	208	554145	95	26.23	3.76	22.55
scaffold_117	2274980	2275188	209	2275054	57	7.77	2.26	4.52
scaffold_117	1462969	1463179	211	1463102	49	5.05	1.94	1.91
scaffold_117	1197641	1197856	216	1197744	65	10.96	2.58	7.6
scaffold_117	1207062	1207278	217	1207179	69	12.71	2.73	9.31
scaffold_117	1326514	1326740	227	1326650	56	7.41	2.22	4.17
scaffold_117	878418	878647	230	878491	51	5.69	2.02	2.52
scaffold_117	891606	891838	233	891767	64	10.54	2.54	7.2
scaffold_117	1327811	1328045	235	1327920	113	37.42	4.48	33.59
scaffold_117	1365138	1365381	244	1365260	135	52.75	5.35	48.74
scaffold_117	1322383	1322631	249	1322502	145	60.25	5.74	56.16
scaffold_117	1670761	1671017	257	1670859	55	7.05	2.18	3.82
scaffold_117	2280226	2280491	266	2280335	49	5.05	1.94	1.91
scaffold_117	972371	972650	280	972555	60	8.92	2.38	5.63
scaffold_117	546498	546780	283	546651	124	44.88	4.91	40.96
scaffold_117	899612	899895	284	899746	164	75.28	6.5	71.04
scaffold_117	882440	882727	288	882580	88	22.25	3.49	18.64
scaffold_117	1303841	1304128	288	1303969	149	63.33	5.9	59.21
scaffold_117	1340842	1341130	289	1340970	120	42.12	4.75	38.23
scaffold_117	1949703	1950004	302	1949861	117	40.08	4.64	36.21
scaffold_117	1751720	1752031	312	1751880	163	74.47	6.46	70.24
scaffold_117	1823988	1824308	321	1824179	69	12.71	2.73	9.31
scaffold_117	1779134	1779461	328	1779293	85	20.62	3.37	17.04
scaffold_117	1764537	1764876	340	1764685	113	37.42	4.48	33.59
scaffold_117	1931512	1931853	342	1931710	108	34.18	4.28	30.39
scaffold_117	1693161	1693503	343	1693322	62	9.71	2.46	6.39
scaffold_117	1851235	1851577	343	1851419	93	25.07	3.68	21.41
scaffold_117	1932286	1932630	345	1932436	228	132.36	9.03	127.65
scaffold_117	913027	913384	358	913224	132	50.57	5.23	46.58
scaffold_117	1329409	1329766	358	1329636	145	60.25	5.74	56.16
scaffold_117	1424658	1425029	372	1424868	92	24.5	3.65	20.85
scaffold_117	1343100	1343492	393	1343316	212	117.27	8.4	112.68
scaffold_117	892986	893415	430	893168	156	68.83	6.18	64.65
scaffold_117	1324150	1324580	431	1324354	269	173.18	10.66	168.18
scaffold_117	1370874	1371433	560	1371067	241	144.99	9.55	140.19
scaffold_117	1768182	1768987	806	1768299	125	45.58	4.95	41.65
scaffold_117	1735993	1736840	848	1736375	276	180.43	10.94	175.38
scaffold_1174	10228	10389	162	10297	56	7.41	2.22	4.17
scaffold_1175	107395	107556	162	107509	49	5.05	1.94	1.91
scaffold_118	1321526	1321696	171	1321624	63	10.11	2.5	6.78
scaffold_1187	20428	20692	265	20581	99	28.6	3.92	24.89
scaffold_119	2478348	2478509	162	2478420	53	6.35	2.1	3.15
scaffold_119	261237	261495	259	261346	67	11.82	2.65	8.44
scaffold_119	12933	13194	262	13067	99	28.6	3.92	24.89
scaffold_119	129101	129402	302	129210	56	7.41	2.22	4.17
scaffold_119	2293061	2293440	380	2293292	207	112.66	8.2	108.11
scaffold_119	14817	15273	457	14970	72	14.08	2.85	10.64
scaffold_119	171290	171747	458	171401	70	13.16	2.77	9.74
scaffold_119	164131	164761	631	164529	200	106.29	7.92	101.79
scaffold_119	283094	283864	771	283395	303	209.1	12.01	203.88
scaffold_12	4314449	4314617	169	4314503	58	8.15	2.3	4.88
scaffold_12	4651589	4651758	170	4651685	61	9.31	2.42	6
scaffold_12	892236	892410	175	892381	49	5.05	1.94	1.91
scaffold_12	4623954	4624133	180	4624018	52	6.01	2.06	2.83
scaffold_12	761534	761729	196	761650	64	10.54	2.54	7.2
scaffold_12	3561941	3562136	196	3562026	68	12.26	2.69	8.87
scaffold_12	1927552	1927750	199	1927664	65	10.96	2.58	7.6
scaffold_12	4640519	4640742	224	4640665	79	17.48	3.13	13.96
scaffold_12	5444412	5444635	224	5444517	62	9.71	2.46	6.39
scaffold_12	2060525	2060749	225	2060650	56	7.41	2.22	4.17
scaffold_12	3711953	3712210	258	3712097	103	31.04	4.08	27.29
scaffold_12	2984090	2984357	268	2984220	91	23.93	3.61	20.29
scaffold_12	4631647	4631919	273	4631780	76	15.99	3.01	12.51
scaffold_12	3577016	3577300	285	3577160	62	9.71	2.46	6.39
scaffold_12	2114998	2115300	303	2115147	169	79.4	6.7	75.12
scaffold_12	4636123	4636437	315	4636277	293	198.36	11.61	193.21
scaffold_12	3562244	3562582	339	3562397	131	49.84	5.19	45.86
scaffold_12	3744832	3745189	358	3744927	57	7.77	2.26	4.52
scaffold_12	5121731	5122126	396	5121982	115	38.75	4.56	34.9
scaffold_12	4288511	4288917	407	4288782	103	31.04	4.08	27.29
scaffold_12	4633915	4634350	436	4634150	82	19.03	3.25	15.48
scaffold_120	2242955	2243079	125	2243015	54	6.7	2.14	3.49
scaffold_120	486934	487131	198	487040	82	19.03	3.25	15.48
scaffold_120	2198626	2198845	220	2198728	87	21.7	3.45	18.1
scaffold_120	789995	790220	226	790140	62	9.71	2.46	6.39
scaffold_120	468070	468301	232	468187	76	15.99	3.01	12.51
scaffold_120	1644719	1644951	233	1644838	103	31.04	4.08	27.29
scaffold_120	14748	15000	253	14897	80	18	3.17	14.47
scaffold_120	415641	415905	265	415785	74	15.03	2.93	11.57
scaffold_120	340256	340553	298	340345	59	8.52	2.34	5.24
scaffold_12069	1520	1584	65	1536	70	8.66	2.18	5.38
scaffold_121	1132806	1133004	199	1132892	70	13.16	2.77	9.74
scaffold_121	2294304	2294506	203	2294416	50	5.36	1.98	2.21
scaffold_121	2295202	2295414	213	2295329	62	9.71	2.46	6.39
scaffold_121	1922321	1922598	278	1922440	64	10.54	2.54	7.2
scaffold_121	273399	273792	394	273589	124	44.88	4.91	40.96
scaffold_1210	126988	127309	322	127167	178	86.97	7.05	82.62
scaffold_122	2596487	2596606	120	2596554	50	5.36	1.98	2.21
scaffold_122	1379736	1379930	195	1379855	61	9.31	2.42	6
scaffold_122	1745812	1746009	198	1745916	67	11.82	2.65	8.44
scaffold_122	1467966	1468165	200	1468056	61	9.31	2.42	6
scaffold_122	2236778	2236990	213	2236898	105	32.28	4.16	28.51
scaffold_122	2363184	2363396	213	2363272	57	7.77	2.26	4.52
scaffold_122	1457950	1458174	225	1458075	67	11.82	2.65	8.44
scaffold_122	1513471	1513708	238	1513573	67	11.82	2.65	8.44
scaffold_122	1458246	1458499	254	1458366	83	19.55	3.29	15.99
scaffold_122	666155	666433	279	666273	102	30.42	4.04	26.68
scaffold_122	1468300	1468591	292	1468437	78	16.98	3.09	13.47
scaffold_122	1438517	1438841	325	1438706	87	21.7	3.45	18.1
scaffold_122	1450516	1450880	365	1450732	114	38.08	4.52	34.24
scaffold_122	2217904	2218297	394	2218101	134	52.02	5.31	48.02
scaffold_122	1445530	1445927	398	1445691	265	169.07	10.5	164.1
scaffold_122	1468686	1469107	422	1468889	169	79.4	6.7	75.12
scaffold_122	1465163	1465587	425	1465429	95	26.23	3.76	22.55
scaffold_122	1436868	1437296	429	1437039	114	38.08	4.52	34.24
scaffold_122	1449615	1450100	486	1449851	133	51.29	5.27	47.29
scaffold_122	1446799	1447321	523	1447126	237	141.07	9.39	136.3
scaffold_122	1170812	1171543	732	1171348	111	36.11	4.4	32.29
scaffold_122	1507676	1508552	877	1508322	221	125.7	8.76	121.05
scaffold_1229	29233	29508	276	29378	65	10.96	2.58	7.6
scaffold_123	1113656	1113853	198	1113804	54	6.7	2.14	3.49
scaffold_123	353316	353526	211	353391	61	9.31	2.42	6
scaffold_123	2495662	2495876	215	2495741	122	43.49	4.83	39.58
scaffold_123	84155	84374	220	84268	93	25.07	3.68	21.41
scaffold_123	2469163	2469444	282	2469328	70	13.16	2.77	9.74
scaffold_123	2477059	2477363	305	2477220	215	120.06	8.52	115.45
scaffold_123	2490245	2490638	394	2490465	117	40.08	4.64	36.21
scaffold_123	2470810	2471233	424	2471076	133	51.29	5.27	47.29
scaffold_123	2482859	2483415	557	2483204	243	146.96	9.63	142.15
scaffold_123	73520	74116	597	73958	180	88.68	7.13	84.32
scaffold_1235	93179	93253	75	93212	49	5.05	1.94	1.91
scaffold_1235	6623	6816	194	6722	94	25.65	3.72	21.98
scaffold_1235	2887	3117	231	2962	89	22.81	3.53	19.19
scaffold_1235	17060	17555	496	17395	99	28.6	3.92	24.89
scaffold_124	1839886	1840095	210	1839991	53	6.35	2.1	3.15
scaffold_124	83903	84137	235	84015	99	28.6	3.92	24.89
scaffold_124	1460641	1460877	237	1460732	91	23.93	3.61	20.29
scaffold_124	101923	102165	243	102030	50	5.36	1.98	2.21
scaffold_124	710224	710472	249	710343	76	15.99	3.01	12.51
scaffold_124	1483450	1483710	261	1483596	145	60.25	5.74	56.16
scaffold_124	391969	392240	272	392114	62	9.71	2.46	6.39
scaffold_124	459234	459564	331	459368	93	25.07	3.68	21.41
scaffold_124	850233	850609	377	850451	126	46.28	4.99	42.34
scaffold_124	870850	871463	614	871038	137	54.23	5.43	50.2
scaffold_1241	118722	118777	56	118743	138	24.62	2.78	20.97
scaffold_1244	69282	69474	193	69395	57	7.77	2.26	4.52
scaffold_125	1652018	1652179	162	1652075	60	8.92	2.38	5.63
scaffold_125	1649831	1650004	174	1649917	58	8.15	2.3	4.88
scaffold_125	1746751	1746939	189	1746833	70	13.16	2.77	9.74
scaffold_125	1660669	1660867	199	1660787	78	16.98	3.09	13.47
scaffold_125	1502281	1502486	206	1502389	81	18.51	3.21	14.97
scaffold_125	1657115	1657351	237	1657255	79	17.48	3.13	13.96
scaffold_125	1821967	1822215	249	1822116	102	30.42	4.04	26.68
scaffold_125	1461831	1462090	260	1461932	66	11.38	2.61	8.01
scaffold_125	1661819	1662129	311	1662035	106	32.9	4.2	29.13
scaffold_125	1655402	1655720	319	1655563	137	54.23	5.43	50.2
scaffold_125	1658691	1659076	386	1658932	153	66.45	6.06	62.29
scaffold_1250	81280	81585	306	81411	163	74.47	6.46	70.24
scaffold_1252	43848	44022	175	43973	58	8.15	2.3	4.88
scaffold_1252	46434	46629	196	46546	56	7.41	2.22	4.17
scaffold_1252	60302	60594	293	60433	183	91.26	7.25	86.88
scaffold_126	2089156	2089367	212	2089258	86	21.16	3.41	17.57
scaffold_127	393375	393581	207	393525	73	14.55	2.89	11.1
scaffold_12706	5850	6001	152	5881	55	7.05	2.18	3.82
scaffold_128	1282764	1282990	227	1282839	53	6.35	2.1	3.15
scaffold_128	1713980	1714300	321	1714180	78	16.98	3.09	13.47
scaffold_128	1709352	1709695	344	1709448	67	11.82	2.65	8.44
scaffold_128	1711375	1711746	372	1711546	227	131.41	8.99	126.71
scaffold_128	1715886	1716327	442	1716143	125	45.58	4.95	41.65
scaffold_128	1689440	1689905	466	1689746	133	51.29	5.27	47.29
scaffold_12800	3996	4052	57	4026	63	10.11	2.5	6.78
scaffold_1285	10783	11004	222	10918	107	33.54	4.24	29.76
scaffold_12854	870	1030	161	989	179	62.99	4.84	58.87
scaffold_129	1004238	1004399	162	1004324	54	6.7	2.14	3.49
scaffold_129	1040284	1040450	167	1040333	56	7.41	2.22	4.17
scaffold_129	1481358	1481530	173	1481418	59	8.52	2.34	5.24
scaffold_129	976035	976219	185	976150	57	7.77	2.26	4.52
scaffold_129	1701005	1701198	194	1701112	76	15.99	3.01	12.51
scaffold_129	1228534	1228738	205	1228676	51	5.69	2.02	2.52
scaffold_129	1189457	1189663	207	1189544	56	7.41	2.22	4.17
scaffold_129	1251042	1251250	209	1251179	54	6.7	2.14	3.49
scaffold_129	964074	964283	210	964185	58	8.15	2.3	4.88
scaffold_129	1038940	1039166	227	1039065	97	27.4	3.84	23.7
scaffold_129	2094	2368	275	2241	91	23.93	3.61	20.29
scaffold_129	1251712	1251989	278	1251843	80	18	3.17	14.47
scaffold_129	1011631	1011912	282	1011761	99	28.6	3.92	24.89
scaffold_129	972529	972812	284	972663	102	30.42	4.04	26.68
scaffold_129	1259275	1259566	292	1259357	76	15.99	3.01	12.51
scaffold_129	1047244	1047536	293	1047375	159	71.23	6.3	67.03
scaffold_129	1014163	1014469	307	1014368	52	6.01	2.06	2.83
scaffold_129	1232724	1233047	324	1232915	56	7.41	2.22	4.17
scaffold_129	971965	972413	449	972182	87	21.7	3.45	18.1
scaffold_129	1214800	1215257	458	1214954	95	26.23	3.76	22.55
scaffold_129	965248	965818	571	965457	231	135.25	9.15	130.52
scaffold_1291	100381	100639	259	100498	98	28	3.88	24.3
scaffold_1291	99363	99625	263	99515	64	10.54	2.54	7.2
scaffold_1291	97437	97746	310	97557	93	25.07	3.68	21.41
scaffold_1291	99778	100288	511	99988	233	137.18	9.23	132.44
scaffold_1298	66493	66751	259	66635	170	80.23	6.74	75.94
scaffold_13	1997290	1997451	162	1997352	55	7.05	2.18	3.82
scaffold_13	4619767	4619937	171	4619831	62	9.71	2.46	6.39
scaffold_13	2576527	2576702	176	2576641	70	13.16	2.77	9.74
scaffold_13	3155573	3155768	196	3155676	77	16.48	3.05	12.99
scaffold_13	785514	785715	202	785617	71	13.62	2.81	10.19
scaffold_13	2454593	2454803	211	2454649	52	6.01	2.06	2.83
scaffold_13	886462	886685	224	886579	55	7.05	2.18	3.82
scaffold_13	761490	761718	229	761582	62	9.71	2.46	6.39
scaffold_13	740986	741246	261	741128	67	11.82	2.65	8.44
scaffold_13	875349	875613	265	875486	65	10.96	2.58	7.6
scaffold_13	760431	760702	272	760534	106	32.9	4.2	29.13
scaffold_13	1221279	1221550	272	1221396	63	10.11	2.5	6.78
scaffold_13	776752	777027	276	776804	50	5.36	1.98	2.21
scaffold_13	1253751	1254035	285	1253901	148	62.55	5.86	58.43
scaffold_13	895474	895864	391	895690	50	5.36	1.98	2.21
scaffold_13	770246	770642	397	770470	213	118.2	8.44	113.6
scaffold_13	790260	790686	427	790404	67	11.82	2.65	8.44
scaffold_13	2843626	2844121	496	2843844	182	90.4	7.21	86.02
scaffold_13	762936	763506	571	763081	96	26.81	3.8	23.12
scaffold_130	534679	534845	167	534755	54	6.7	2.14	3.49
scaffold_130	2006693	2006864	172	2006784	61	9.31	2.42	6
scaffold_130	1979785	1979981	197	1979866	58	8.15	2.3	4.88
scaffold_130	1582634	1582833	200	1582768	72	14.08	2.85	10.64
scaffold_130	1899410	1899610	201	1899501	73	14.55	2.89	11.1
scaffold_130	2228832	2229036	205	2228925	72	14.08	2.85	10.64
scaffold_130	745367	745572	206	745467	64	10.54	2.54	7.2
scaffold_130	726632	726859	228	726768	88	22.25	3.49	18.64
scaffold_130	728517	728751	235	728636	97	27.4	3.84	23.7
scaffold_130	732421	732692	272	732550	73	14.55	2.89	11.1
scaffold_130	2029224	2029502	279	2029384	84	20.07	3.33	16.5
scaffold_130	529624	529911	288	529782	73	14.55	2.89	11.1
scaffold_130	1976677	1976967	291	1976858	79	17.48	3.13	13.96
scaffold_130	2176818	2177141	324	2177031	104	31.66	4.12	27.9
scaffold_130	1575194	1575529	336	1575353	164	75.28	6.5	71.04
scaffold_130	1526557	1526894	338	1526752	83	19.55	3.29	15.99
scaffold_130	1560869	1561225	357	1561027	78	16.98	3.09	13.47
scaffold_130	1549745	1550102	358	1549973	91	23.93	3.61	20.29
scaffold_130	1563635	1564058	424	1563751	111	36.11	4.4	32.29
scaffold_130	585363	585812	450	585554	226	130.44	8.95	125.75
scaffold_130	1982755	1983249	495	1983089	89	22.81	3.53	19.19
scaffold_130	724711	725300	590	724934	263	167.03	10.42	162.07
scaffold_130	1565119	1565744	626	1565390	171	81.06	6.78	76.76
scaffold_130	1980619	1981299	681	1981085	206	111.74	8.16	107.19
scaffold_1302	23286	23451	166	23374	57	7.77	2.26	4.52
scaffold_1302	11402	11742	341	11584	210	115.42	8.32	110.85
scaffold_13059	225	510	286	366	223	127.59	8.84	122.92
scaffold_131	1070464	1070625	162	1070544	55	7.05	2.18	3.82
scaffold_131	2022214	2022375	162	2022321	52	6.01	2.06	2.83
scaffold_131	2202832	2202993	162	2202900	54	6.7	2.14	3.49
scaffold_131	773486	773662	177	773571	49	5.05	1.94	1.91
scaffold_131	4193	4398	206	4310	86	21.16	3.41	17.57
scaffold_131	52648	52856	209	52728	91	23.93	3.61	20.29
scaffold_131	56007	56241	235	56161	87	21.7	3.45	18.1
scaffold_131	959128	959363	236	959233	105	32.28	4.16	28.51
scaffold_131	903499	903749	251	903622	73	14.55	2.89	11.1
scaffold_131	971711	971972	262	971861	72	14.08	2.85	10.64
scaffold_131	1056767	1057036	270	1056893	71	13.62	2.81	10.19
scaffold_131	954523	954795	273	954681	201	107.19	7.96	102.68
scaffold_131	233469	233803	335	233685	103	31.04	4.08	27.29
scaffold_131	1043762	1044133	372	1043943	198	104.49	7.84	100
scaffold_131	561554	561930	377	561659	74	15.03	2.93	11.57
scaffold_131	715757	716136	380	715907	78	16.98	3.09	13.47
scaffold_131	2127651	2128112	462	2127890	144	59.48	5.71	55.39
scaffold_131	1037324	1037835	512	1037485	235	139.12	9.31	134.36
scaffold_131	1055358	1055913	556	1055672	86	21.16	3.41	17.57
scaffold_131	771667	772286	620	772069	193	100.02	7.65	95.56
scaffold_131	774598	775518	921	775068	113	37.42	4.48	33.59
scaffold_1310	87376	87656	281	87518	227	131.41	8.99	126.71
scaffold_1310	83708	84019	312	83851	126	46.28	4.99	42.34
scaffold_1310	85800	86221	422	86104	73	14.55	2.89	11.1
scaffold_132	274207	274368	162	274293	59	8.52	2.34	5.24
scaffold_132	1254998	1255162	165	1255054	61	9.31	2.42	6
scaffold_132	865685	865866	182	865788	51	5.69	2.02	2.52
scaffold_132	1099012	1099195	184	1099138	50	5.36	1.98	2.21
scaffold_132	1097300	1097529	230	1097419	77	16.48	3.05	12.99
scaffold_132	1108692	1108922	231	1108814	70	13.16	2.77	9.74
scaffold_132	1167533	1167773	241	1167642	62	9.71	2.46	6.39
scaffold_132	1043441	1043685	245	1043536	88	22.25	3.49	18.64
scaffold_132	241187	241440	254	241288	118	40.76	4.68	36.89
scaffold_132	844973	845237	265	845093	58	8.15	2.3	4.88
scaffold_132	652263	652551	289	652406	132	50.57	5.23	46.58
scaffold_132	1340347	1340636	290	1340466	88	22.25	3.49	18.64
scaffold_132	1254251	1254558	308	1254381	81	18.51	3.21	14.97
scaffold_132	1100632	1100945	314	1100766	143	58.72	5.67	54.64
scaffold_132	842804	843136	333	842974	126	46.28	4.99	42.34
scaffold_132	333777	334113	337	333904	71	13.62	2.81	10.19
scaffold_132	852397	852758	362	852622	75	15.51	2.97	12.04
scaffold_132	1148383	1148869	487	1148621	314	221.08	12.44	215.8
scaffold_132	858883	859474	592	859139	120	42.12	4.75	38.23
scaffold_132	1101266	1101953	688	1101476	86	21.16	3.41	17.57
scaffold_1325	6116	6290	175	6220	53	6.35	2.1	3.15
scaffold_1329	86517	86831	315	86630	57	7.77	2.26	4.52
scaffold_133	641214	641390	177	641351	49	5.05	1.94	1.91
scaffold_133	1541938	1542136	199	1542015	65	10.96	2.58	7.6
scaffold_133	1537562	1537774	213	1537650	69	12.71	2.73	9.31
scaffold_133	1508962	1509176	215	1509037	65	10.96	2.58	7.6
scaffold_133	1395047	1395319	273	1395192	56	7.41	2.22	4.17
scaffold_133	773875	774172	298	774032	242	145.97	9.59	141.16
scaffold_133	1544545	1544844	300	1544737	76	15.99	3.01	12.51
scaffold_133	697643	698003	361	697787	125	45.58	4.95	41.65
scaffold_133	1519596	1520031	436	1519966	64	10.54	2.54	7.2
scaffold_133	691692	692172	481	691834	96	26.81	3.8	23.12
scaffold_133	1474536	1475077	542	1474906	180	88.68	7.13	84.32
scaffold_133	1535342	1535996	655	1535766	161	72.84	6.38	68.62
scaffold_13304	484	950	467	662	725	556.83	14.75	547.67
scaffold_134	762325	762499	175	762408	68	12.26	2.69	8.87
scaffold_134	1228911	1229119	209	1229013	81	18.51	3.21	14.97
scaffold_134	2209602	2209859	258	2209704	122	43.49	4.83	39.58
scaffold_134	1621131	1621398	268	1621274	109	34.82	4.32	31.02
scaffold_134	750755	751034	280	750904	114	38.08	4.52	34.24
scaffold_134	1237203	1237506	304	1237343	256	159.93	10.14	155.02
scaffold_134	2314808	2315115	308	2314935	60	8.92	2.38	5.63
scaffold_134	1229590	1229909	320	1229786	55	7.05	2.18	3.82
scaffold_134	2326763	2327210	448	2326966	144	59.48	5.71	55.39
scaffold_1341	88712	88873	162	88755	54	6.7	2.14	3.49
scaffold_135	2089235	2089403	169	2089340	56	7.41	2.22	4.17
scaffold_135	2210162	2210349	188	2210258	75	15.51	2.97	12.04
scaffold_135	2279094	2279297	204	2279173	77	16.48	3.05	12.99
scaffold_135	96569	96780	212	96660	65	10.96	2.58	7.6
scaffold_135	1667339	1667559	221	1667448	91	23.93	3.61	20.29
scaffold_135	111890	112126	237	112013	76	15.99	3.01	12.51
scaffold_135	1795697	1796020	324	1795905	100	29.2	3.96	25.48
scaffold_135	184726	185056	331	184903	218	122.87	8.64	118.24
scaffold_135	1797856	1798209	354	1798064	140	56.46	5.55	52.41
scaffold_135	1949875	1950275	401	1950127	209	114.49	8.28	109.92
scaffold_13511	1372	1403	32	1384	86	5.53	1.68	2.38
scaffold_136	769021	769194	174	769094	56	7.41	2.22	4.17
scaffold_136	1078312	1078511	200	1078431	83	19.55	3.29	15.99
scaffold_136	1185942	1186142	201	1186040	61	9.31	2.42	6
scaffold_136	761574	761814	241	761683	64	10.54	2.54	7.2
scaffold_136	851604	851848	245	851759	63	10.11	2.5	6.78
scaffold_136	1187534	1187799	266	1187659	58	8.15	2.3	4.88
scaffold_136	1186796	1187085	290	1186934	94	25.65	3.72	21.98
scaffold_136	1086381	1086690	310	1086531	66	11.38	2.61	8.01
scaffold_136	1184825	1185188	364	1184975	122	43.49	4.83	39.58
scaffold_1368	61339	61671	333	61521	211	116.34	8.36	111.76
scaffold_137	2243502	2243662	161	2243579	51	5.69	2.02	2.52
scaffold_137	1019641	1019802	162	1019749	57	7.77	2.26	4.52
scaffold_137	2099393	2099569	177	2099487	59	8.52	2.34	5.24
scaffold_137	957533	957712	180	957646	54	6.7	2.14	3.49
scaffold_137	1011489	1011702	214	1011578	74	15.03	2.93	11.57
scaffold_137	588604	588820	217	588710	53	6.35	2.1	3.15
scaffold_137	741877	742102	226	741971	74	15.03	2.93	11.57
scaffold_137	837798	838023	226	837944	61	9.31	2.42	6
scaffold_137	1851885	1852129	245	1852017	85	20.62	3.37	17.04
scaffold_137	1858864	1859197	334	1859016	294	199.42	11.65	194.26
scaffold_137	1890935	1891293	359	1891092	156	68.83	6.18	64.65
scaffold_137	1870320	1870769	450	1870612	81	18.51	3.21	14.97
scaffold_137	1875044	1875504	461	1875116	65	10.96	2.58	7.6
scaffold_13753	7891	7915	25	7898	122	6.99	1.65	3.78
scaffold_138	587799	587960	162	587867	52	6.01	2.06	2.83
scaffold_138	710265	710450	186	710369	61	9.31	2.42	6
scaffold_138	660757	660955	199	660828	72	14.08	2.85	10.64
scaffold_138	653148	653347	200	653272	55	7.05	2.18	3.82
scaffold_138	1857703	1857934	232	1857795	60	8.92	2.38	5.63
scaffold_138	1310600	1310840	241	1310698	52	6.01	2.06	2.83
scaffold_138	1828770	1829025	256	1828877	66	11.38	2.61	8.01
scaffold_138	1827812	1828090	279	1827955	106	32.9	4.2	29.13
scaffold_138	1846520	1846817	298	1846673	73	14.55	2.89	11.1
scaffold_138	602092	602410	319	602297	59	8.52	2.34	5.24
scaffold_138	1843415	1843743	329	1843596	227	131.41	8.99	126.71
scaffold_138	1930332	1930711	380	1930490	172	81.9	6.81	77.6
scaffold_138	587368	587756	389	587553	81	18.51	3.21	14.97
scaffold_138	1830424	1830863	440	1830639	199	105.38	7.88	100.88
scaffold_138	1824965	1825451	487	1825198	303	209.1	12.01	203.88
scaffold_138	1978176	1978748	573	1978592	157	69.63	6.22	65.44
scaffold_13888	6329	6486	158	6424	69	11.13	2.52	7.77
scaffold_139	193619	193804	186	193749	60	8.92	2.38	5.63
scaffold_139	310602	310862	261	310743	80	18	3.17	14.47
scaffold_139	105490	106065	576	105910	185	93	7.33	88.6
scaffold_139	180187	180796	610	180596	98	28	3.88	24.3
scaffold_14	3138571	3138743	173	3138622	61	9.31	2.42	6
scaffold_14	1846454	1846641	188	1846528	57	7.77	2.26	4.52
scaffold_14	2133346	2133558	213	2133466	84	20.07	3.33	16.5
scaffold_14	3269465	3269689	225	3269554	66	11.38	2.61	8.01
scaffold_14	2876407	2876637	231	2876517	81	18.51	3.21	14.97
scaffold_14	304249	304536	288	304394	81	18.51	3.21	14.97
scaffold_14	1640233	1640536	304	1640394	157	69.63	6.22	65.44
scaffold_14	3531269	3531579	311	3531424	339	248.93	13.43	243.5
scaffold_14	2921982	2922303	322	2922143	103	31.04	4.08	27.29
scaffold_14	2752478	2752834	357	2752644	263	167.03	10.42	162.07
scaffold_140	1665854	1666024	171	1665921	51	5.69	2.02	2.52
scaffold_140	1148523	1148784	262	1148633	136	53.49	5.39	49.47
scaffold_140	1079364	1079652	289	1079510	50	5.36	1.98	2.21
scaffold_140	1521458	1521793	336	1521590	55	7.05	2.18	3.82
scaffold_14045	196	439	244	351	71	13.62	2.81	10.19
scaffold_1407	9	282	274	166	86	11.38	2.29	8.01
scaffold_141	34080	34275	196	34210	53	6.35	2.1	3.15
scaffold_141	186544	186791	248	186687	104	31.66	4.12	27.9
scaffold_141	33529	33834	306	33685	126	46.28	4.99	42.34
scaffold_1417	5563	5753	191	5630	62	9.71	2.46	6.39
scaffold_1417	53215	53423	209	53267	57	7.77	2.26	4.52
scaffold_142	1596477	1596680	204	1596581	54	6.7	2.14	3.49
scaffold_142	1372270	1372479	210	1372373	84	20.07	3.33	16.5
scaffold_142	265296	265513	218	265399	69	12.71	2.73	9.31
scaffold_142	1368696	1368913	218	1368847	65	10.96	2.58	7.6
scaffold_142	1367227	1367461	235	1367356	105	32.28	4.16	28.51
scaffold_143	379255	379439	185	379337	60	8.92	2.38	5.63
scaffold_143	1115001	1115185	185	1115093	49	5.05	1.94	1.91
scaffold_143	1529850	1530035	186	1529922	60	8.92	2.38	5.63
scaffold_143	975767	975965	199	975882	67	11.82	2.65	8.44
scaffold_143	160455	160659	205	160555	70	13.16	2.77	9.74
scaffold_143	544202	544454	253	544316	76	15.99	3.01	12.51
scaffold_143	1533592	1533862	271	1533716	88	22.25	3.49	18.64
scaffold_143	1135157	1135441	285	1135306	71	13.62	2.81	10.19
scaffold_143	1136593	1136897	305	1136716	76	15.99	3.01	12.51
scaffold_143	541451	541782	332	541616	120	42.12	4.75	38.23
scaffold_143	365337	365787	451	365648	174	83.58	6.89	79.26
scaffold_144	17573	17734	162	17712	52	6.01	2.06	2.83
scaffold_144	570914	571085	172	570961	62	9.71	2.46	6.39
scaffold_144	1205617	1205816	200	1205685	56	7.41	2.22	4.17
scaffold_144	1029912	1030113	202	1030024	57	7.77	2.26	4.52
scaffold_144	1050782	1050988	207	1050874	68	12.26	2.69	8.87
scaffold_144	751276	751490	215	751354	60	8.92	2.38	5.63
scaffold_144	750290	750528	239	750399	104	31.66	4.12	27.9
scaffold_144	1273819	1274070	252	1273952	89	22.81	3.53	19.19
scaffold_144	169818	170073	256	169956	151	64.88	5.98	60.74
scaffold_144	1295677	1295944	268	1295797	99	28.6	3.92	24.89
scaffold_144	611319	611590	272	611434	99	28.6	3.92	24.89
scaffold_144	1222033	1222315	283	1222180	157	69.63	6.22	65.44
scaffold_144	1237069	1237357	289	1237174	71	13.62	2.81	10.19
scaffold_144	1228624	1228948	325	1228750	73	14.55	2.89	11.1
scaffold_144	1028109	1028444	336	1028248	91	23.93	3.61	20.29
scaffold_144	1279069	1279457	389	1279219	92	24.5	3.65	20.85
scaffold_144	1055015	1055426	412	1055215	230	134.28	9.11	129.56
scaffold_144	2024015	2024445	431	2024211	201	107.19	7.96	102.68
scaffold_144	1234904	1235335	432	1235025	77	16.48	3.05	12.99
scaffold_1440	32813	33130	318	32964	89	22.81	3.53	19.19
scaffold_145	2065308	2065483	176	2065431	60	8.92	2.38	5.63
scaffold_145	1760915	1761091	177	1760940	60	8.92	2.38	5.63
scaffold_145	505547	505737	191	505673	58	8.15	2.3	4.88
scaffold_145	781674	781868	195	781767	79	17.48	3.13	13.96
scaffold_145	1710822	1711016	195	1710909	58	8.15	2.3	4.88
scaffold_145	626583	626793	211	626659	63	10.11	2.5	6.78
scaffold_145	1631823	1632035	213	1631944	76	15.99	3.01	12.51
scaffold_145	1715943	1716158	216	1716037	72	14.08	2.85	10.64
scaffold_145	652912	653151	240	653018	64	10.54	2.54	7.2
scaffold_145	1658238	1658504	267	1658383	129	48.41	5.11	44.45
scaffold_145	1347603	1347943	341	1347777	104	31.66	4.12	27.9
scaffold_145	1226396	1226883	488	1226543	91	23.93	3.61	20.29
scaffold_145	1816766	1817269	504	1816922	99	28.6	3.92	24.89
scaffold_1459	67088	67132	45	67112	55	7.05	2.18	3.82
scaffold_146	494477	494639	163	494564	56	7.41	2.22	4.17
scaffold_146	2102473	2102692	220	2102602	77	16.48	3.05	12.99
scaffold_146	461514	461736	223	461615	74	15.03	2.93	11.57
scaffold_146	2252528	2252760	233	2252621	115	38.75	4.56	34.9
scaffold_146	675859	676098	240	676001	76	15.99	3.01	12.51
scaffold_146	2217423	2217675	253	2217565	93	25.07	3.68	21.41
scaffold_146	2215503	2215774	272	2215646	104	31.66	4.12	27.9
scaffold_146	1947125	1947421	297	1947263	77	16.48	3.05	12.99
scaffold_146	673878	674177	300	674005	142	57.97	5.63	53.9
scaffold_146	676345	676649	305	676473	68	12.26	2.69	8.87
scaffold_146	2255255	2255592	338	2255439	84	20.07	3.33	16.5
scaffold_146	2101624	2102003	380	2101847	114	38.08	4.52	34.24
scaffold_146	2241603	2242038	436	2241888	104	31.66	4.12	27.9
scaffold_146	2191204	2191695	492	2191517	121	42.8	4.79	38.9
scaffold_1463	7972	8140	169	8001	72	14.08	2.85	10.64
scaffold_147	1826947	1827132	186	1827048	75	15.51	2.97	12.04
scaffold_147	258015	258204	190	258056	57	7.77	2.26	4.52
scaffold_147	2021743	2021977	235	2021806	58	8.15	2.3	4.88
scaffold_147	1861356	1861600	245	1861483	61	9.31	2.42	6
scaffold_147	1841021	1841383	363	1841263	148	62.55	5.86	58.43
scaffold_147	1842240	1842786	547	1842627	94	25.65	3.72	21.98
scaffold_14708	6886	6926	41	6915	61	5.27	1.83	2.13
scaffold_148	219371	219534	164	219416	52	6.01	2.06	2.83
scaffold_148	1831876	1832039	164	1831921	59	8.52	2.34	5.24
scaffold_148	1843536	1843707	172	1843616	57	7.77	2.26	4.52
scaffold_148	222668	222844	177	222811	52	6.01	2.06	2.83
scaffold_148	1882861	1883102	242	1882984	66	11.38	2.61	8.01
scaffold_1483	81	460	380	302	82	19.03	3.25	15.48
scaffold_149	548398	548563	166	548424	105	8.06	1.82	4.81
scaffold_149	1733992	1734161	170	1734116	57	7.77	2.26	4.52
scaffold_149	1356100	1356271	172	1356162	52	6.01	2.06	2.83
scaffold_149	1848691	1848863	173	1848818	56	7.41	2.22	4.17
scaffold_149	2222110	2222308	199	2222222	74	15.03	2.93	11.57
scaffold_149	1634404	1634610	207	1634477	82	19.03	3.25	15.48
scaffold_149	1648156	1648366	211	1648282	68	12.26	2.69	8.87
scaffold_149	1288441	1288687	247	1288571	95	26.23	3.76	22.55
scaffold_149	1352381	1352634	254	1352478	78	16.98	3.09	13.47
scaffold_149	1263491	1263746	256	1263625	151	64.88	5.98	60.74
scaffold_149	1664274	1664534	261	1664376	56	7.41	2.22	4.17
scaffold_149	1271564	1271834	271	1271683	74	15.03	2.93	11.57
scaffold_149	1279872	1280149	278	1279998	117	40.08	4.64	36.21
scaffold_149	1277324	1277655	332	1277485	273	177.32	10.82	172.29
scaffold_149	10719	11066	348	10802	60	8.92	2.38	5.63
scaffold_149	1267496	1267910	415	1267749	156	68.83	6.18	64.65
scaffold_149	1662649	1663182	534	1662867	75	15.51	2.97	12.04
scaffold_149	1661770	1662489	720	1662411	62	9.71	2.46	6.39
scaffold_14923	1	2119	2119	1937	149	63.33	5.9	59.21
scaffold_14968	2855	2911	57	2881	50	5.36	1.98	2.21
scaffold_15	1062337	1062498	162	1062411	54	6.7	2.14	3.49
scaffold_15	1667451	1667612	162	1667532	51	5.69	2.02	2.52
scaffold_15	4724022	4724183	162	4724125	51	5.69	2.02	2.52
scaffold_15	1498293	1498464	172	1498372	59	8.52	2.34	5.24
scaffold_15	1516046	1516221	176	1516147	54	6.7	2.14	3.49
scaffold_15	1896054	1896255	202	1896206	61	9.31	2.42	6
scaffold_15	1525430	1525640	211	1525516	67	11.82	2.65	8.44
scaffold_15	1009559	1009772	214	1009696	61	9.31	2.42	6
scaffold_15	4791982	4792198	217	4792080	68	12.26	2.69	8.87
scaffold_15	1493321	1493541	221	1493453	59	8.52	2.34	5.24
scaffold_15	1504871	1505093	223	1504986	54	6.7	2.14	3.49
scaffold_15	2869912	2870136	225	2870054	104	31.66	4.12	27.9
scaffold_15	4755512	4755744	233	4755592	57	7.77	2.26	4.52
scaffold_15	1528490	1528728	239	1528595	77	16.48	3.05	12.99
scaffold_15	1482680	1482933	254	1482812	77	16.48	3.05	12.99
scaffold_15	2142175	2142442	268	2142317	96	26.81	3.8	23.12
scaffold_15	3744922	3745230	309	3745015	69	12.71	2.73	9.31
scaffold_15	3693812	3694132	321	3694043	68	12.26	2.69	8.87
scaffold_15	1882016	1882359	344	1882110	95	26.23	3.76	22.55
scaffold_15	4790501	4790844	344	4790723	93	25.07	3.68	21.41
scaffold_15	2154294	2154663	370	2154497	251	154.9	9.94	150.03
scaffold_15	928229	928604	376	928487	88	22.25	3.49	18.64
scaffold_15	942219	942598	380	942395	270	174.21	10.7	169.2
scaffold_15	926163	926587	425	926335	312	218.89	12.36	213.62
scaffold_15	3720239	3720698	460	3720450	218	122.87	8.64	118.24
scaffold_15	1950844	1951309	466	1951166	71	13.62	2.81	10.19
scaffold_15	989472	989967	496	989664	170	80.23	6.74	75.94
scaffold_15	975449	976070	622	975916	97	27.4	3.84	23.7
scaffold_150	1443873	1444071	199	1443963	71	13.62	2.81	10.19
scaffold_150	1301610	1301815	206	1301742	91	23.93	3.61	20.29
scaffold_150	1301080	1301310	231	1301178	73	14.55	2.89	11.1
scaffold_150	1303295	1303536	242	1303426	61	9.31	2.42	6
scaffold_150	863574	863823	250	863764	53	6.35	2.1	3.15
scaffold_150	779969	780261	293	780068	72	14.08	2.85	10.64
scaffold_150	860875	861184	310	861045	101	29.81	4	26.08
scaffold_150	1281826	1282137	312	1281912	61	9.31	2.42	6
scaffold_150	788282	788655	374	788471	223	127.59	8.84	122.92
scaffold_150	802020	802441	422	802280	167	77.73	6.62	73.47
scaffold_150	1293032	1293455	424	1293163	85	20.62	3.37	17.04
scaffold_150	1677216	1677684	469	1677479	257	160.94	10.18	156.02
scaffold_150	848578	849112	535	848700	123	44.18	4.87	40.27
scaffold_15024	3401	3577	177	3547	54	6.7	2.14	3.49
scaffold_15024	3862	5304	1443	5024	105	32.28	4.16	28.51
scaffold_15028	1674	2139	466	1893	109	29.91	3.77	26.18
scaffold_151	784795	784969	175	784849	54	6.7	2.14	3.49
scaffold_151	148430	148609	180	148491	53	6.35	2.1	3.15
scaffold_151	1316900	1317084	185	1316976	68	12.26	2.69	8.87
scaffold_151	2022669	2022863	195	2022816	57	7.77	2.26	4.52
scaffold_151	1348040	1348310	271	1348210	108	34.18	4.28	30.39
scaffold_151	1497904	1498179	276	1498048	51	5.69	2.02	2.52
scaffold_151	1349900	1350176	277	1350019	67	11.82	2.65	8.44
scaffold_151	1347307	1347612	306	1347480	112	36.77	4.44	32.95
scaffold_15169	4343	4914	572	4757	107	33.54	4.24	29.76
scaffold_15169	3139	4167	1029	3756	137	54.23	5.43	50.2
scaffold_152	1872101	1872312	212	1872153	49	5.05	1.94	1.91
scaffold_152	11373	11629	257	11507	146	61.01	5.78	56.91
scaffold_15240	3538	3618	81	3581	94	25.65	3.72	21.98
scaffold_154	1039335	1039497	163	1039378	55	7.05	2.18	3.82
scaffold_154	2246457	2246650	194	2246497	50	5.36	1.98	2.21
scaffold_154	950983	951192	210	951088	53	6.35	2.1	3.15
scaffold_154	1556507	1556725	219	1556645	69	12.71	2.73	9.31
scaffold_154	258385	258626	242	258504	98	28	3.88	24.3
scaffold_154	1152523	1152777	255	1152665	63	10.11	2.5	6.78
scaffold_154	1525042	1525303	262	1525184	50	5.36	1.98	2.21
scaffold_154	1325187	1325454	268	1325305	95	26.23	3.76	22.55
scaffold_154	763909	764194	286	764054	63	10.11	2.5	6.78
scaffold_154	941170	941467	298	941295	148	62.55	5.86	58.43
scaffold_154	554319	554621	303	554477	148	62.55	5.86	58.43
scaffold_154	486990	487485	496	487188	80	18	3.17	14.47
scaffold_15450	4464	4483	20	4479	73	14.55	2.89	11.1
scaffold_155	584309	584470	162	584369	51	5.69	2.02	2.52
scaffold_155	1076515	1076676	162	1076635	55	7.05	2.18	3.82
scaffold_155	1304699	1304860	162	1304789	64	10.54	2.54	7.2
scaffold_155	1425357	1425543	187	1425449	51	5.69	2.02	2.52
scaffold_155	1559268	1559456	189	1559352	77	16.48	3.05	12.99
scaffold_155	630279	630469	191	630390	53	6.35	2.1	3.15
scaffold_155	1808682	1808875	194	1808772	91	23.93	3.61	20.29
scaffold_155	1774136	1774335	200	1774222	71	13.62	2.81	10.19
scaffold_155	1977634	1977835	202	1977712	64	10.54	2.54	7.2
scaffold_155	1791242	1791478	237	1791327	67	11.82	2.65	8.44
scaffold_155	2078804	2079041	238	2078917	103	31.04	4.08	27.29
scaffold_155	1807118	1807397	280	1807247	81	18.51	3.21	14.97
scaffold_155	600122	600470	349	600290	218	122.87	8.64	118.24
scaffold_156	2106944	2107121	178	2107055	65	10.96	2.58	7.6
scaffold_1565	32886	33182	297	33038	234	138.15	9.27	133.4
scaffold_1565	12717	13233	517	13119	60	8.92	2.38	5.63
scaffold_15660	240	413	174	285	74	15.03	2.93	11.57
scaffold_158	1734205	1734366	162	1734303	53	6.35	2.1	3.15
scaffold_158	1945286	1945458	173	1945371	56	7.41	2.22	4.17
scaffold_158	1637209	1637389	181	1637275	63	10.11	2.5	6.78
scaffold_158	2072965	2073147	183	2073052	71	13.62	2.81	10.19
scaffold_158	525582	525766	185	525684	73	14.55	2.89	11.1
scaffold_158	1852066	1852263	198	1852172	72	14.08	2.85	10.64
scaffold_158	1835052	1835253	202	1835177	81	18.51	3.21	14.97
scaffold_158	1568320	1568522	203	1568442	67	11.82	2.65	8.44
scaffold_158	1867957	1868169	213	1868069	67	11.82	2.65	8.44
scaffold_158	1853511	1853724	214	1853653	73	14.55	2.89	11.1
scaffold_158	2066735	2066974	240	2066855	96	26.81	3.8	23.12
scaffold_158	1860246	1860506	261	1860365	94	25.65	3.72	21.98
scaffold_158	1904348	1904636	289	1904466	69	12.71	2.73	9.31
scaffold_158	2058869	2059181	313	2058989	65	10.96	2.58	7.6
scaffold_158	1905603	1905980	378	1905839	74	15.03	2.93	11.57
scaffold_158	1860562	1860963	402	1860777	193	100.02	7.65	95.56
scaffold_158	1910452	1910870	419	1910558	105	32.28	4.16	28.51
scaffold_158	1858412	1858853	442	1858635	204	109.91	8.08	105.38
scaffold_158	2057911	2058364	454	2058019	57	7.77	2.26	4.52
scaffold_158	2043090	2043573	484	2043385	66	11.38	2.61	8.01
scaffold_158	1908987	1909724	738	1909529	170	80.23	6.74	75.94
scaffold_158	1902624	1903382	759	1902999	566	532.78	22.43	525.18
scaffold_159	1197619	1197782	164	1197680	55	7.05	2.18	3.82
scaffold_159	931541	931705	165	931612	55	7.05	2.18	3.82
scaffold_159	1542867	1543061	195	1542982	58	8.15	2.3	4.88
scaffold_159	1757479	1757693	215	1757606	53	6.35	2.1	3.15
scaffold_159	2147453	2147679	227	2147583	62	9.71	2.46	6.39
scaffold_159	1352144	1352405	262	1352281	93	25.07	3.68	21.41
scaffold_159	798486	798765	280	798643	125	45.58	4.95	41.65
scaffold_159	2102972	2103276	305	2103126	144	59.48	5.71	55.39
scaffold_159	1545662	1546027	366	1545862	122	43.49	4.83	39.58
scaffold_16	1687422	1687587	166	1687507	67	11.82	2.65	8.44
scaffold_16	4420983	4421172	190	4421059	77	16.48	3.05	12.99
scaffold_16	1024665	1024873	209	1024761	71	13.62	2.81	10.19
scaffold_16	3511069	3511281	213	3511230	56	7.41	2.22	4.17
scaffold_16	4488942	4489172	231	4489019	78	16.98	3.09	13.47
scaffold_16	2615342	2615584	243	2615463	49	5.05	1.94	1.91
scaffold_16	3422875	3423137	263	3423014	117	40.08	4.64	36.21
scaffold_16	1542581	1542856	276	1542722	121	42.8	4.79	38.9
scaffold_16	1306377	1306680	304	1306505	88	22.25	3.49	18.64
scaffold_16	1390496	1390914	419	1390707	158	70.43	6.26	66.24
scaffold_160	1029701	1029876	176	1029826	55	7.05	2.18	3.82
scaffold_160	407743	407919	177	407859	51	5.69	2.02	2.52
scaffold_160	60539	60729	191	60612	68	12.26	2.69	8.87
scaffold_160	1803549	1803742	194	1803660	50	5.36	1.98	2.21
scaffold_160	1698865	1699059	195	1698914	57	7.77	2.26	4.52
scaffold_160	1608910	1609122	213	1609060	64	10.54	2.54	7.2
scaffold_1601	21266	21330	65	21299	58	8.15	2.3	4.88
scaffold_1601	854	1128	275	987	154	67.23	6.1	63.07
scaffold_1605	35191	35610	420	35462	61	9.31	2.42	6
scaffold_1609	63348	63414	67	63375	57	7.77	2.26	4.52
scaffold_161	95753	95920	168	95825	49	5.05	1.94	1.91
scaffold_161	1943266	1943448	183	1943375	50	5.36	1.98	2.21
scaffold_161	2058506	2058708	203	2058625	59	8.52	2.34	5.24
scaffold_161	1568891	1569096	206	1568986	83	19.55	3.29	15.99
scaffold_161	100645	100855	211	100735	55	7.05	2.18	3.82
scaffold_161	82106	82317	212	82229	75	15.51	2.97	12.04
scaffold_161	1557541	1557778	238	1557651	72	14.08	2.85	10.64
scaffold_161	1426483	1426731	249	1426601	94	25.65	3.72	21.98
scaffold_161	2061112	2061384	273	2061248	60	8.92	2.38	5.63
scaffold_161	905724	906008	285	905863	148	62.55	5.86	58.43
scaffold_161	1577766	1578062	297	1577903	162	73.65	6.42	69.42
scaffold_161	835348	835650	303	835499	92	24.5	3.65	20.85
scaffold_161	1542287	1542600	314	1542455	125	37.67	4.12	33.84
scaffold_161	381909	382248	340	382069	137	54.23	5.43	50.2
scaffold_161	2059208	2059550	343	2059341	58	8.15	2.3	4.88
scaffold_161	1554961	1555340	380	1555085	204	109.91	8.08	105.38
scaffold_161	859529	859909	381	859833	80	18	3.17	14.47
scaffold_161	133891	134297	407	134002	90	23.36	3.57	19.73
scaffold_161	1520120	1520555	436	1520420	124	44.88	4.91	40.96
scaffold_161	1984888	1985516	629	1985089	128	47.7	5.07	43.75
scaffold_1610	26116	26277	162	26176	56	7.41	2.22	4.17
scaffold_163	1285386	1285547	162	1285451	52	6.01	2.06	2.83
scaffold_163	1789803	1789964	162	1789908	53	6.35	2.1	3.15
scaffold_163	161183	161368	186	161266	55	7.05	2.18	3.82
scaffold_163	998289	998481	193	998424	54	6.7	2.14	3.49
scaffold_163	1956911	1957109	199	1957008	61	9.31	2.42	6
scaffold_163	1758289	1758491	203	1758380	53	6.35	2.1	3.15
scaffold_163	671302	671520	219	671414	77	16.48	3.05	12.99
scaffold_163	1825930	1826152	223	1826054	75	15.51	2.97	12.04
scaffold_163	641872	642107	236	641978	98	28	3.88	24.3
scaffold_163	532462	532723	262	532572	66	11.38	2.61	8.01
scaffold_163	532822	533093	272	532953	77	16.48	3.05	12.99
scaffold_163	505980	506276	297	506138	187	94.74	7.41	90.33
scaffold_163	1766531	1766827	297	1766704	139	55.71	5.51	51.67
scaffold_163	1633358	1633672	315	1633536	136	53.49	5.39	49.47
scaffold_163	997548	997867	320	997700	140	56.46	5.55	52.41
scaffold_163	1814456	1814781	326	1814640	141	57.21	5.59	53.15
scaffold_163	1003568	1003899	332	1003745	104	31.66	4.12	27.9
scaffold_163	388976	389310	335	389128	156	68.83	6.18	64.65
scaffold_163	338356	338697	342	338546	180	88.68	7.13	84.32
scaffold_163	1959391	1959747	357	1959467	65	10.96	2.58	7.6
scaffold_163	1002996	1003380	385	1003230	164	75.28	6.5	71.04
scaffold_163	998558	998944	387	998716	213	118.2	8.44	113.6
scaffold_163	529330	529720	391	529560	231	135.25	9.15	130.52
scaffold_163	1765891	1766281	391	1766037	132	50.57	5.23	46.58
scaffold_163	475802	476197	396	475951	74	15.03	2.93	11.57
scaffold_163	1808686	1809127	442	1808993	181	89.54	7.17	85.17
scaffold_163	474239	474690	452	474453	255	158.91	10.1	154.01
scaffold_163	477830	478339	510	478187	123	44.18	4.87	40.27
scaffold_163	602228	602792	565	602520	130	49.13	5.15	45.16
scaffold_164	1012670	1012870	201	1012790	65	10.96	2.58	7.6
scaffold_164	1004119	1004341	223	1004245	63	10.11	2.5	6.78
scaffold_164	1200834	1201091	258	1200952	52	6.01	2.06	2.83
scaffold_164	1421240	1421531	292	1421344	73	14.55	2.89	11.1
scaffold_164	1222682	1223044	363	1222790	69	12.71	2.73	9.31
scaffold_164	1090616	1091010	395	1090896	72	14.08	2.85	10.64
scaffold_164	1096701	1097120	420	1096828	82	19.03	3.25	15.48
scaffold_164	1411094	1411629	536	1411437	447	377.74	17.71	371.59
scaffold_165	77653	77849	197	77712	52	6.01	2.06	2.83
scaffold_165	634539	634739	201	634635	54	6.7	2.14	3.49
scaffold_165	73798	74005	208	73915	57	7.77	2.26	4.52
scaffold_165	350378	350595	218	350536	61	9.31	2.42	6
scaffold_165	54321	54546	226	54418	49	5.05	1.94	1.91
scaffold_165	1131355	1131581	227	1131441	66	11.38	2.61	8.01
scaffold_165	555922	556158	237	556041	73	14.55	2.89	11.1
scaffold_165	1158974	1159221	248	1159131	65	10.96	2.58	7.6
scaffold_165	85202	85458	257	85336	60	8.92	2.38	5.63
scaffold_165	130716	130975	260	130822	92	24.5	3.65	20.85
scaffold_165	2012524	2012884	361	2012652	91	23.93	3.61	20.29
scaffold_165	81955	82454	500	82315	102	30.42	4.04	26.68
scaffold_1655	36649	36840	192	36704	73	14.55	2.89	11.1
scaffold_1655	39293	39574	282	39415	188	95.61	7.45	91.19
scaffold_1655	34646	34953	308	34813	343	253.46	13.59	248.01
scaffold_166	1295447	1295646	200	1295523	59	8.52	2.34	5.24
scaffold_166	1319776	1320067	292	1319929	61	9.31	2.42	6
scaffold_166	1206565	1206892	328	1206717	54	6.7	2.14	3.49
scaffold_166	1259733	1260065	333	1259840	65	10.96	2.58	7.6
scaffold_166	1220974	1221309	336	1221137	230	134.28	9.11	129.56
scaffold_166	1253794	1254149	356	1253988	138	54.97	5.47	50.93
scaffold_166	1266587	1266977	391	1266729	92	24.5	3.65	20.85
scaffold_16601	2568	2704	137	2595	165	20.5	2.28	16.93
scaffold_16604	140	294	155	222	51	5.69	2.02	2.52
scaffold_167	11652	11827	176	11758	52	6.01	2.06	2.83
scaffold_167	1106312	1106509	198	1106404	60	8.92	2.38	5.63
scaffold_167	1178253	1178450	198	1178366	60	8.92	2.38	5.63
scaffold_167	1146167	1146368	202	1146289	78	16.98	3.09	13.47
scaffold_167	55737	55960	224	55808	62	9.71	2.46	6.39
scaffold_167	71275	71512	238	71431	64	10.54	2.54	7.2
scaffold_167	1081539	1081800	262	1081660	86	21.16	3.41	17.57
scaffold_167	865648	865910	263	865766	200	106.29	7.92	101.79
scaffold_167	1244049	1244317	269	1244104	51	5.69	2.02	2.52
scaffold_167	1072768	1073062	295	1072851	49	5.05	1.94	1.91
scaffold_167	6375	6685	311	6534	100	29.2	3.96	25.48
scaffold_167	33780	34091	312	33988	63	10.11	2.5	6.78
scaffold_167	1252638	1252972	335	1252798	213	118.2	8.44	113.6
scaffold_167	1069205	1069562	358	1069363	80	18	3.17	14.47
scaffold_167	17258	17620	363	17501	108	34.18	4.28	30.39
scaffold_168	1931443	1931606	164	1931529	53	6.35	2.1	3.15
scaffold_168	525682	525887	206	525804	74	15.03	2.93	11.57
scaffold_168	1436147	1436374	228	1436240	77	16.48	3.05	12.99
scaffold_168	1848658	1848887	230	1848748	61	9.31	2.42	6
scaffold_168	1427978	1428213	236	1428115	98	28	3.88	24.3
scaffold_168	1849523	1849758	236	1849640	111	36.11	4.4	32.29
scaffold_168	2073944	2074209	266	2074064	67	11.82	2.65	8.44
scaffold_168	1901050	1901317	268	1901176	68	12.26	2.69	8.87
scaffold_168	1822434	1822703	270	1822565	127	46.99	5.03	43.04
scaffold_168	40111	40409	299	40263	114	38.08	4.52	34.24
scaffold_168	1842450	1842751	302	1842610	91	23.93	3.61	20.29
scaffold_168	1829665	1830005	341	1829906	64	10.54	2.54	7.2
scaffold_168	1831809	1832161	353	1832012	115	38.75	4.56	34.9
scaffold_168	1831165	1831565	401	1831295	100	29.2	3.96	25.48
scaffold_168	1431106	1431562	457	1431384	80	18	3.17	14.47
scaffold_16804	2689	2807	119	2745	52	6.01	2.06	2.83
scaffold_169	313260	313421	162	313348	51	5.69	2.02	2.52
scaffold_169	1063250	1063411	162	1063318	57	7.77	2.26	4.52
scaffold_169	461154	461331	178	461286	64	10.54	2.54	7.2
scaffold_169	946076	946297	222	946171	75	15.51	2.97	12.04
scaffold_169	318057	318331	275	318184	146	61.01	5.78	56.91
scaffold_169	318885	319170	286	319020	96	26.81	3.8	23.12
scaffold_169	904845	905151	307	904979	93	25.07	3.68	21.41
scaffold_169	917389	917764	376	917593	398	317.7	15.77	311.89
scaffold_169	901492	901891	400	901682	191	98.25	7.57	93.81
scaffold_169	915013	915442	430	915148	179	87.83	7.09	83.47
scaffold_17	1252744	1252908	165	1252841	56	7.41	2.22	4.17
scaffold_17	3436080	3436251	172	3436157	57	7.77	2.26	4.52
scaffold_17	560737	560910	174	560828	59	8.52	2.34	5.24
scaffold_17	1292313	1292487	175	1292398	54	6.7	2.14	3.49
scaffold_17	3352356	3352537	182	3352415	68	12.26	2.69	8.87
scaffold_17	261615	261812	198	261690	66	11.38	2.61	8.01
scaffold_17	5254894	5255095	202	5254984	65	10.96	2.58	7.6
scaffold_17	731475	731682	208	731570	55	7.05	2.18	3.82
scaffold_17	2351405	2351612	208	2351510	64	10.54	2.54	7.2
scaffold_17	196312	196523	212	196385	82	19.03	3.25	15.48
scaffold_17	3333217	3333450	234	3333346	82	19.03	3.25	15.48
scaffold_17	1242220	1242456	237	1242345	118	40.76	4.68	36.89
scaffold_17	2247892	2248141	250	2248022	112	36.77	4.44	32.95
scaffold_17	1276762	1277021	260	1276947	54	6.7	2.14	3.49
scaffold_17	4227443	4227715	273	4227579	56	7.41	2.22	4.17
scaffold_17	3450674	3450951	278	3450802	66	11.38	2.61	8.01
scaffold_17	771710	772018	309	771865	101	29.81	4	26.08
scaffold_17	3961672	3961985	314	3961800	89	22.81	3.53	19.19
scaffold_17	2250617	2250931	315	2250775	86	21.16	3.41	17.57
scaffold_17	3437182	3437500	319	3437369	93	25.07	3.68	21.41
scaffold_17	3436713	3437034	322	3436874	95	26.23	3.76	22.55
scaffold_17	733500	733935	436	733717	216	120.99	8.56	116.37
scaffold_17	1395161	1395624	464	1395296	86	21.16	3.41	17.57
scaffold_17	3375911	3376440	530	3376183	83	19.55	3.29	15.99
scaffold_170	617454	617676	223	617558	96	26.81	3.8	23.12
scaffold_17033	1060	1215	156	1185	77	16.48	3.05	12.99
scaffold_17050	3652	3696	45	3681	50	5.36	1.98	2.21
scaffold_171	1473549	1473733	185	1473612	63	10.11	2.5	6.78
scaffold_171	682794	682986	193	682887	68	12.26	2.69	8.87
scaffold_171	1427470	1427720	251	1427595	59	8.52	2.34	5.24
scaffold_171	1425488	1425770	283	1425628	79	17.48	3.13	13.96
scaffold_1717	34291	34497	207	34355	58	8.15	2.3	4.88
scaffold_172	1324986	1325147	162	1325055	60	8.92	2.38	5.63
scaffold_172	1253194	1253379	186	1253255	53	6.35	2.1	3.15
scaffold_172	1332138	1332353	216	1332232	74	15.03	2.93	11.57
scaffold_172	1453149	1453369	221	1453257	73	14.55	2.89	11.1
scaffold_172	1329572	1329801	230	1329644	64	10.54	2.54	7.2
scaffold_172	1450478	1450719	242	1450597	112	36.77	4.44	32.95
scaffold_172	1452608	1452850	243	1452738	100	29.2	3.96	25.48
scaffold_172	1244755	1245007	253	1244863	89	22.81	3.53	19.19
scaffold_172	1330158	1330445	288	1330305	52	6.01	2.06	2.83
scaffold_172	1450892	1451248	357	1451041	121	42.8	4.79	38.9
scaffold_173	1512149	1512310	162	1512225	54	6.7	2.14	3.49
scaffold_173	531619	531834	216	531758	89	22.81	3.53	19.19
scaffold_173	11169	11387	219	11283	54	6.7	2.14	3.49
scaffold_173	1190557	1190799	243	1190683	65	10.96	2.58	7.6
scaffold_173	1519373	1519646	274	1519494	138	54.97	5.47	50.93
scaffold_173	3699	3995	297	3859	125	45.58	4.95	41.65
scaffold_173	580896	581319	424	581177	127	46.99	5.03	43.04
scaffold_17398	2595	2657	63	2626	53	6.35	2.1	3.15
scaffold_174	2090614	2090766	153	2090713	56	7.41	2.22	4.17
scaffold_174	1147520	1147695	176	1147562	51	5.69	2.02	2.52
scaffold_174	400940	401133	194	401017	53	6.35	2.1	3.15
scaffold_174	1527086	1527285	200	1527160	70	13.16	2.77	9.74
scaffold_174	800925	801172	248	801051	125	45.58	4.95	41.65
scaffold_174	1534989	1535263	275	1535113	152	65.67	6.02	61.52
scaffold_174	1153765	1154053	289	1153922	225	129.49	8.91	124.81
scaffold_174	1154738	1155180	443	1154974	241	144.99	9.55	140.19
scaffold_175	987284	987448	165	987382	58	8.15	2.3	4.88
scaffold_175	1917857	1918037	181	1917950	63	10.11	2.5	6.78
scaffold_175	404491	404730	240	404611	109	34.82	4.32	31.02
scaffold_175	1240289	1240549	261	1240426	151	64.88	5.98	60.74
scaffold_176	12672	12837	166	12796	55	7.05	2.18	3.82
scaffold_176	14654	14858	205	14797	54	6.7	2.14	3.49
scaffold_176	59755	59999	245	59865	102	30.42	4.04	26.68
scaffold_177	525894	526139	246	526021	52	6.01	2.06	2.83
scaffold_178	1850586	1850758	173	1850621	54	6.7	2.14	3.49
scaffold_178	1712910	1713104	195	1712976	63	10.11	2.5	6.78
scaffold_178	1704608	1704861	254	1704728	95	26.23	3.76	22.55
scaffold_178	2048417	2048755	339	2048598	171	81.06	6.78	76.76
scaffold_178	2061311	2061841	531	2061645	68	12.26	2.69	8.87
scaffold_178	358744	359313	570	359024	191	98.25	7.57	93.81
scaffold_178	1835568	1836175	608	1835769	260	163.97	10.3	159.03
scaffold_179	817396	817570	175	817468	52	6.01	2.06	2.83
scaffold_179	810774	810952	179	810870	71	13.62	2.81	10.19
scaffold_179	716336	716524	189	716369	51	5.69	2.02	2.52
scaffold_179	612845	613042	198	612985	53	6.35	2.1	3.15
scaffold_179	668581	668783	203	668692	53	6.35	2.1	3.15
scaffold_179	1293889	1294093	205	1294044	64	10.54	2.54	7.2
scaffold_179	747717	747928	212	747845	64	10.54	2.54	7.2
scaffold_179	714035	714257	223	714157	104	31.66	4.12	27.9
scaffold_179	1223709	1223937	229	1223809	127	46.99	5.03	43.04
scaffold_179	812581	812833	253	812701	115	38.75	4.56	34.9
scaffold_179	1020431	1020684	254	1020526	65	10.96	2.58	7.6
scaffold_179	210900	211159	260	211042	51	5.69	2.02	2.52
scaffold_179	561648	561945	298	561801	105	32.28	4.16	28.51
scaffold_179	646038	646344	307	646188	98	28	3.88	24.3
scaffold_179	611859	612194	336	612042	218	122.87	8.64	118.24
scaffold_179	1440888	1441411	524	1441195	169	79.4	6.7	75.12
scaffold_18	743541	743702	162	743647	54	6.7	2.14	3.49
scaffold_18	2717623	2717786	164	2717706	59	8.52	2.34	5.24
scaffold_18	2120711	2120876	166	2120802	61	9.31	2.42	6
scaffold_18	2395091	2395260	170	2395179	54	6.7	2.14	3.49
scaffold_18	4967316	4967499	184	4967397	60	8.92	2.38	5.63
scaffold_18	3898355	3898574	220	3898457	62	9.71	2.46	6.39
scaffold_18	4941596	4941821	226	4941701	54	6.7	2.14	3.49
scaffold_18	608559	608815	257	608690	98	28	3.88	24.3
scaffold_18	4940909	4941211	303	4941051	136	53.49	5.39	49.47
scaffold_18	4299037	4299343	307	4299207	77	16.48	3.05	12.99
scaffold_18	4946662	4947079	418	4946920	155	68.03	6.14	63.86
scaffold_180	1369738	1369899	162	1369779	58	8.15	2.3	4.88
scaffold_180	1378169	1378391	223	1378291	65	10.96	2.58	7.6
scaffold_180	1363546	1363793	248	1363682	95	26.23	3.76	22.55
scaffold_180	1385322	1385617	296	1385457	65	10.96	2.58	7.6
scaffold_180	1415817	1416200	384	1416060	104	31.66	4.12	27.9
scaffold_180	1380417	1380992	576	1380747	439	367.77	17.39	361.69
scaffold_181	1541687	1541850	164	1541797	55	7.05	2.18	3.82
scaffold_181	1710077	1710252	176	1710222	50	5.36	1.98	2.21
scaffold_181	1676603	1676781	179	1676684	58	8.15	2.3	4.88
scaffold_181	1692255	1692452	198	1692317	52	6.01	2.06	2.83
scaffold_181	985165	985372	208	985262	71	13.62	2.81	10.19
scaffold_181	1531179	1531394	216	1531290	93	25.07	3.68	21.41
scaffold_181	1697113	1697364	252	1697249	85	20.62	3.37	17.04
scaffold_181	1556178	1556459	282	1556339	88	22.25	3.49	18.64
scaffold_181	1539580	1539867	288	1539724	65	10.96	2.58	7.6
scaffold_181	1521548	1521846	299	1521691	57	7.77	2.26	4.52
scaffold_181	1555667	1555969	303	1555811	123	44.18	4.87	40.27
scaffold_181	1778745	1779049	305	1778884	92	24.5	3.65	20.85
scaffold_181	1799620	1799945	326	1799776	78	16.98	3.09	13.47
scaffold_181	269268	269645	378	269489	111	36.11	4.4	32.29
scaffold_181	1645747	1646125	379	1645944	277	181.47	10.97	176.42
scaffold_181	1695036	1695425	390	1695246	119	41.44	4.71	37.56
scaffold_181	1741411	1741820	410	1741619	143	58.72	5.67	54.64
scaffold_181	1628046	1628473	428	1628317	98	28	3.88	24.3
scaffold_181	1662349	1662791	443	1662558	380	296.3	15.06	290.64
scaffold_181	1644483	1644938	456	1644791	225	129.49	8.91	124.81
scaffold_181	1639147	1639650	504	1639278	187	94.74	7.41	90.33
scaffold_181	1520063	1520615	553	1520184	70	13.16	2.77	9.74
scaffold_181	1642472	1643256	785	1643096	89	22.81	3.53	19.19
scaffold_182	362941	363102	162	363030	53	6.35	2.1	3.15
scaffold_182	440838	440999	162	440897	57	7.77	2.26	4.52
scaffold_182	318824	319172	349	318945	109	34.82	4.32	31.02
scaffold_183	267246	267480	235	267374	72	14.08	2.85	10.64
scaffold_184	1197139	1197304	166	1197163	50	5.36	1.98	2.21
scaffold_1845	10209	10404	196	10290	74	15.03	2.93	11.57
scaffold_185	1078770	1079065	296	1078921	75	15.51	2.97	12.04
scaffold_185	926030	926363	334	926109	60	8.92	2.38	5.63
scaffold_185	850905	851359	455	851094	129	48.41	5.11	44.45
scaffold_185	1517067	1517522	456	1517261	199	105.38	7.88	100.88
scaffold_186	1537114	1537299	186	1537179	70	13.16	2.77	9.74
scaffold_186	688426	688803	378	688563	138	54.97	5.47	50.93
scaffold_187	1436175	1436448	274	1436310	158	70.43	6.26	66.24
scaffold_188	1838321	1838482	162	1838388	63	10.11	2.5	6.78
scaffold_188	1569711	1569920	210	1569778	71	13.62	2.81	10.19
scaffold_188	1812966	1813184	219	1813033	58	8.15	2.3	4.88
scaffold_188	19106	19336	231	19203	54	6.7	2.14	3.49
scaffold_188	1821541	1821790	250	1821694	82	19.03	3.25	15.48
scaffold_188	1816186	1816447	262	1816336	70	13.16	2.77	9.74
scaffold_188	1771389	1771692	304	1771544	106	32.9	4.2	29.13
scaffold_188	1825230	1825562	333	1825431	105	32.28	4.16	28.51
scaffold_188	1730237	1730606	370	1730525	57	7.77	2.26	4.52
scaffold_188	1496204	1496581	378	1496423	59	8.52	2.34	5.24
scaffold_188	1742511	1742909	399	1742748	52	6.01	2.06	2.83
scaffold_188	1727046	1727530	485	1727248	171	81.06	6.78	76.76
scaffold_189	1868390	1868585	196	1868494	52	6.01	2.06	2.83
scaffold_189	889874	890118	245	890026	64	10.54	2.54	7.2
scaffold_189	911728	911982	255	911880	78	16.98	3.09	13.47
scaffold_189	912543	912842	300	912689	127	46.99	5.03	43.04
scaffold_189	890483	890788	306	890584	88	22.25	3.49	18.64
scaffold_19	3595898	3596061	164	3595951	54	6.7	2.14	3.49
scaffold_19	542737	542903	167	542788	57	7.77	2.26	4.52
scaffold_19	620944	621120	177	620990	74	15.03	2.93	11.57
scaffold_19	4783328	4783513	186	4783397	53	6.35	2.1	3.15
scaffold_19	3605462	3605655	194	3605538	51	5.69	2.02	2.52
scaffold_19	1718716	1718917	202	1718844	61	9.31	2.42	6
scaffold_19	3006378	3006580	203	3006430	62	9.71	2.46	6.39
scaffold_19	2982016	2982236	221	2982124	50	5.36	1.98	2.21
scaffold_19	3036633	3036865	233	3036755	85	20.62	3.37	17.04
scaffold_19	4327920	4328180	261	4328039	74	15.03	2.93	11.57
scaffold_19	1717838	1718114	277	1717953	56	7.41	2.22	4.17
scaffold_19	609095	609401	307	609242	176	85.27	6.97	80.94
scaffold_19	3038423	3038729	307	3038632	89	22.81	3.53	19.19
scaffold_19	620436	620751	316	620597	169	79.4	6.7	75.12
scaffold_19	1716670	1716991	322	1716807	166	76.92	6.58	72.66
scaffold_19	3043780	3044106	327	3043913	59	8.52	2.34	5.24
scaffold_19	4553729	4554058	330	4553849	74	15.03	2.93	11.57
scaffold_19	698425	698879	455	698667	185	93	7.33	88.6
scaffold_19	1713990	1714482	493	1714321	95	26.23	3.76	22.55
scaffold_190	645492	645712	221	645594	67	11.82	2.65	8.44
scaffold_190	1763624	1763995	372	1763763	79	17.48	3.13	13.96
scaffold_191	1928188	1928355	168	1928243	58	8.15	2.3	4.88
scaffold_191	1767071	1767242	172	1767166	57	7.77	2.26	4.52
scaffold_191	110906	111089	184	111021	58	6.92	2.11	3.71
scaffold_191	1711646	1711848	203	1711731	64	10.54	2.54	7.2
scaffold_191	136709	136919	211	136794	75	15.51	2.97	12.04
scaffold_191	99201	99432	232	99280	71	13.62	2.81	10.19
scaffold_191	1905088	1905319	232	1905181	90	23.36	3.57	19.73
scaffold_191	1870139	1870391	253	1870262	76	15.99	3.01	12.51
scaffold_191	78841	79099	259	78988	144	59.48	5.71	55.39
scaffold_191	944880	945152	273	945018	102	30.42	4.04	26.68
scaffold_191	942343	942626	284	942443	70	13.16	2.77	9.74
scaffold_191	1902102	1902416	315	1902260	136	53.49	5.39	49.47
scaffold_191	1736565	1736900	336	1736821	67	11.82	2.65	8.44
scaffold_191	290294	290639	346	290486	147	61.78	5.82	57.67
scaffold_191	946781	947142	362	946985	114	38.08	4.52	34.24
scaffold_191	1931975	1932546	572	1932351	429	355.4	17	349.39
scaffold_193	562866	563048	183	562956	58	8.15	2.3	4.88
scaffold_193	563169	563368	200	563267	55	7.05	2.18	3.82
scaffold_193	1659151	1659457	307	1659296	158	70.43	6.26	66.24
scaffold_194	849960	850121	162	850022	52	6.01	2.06	2.83
scaffold_194	594238	594410	173	594282	58	8.15	2.3	4.88
scaffold_194	1504872	1505057	186	1504970	67	11.82	2.65	8.44
scaffold_194	33800	33986	187	33913	56	7.41	2.22	4.17
scaffold_194	1514728	1514916	189	1514770	50	5.36	1.98	2.21
scaffold_194	1507155	1507426	272	1507292	100	29.2	3.96	25.48
scaffold_194	847248	847535	288	847355	60	8.92	2.38	5.63
scaffold_194	1510767	1511233	467	1510982	215	120.06	8.52	115.45
scaffold_195	635014	635189	176	635109	65	10.96	2.58	7.6
scaffold_195	1716149	1716399	251	1716283	90	23.36	3.57	19.73
scaffold_197	1624321	1624466	146	1624358	52	6.01	2.06	2.83
scaffold_197	1598948	1599111	164	1599047	51	5.69	2.02	2.52
scaffold_197	587817	588010	194	587936	84	20.07	3.33	16.5
scaffold_197	260534	260757	224	260623	72	14.08	2.85	10.64
scaffold_197	1027876	1028127	252	1027915	55	7.05	2.18	3.82
scaffold_197	580066	580395	330	580190	60	8.92	2.38	5.63
scaffold_197	1598534	1598893	360	1598689	230	134.28	9.11	129.56
scaffold_1979	5611	5814	204	5692	64	5.55	1.84	2.4
scaffold_198	1236984	1237159	176	1237038	65	10.96	2.58	7.6
scaffold_198	233249	233429	181	233331	74	15.03	2.93	11.57
scaffold_198	1373417	1373613	197	1373557	52	6.01	2.06	2.83
scaffold_198	167577	167777	201	167692	70	13.16	2.77	9.74
scaffold_198	894874	895076	203	894972	89	22.81	3.53	19.19
scaffold_198	1398164	1398391	228	1398260	76	15.99	3.01	12.51
scaffold_198	249011	249241	231	249170	55	7.05	2.18	3.82
scaffold_198	1374559	1374800	242	1374662	94	25.65	3.72	21.98
scaffold_198	676449	676692	244	676537	61	9.31	2.42	6
scaffold_198	215847	216096	250	215945	66	11.38	2.61	8.01
scaffold_198	1260636	1260887	252	1260757	54	6.7	2.14	3.49
scaffold_198	232605	232860	256	232712	59	8.52	2.34	5.24
scaffold_198	1231750	1232072	323	1231956	127	46.99	5.03	43.04
scaffold_198	230843	231171	329	230989	133	51.29	5.27	47.29
scaffold_198	1257973	1258311	339	1258108	113	37.42	4.48	33.59
scaffold_198	1223240	1223615	376	1223456	97	27.4	3.84	23.7
scaffold_198	1231124	1231503	380	1231332	461	395.33	18.27	389.09
scaffold_198	1230140	1230543	404	1230283	66	11.38	2.61	8.01
scaffold_198	189094	189518	425	189306	96	26.81	3.8	23.12
scaffold_1984	21102	21147	46	21124	56	7.41	2.22	4.17
scaffold_199	1379850	1379990	141	1379928	49	5.05	1.94	1.91
scaffold_199	643454	643682	229	643580	52	6.01	2.06	2.83
scaffold_199	315495	315780	286	315648	109	34.82	4.32	31.02
scaffold_199	165983	166293	311	166062	74	15.03	2.93	11.57
scaffold_199	1206562	1206877	316	1206755	68	12.26	2.69	8.87
scaffold_199	304445	304771	327	304560	89	22.81	3.53	19.19
scaffold_199	206634	207002	369	206803	144	59.48	5.71	55.39
scaffold_2	3855028	3855194	167	3855136	54	6.7	2.14	3.49
scaffold_2	6709078	6709244	167	6709187	61	9.31	2.42	6
scaffold_2	414259	414429	171	414334	67	11.82	2.65	8.44
scaffold_2	6676330	6676510	181	6676427	56	7.41	2.22	4.17
scaffold_2	6498697	6498879	183	6498777	67	11.82	2.65	8.44
scaffold_2	2715	2904	190	2825	58	8.15	2.3	4.88
scaffold_2	2386048	2386250	203	2386159	54	6.7	2.14	3.49
scaffold_2	6521696	6521907	212	6521798	61	9.31	2.42	6
scaffold_2	6653802	6654020	219	6653919	62	9.71	2.46	6.39
scaffold_2	1400404	1400631	228	1400500	78	16.98	3.09	13.47
scaffold_2	5374253	5374480	228	5374339	69	12.71	2.73	9.31
scaffold_2	3870727	3870968	242	3870886	73	14.55	2.89	11.1
scaffold_2	6649788	6650031	244	6649894	84	19.29	3.23	15.74
scaffold_2	6950201	6950445	245	6950314	94	25.65	3.72	21.98
scaffold_2	618822	619069	248	618937	95	26.23	3.76	22.55
scaffold_2	7033245	7033496	252	7033348	81	18.51	3.21	14.97
scaffold_2	7039681	7039932	252	7039840	101	29.81	4	26.08
scaffold_2	2953538	2953801	264	2953660	84	20.07	3.33	16.5
scaffold_2	2381804	2382072	269	2381952	107	33.54	4.24	29.76
scaffold_2	5972546	5972822	277	5972731	52	6.01	2.06	2.83
scaffold_2	6648688	6648965	278	6648838	94	25.65	3.72	21.98
scaffold_2	3422932	3423211	280	3423041	69	12.71	2.73	9.31
scaffold_2	6739242	6739521	280	6739398	144	59.48	5.71	55.39
scaffold_2	6527384	6527679	296	6527528	64	10.54	2.54	7.2
scaffold_2	6702385	6702699	315	6702580	85	20.62	3.37	17.04
scaffold_2	3880493	3880945	453	3880687	153	66.45	6.06	62.29
scaffold_2	6528412	6528881	470	6528612	169	79.4	6.7	75.12
scaffold_2	6506847	6507352	506	6507107	122	43.49	4.83	39.58
scaffold_2	2983322	2983883	562	2983551	174	83.58	6.89	79.26
scaffold_2	6743009	6743599	591	6743184	193	100.02	7.65	95.56
scaffold_2	6651857	6652494	638	6652263	250	153.9	9.91	149.03
scaffold_2	6488267	6489139	873	6488817	267	171.12	10.58	166.14
scaffold_20	3468544	3468705	162	3468634	60	8.92	2.38	5.63
scaffold_20	3791479	3791640	162	3791564	49	5.05	1.94	1.91
scaffold_20	1108689	1108851	163	1108765	61	9.31	2.42	6
scaffold_20	835142	835319	178	835241	67	11.82	2.65	8.44
scaffold_20	3390559	3390741	183	3390644	55	7.05	2.18	3.82
scaffold_20	2681440	2681664	225	2681528	142	57.97	5.63	53.9
scaffold_20	3848806	3849125	320	3848982	145	60.25	5.74	56.16
scaffold_20	1762406	1762758	353	1762535	70	13.16	2.77	9.74
scaffold_201	10257	10443	187	10386	82	19.03	3.25	15.48
scaffold_201	11560	11789	230	11705	80	18	3.17	14.47
scaffold_201	1274272	1274606	335	1274547	52	6.01	2.06	2.83
scaffold_202	958159	958323	165	958269	58	8.15	2.3	4.88
scaffold_202	270640	270812	173	270671	74	15.03	2.93	11.57
scaffold_202	802413	802586	174	802457	51	5.69	2.02	2.52
scaffold_202	154148	154322	175	154189	64	10.54	2.54	7.2
scaffold_202	248701	248890	190	248783	64	10.54	2.54	7.2
scaffold_202	530201	530401	201	530320	52	6.01	2.06	2.83
scaffold_202	571538	571772	235	571632	62	9.71	2.46	6.39
scaffold_202	1742121	1742357	237	1742222	53	6.35	2.1	3.15
scaffold_202	220614	220879	266	220761	87	21.7	3.45	18.1
scaffold_202	1751824	1752094	271	1751943	99	28.6	3.92	24.89
scaffold_202	570225	570496	272	570338	92	24.5	3.65	20.85
scaffold_202	525156	525430	275	525274	97	27.4	3.84	23.7
scaffold_202	1784344	1784621	278	1784486	65	10.96	2.58	7.6
scaffold_202	1214726	1215006	281	1214876	58	8.15	2.3	4.88
scaffold_202	779172	779467	296	779236	51	5.69	2.02	2.52
scaffold_202	778067	778372	306	778217	103	31.04	4.08	27.29
scaffold_202	1760173	1760479	307	1760309	95	26.23	3.76	22.55
scaffold_202	424677	425001	325	424856	93	25.07	3.68	21.41
scaffold_202	451728	452055	328	451898	197	103.59	7.81	99.11
scaffold_202	777306	777640	335	777462	71	13.62	2.81	10.19
scaffold_202	218990	219332	343	219202	126	46.28	4.99	42.34
scaffold_202	1754683	1755054	372	1754757	59	8.52	2.34	5.24
scaffold_202	1762326	1762701	376	1762629	63	10.11	2.5	6.78
scaffold_202	524529	524923	395	524694	142	57.97	5.63	53.9
scaffold_202	572380	572778	399	572575	212	117.27	8.4	112.68
scaffold_202	250509	250931	423	250703	153	66.45	6.06	62.29
scaffold_202	801696	802125	430	801833	140	56.46	5.55	52.41
scaffold_202	496474	496920	447	496748	180	88.68	7.13	84.32
scaffold_202	505408	505904	497	505567	143	58.72	5.67	54.64
scaffold_203	1768967	1769128	162	1769011	51	5.69	2.02	2.52
scaffold_203	1182875	1183093	219	1183010	67	11.82	2.65	8.44
scaffold_203	983865	984105	241	983958	60	8.92	2.38	5.63
scaffold_203	1732298	1732565	268	1732435	122	43.49	4.83	39.58
scaffold_203	889836	890137	302	889988	94	25.65	3.72	21.98
scaffold_203	401692	402011	320	401883	74	15.03	2.93	11.57
scaffold_204	1483321	1483492	172	1483363	54	6.7	2.14	3.49
scaffold_204	915793	915968	176	915926	61	9.31	2.42	6
scaffold_204	545078	545276	199	545187	74	15.03	2.93	11.57
scaffold_204	909852	910054	203	909961	63	10.11	2.5	6.78
scaffold_204	1532149	1532352	204	1532296	55	7.05	2.18	3.82
scaffold_204	600860	601065	206	600972	55	7.05	2.18	3.82
scaffold_204	278621	278837	217	278743	62	9.71	2.46	6.39
scaffold_204	550282	550508	227	550401	112	36.77	4.44	32.95
scaffold_204	578427	578664	238	578542	65	10.96	2.58	7.6
scaffold_204	600154	600410	257	600282	106	32.9	4.2	29.13
scaffold_204	549493	549756	264	549651	126	46.28	4.99	42.34
scaffold_204	1248738	1249021	284	1248900	63	10.11	2.5	6.78
scaffold_204	912486	912809	324	912658	93	25.07	3.68	21.41
scaffold_204	1604993	1605348	356	1605221	92	24.5	3.65	20.85
scaffold_204	542997	543366	370	543205	190	97.37	7.53	92.94
scaffold_204	1482205	1482590	386	1482366	174	83.58	6.89	79.26
scaffold_204	1436878	1437323	446	1437124	95	26.23	3.76	22.55
scaffold_205	118262	118423	162	118302	51	5.69	2.02	2.52
scaffold_205	260947	261152	206	261063	78	16.98	3.09	13.47
scaffold_205	268389	268665	277	268507	131	49.84	5.19	45.86
scaffold_206	1199541	1199702	162	1199659	58	8.15	2.3	4.88
scaffold_206	1593403	1593596	194	1593506	79	17.48	3.13	13.96
scaffold_206	1667596	1667840	245	1667728	87	21.7	3.45	18.1
scaffold_206	1621254	1621691	438	1621373	90	23.36	3.57	19.73
scaffold_207	943778	943944	167	943899	59	8.52	2.34	5.24
scaffold_207	670557	670730	174	670652	53	6.35	2.1	3.15
scaffold_207	654308	654504	197	654411	61	9.31	2.42	6
scaffold_207	1238304	1238507	204	1238404	50	5.36	1.98	2.21
scaffold_207	1240405	1240611	207	1240565	50	5.36	1.98	2.21
scaffold_207	870984	871199	216	871094	72	14.08	2.85	10.64
scaffold_207	1398629	1398844	216	1398749	64	10.54	2.54	7.2
scaffold_207	1505543	1505762	220	1505681	63	10.11	2.5	6.78
scaffold_207	605311	605546	236	605435	67	11.82	2.65	8.44
scaffold_207	970652	970891	240	970795	64	10.54	2.54	7.2
scaffold_207	305259	305504	246	305392	68	12.26	2.69	8.87
scaffold_207	162597	162850	254	162722	116	39.4	4.6	35.54
scaffold_207	898881	899135	255	899014	78	16.98	3.09	13.47
scaffold_207	875773	876044	272	875901	79	17.48	3.13	13.96
scaffold_207	1120838	1121132	295	1120951	50	5.36	1.98	2.21
scaffold_207	1146895	1147202	308	1147042	258	161.94	10.22	157.02
scaffold_207	950152	950464	313	950285	68	12.26	2.69	8.87
scaffold_207	860178	860494	317	860339	130	49.13	5.15	45.16
scaffold_207	311612	311930	319	311704	62	9.71	2.46	6.39
scaffold_207	876661	876980	320	876747	74	15.03	2.93	11.57
scaffold_207	842098	842428	331	842283	193	100.02	7.65	95.56
scaffold_207	1142164	1142494	331	1142348	92	24.5	3.65	20.85
scaffold_207	1348039	1348369	331	1348120	70	13.16	2.77	9.74
scaffold_207	1757345	1757743	399	1757448	73	14.55	2.89	11.1
scaffold_207	1349666	1350083	418	1349889	512	460.92	20.29	454.07
scaffold_207	951000	951433	434	951274	120	42.12	4.75	38.23
scaffold_207	1156315	1156755	441	1156533	126	46.28	4.99	42.34
scaffold_207	154809	155294	486	154969	119	41.44	4.71	37.56
scaffold_207	1140485	1140977	493	1140783	161	72.84	6.38	68.62
scaffold_207	1353443	1353954	512	1353644	404	324.92	16.01	319.07
scaffold_207	955561	956082	522	955821	297	202.64	11.77	197.46
scaffold_207	944130	944667	538	944348	156	68.83	6.18	64.65
scaffold_207	941632	942212	581	941907	65	10.96	2.58	7.6
scaffold_2075	2903	3211	309	3036	147	61.78	5.82	57.67
scaffold_208	479721	479886	166	479814	65	10.96	2.58	7.6
scaffold_208	596385	596559	175	596457	54	6.7	2.14	3.49
scaffold_208	577959	578134	176	578087	61	9.31	2.42	6
scaffold_208	820199	820389	191	820292	72	14.08	2.85	10.64
scaffold_208	1619988	1620180	193	1620068	92	24.5	3.65	20.85
scaffold_208	1630714	1630926	213	1630814	67	11.82	2.65	8.44
scaffold_208	502936	503157	222	503082	125	45.58	4.95	41.65
scaffold_208	1722373	1722599	227	1722470	63	10.11	2.5	6.78
scaffold_208	584180	584418	239	584306	70	13.16	2.77	9.74
scaffold_208	1638980	1639234	255	1639027	60	8.92	2.38	5.63
scaffold_208	515768	516051	284	515899	104	31.66	4.12	27.9
scaffold_208	1657047	1657436	390	1657199	127	46.99	5.03	43.04
scaffold_208	507614	508030	417	507764	166	76.92	6.58	72.66
scaffold_208	578383	578800	418	578523	114	38.08	4.52	34.24
scaffold_208	537881	538299	419	538049	123	44.18	4.87	40.27
scaffold_208	1657835	1658327	493	1658129	145	60.25	5.74	56.16
scaffold_208	1723719	1724227	509	1723955	128	47.7	5.07	43.75
scaffold_208	597723	598258	536	597925	169	79.4	6.7	75.12
scaffold_209	1309214	1309405	192	1309308	57	7.77	2.26	4.52
scaffold_209	1417206	1417433	228	1417336	53	6.35	2.1	3.15
scaffold_209	1428661	1428893	233	1428812	70	13.16	2.77	9.74
scaffold_209	1477183	1477478	296	1477369	61	9.31	2.42	6
scaffold_209	1424811	1425153	343	1425002	108	34.18	4.28	30.39
scaffold_209	1423757	1424140	384	1423846	53	6.35	2.1	3.15
scaffold_209	1419651	1420037	387	1419787	233	137.18	9.23	132.44
scaffold_209	1476467	1476911	445	1476693	234	138.15	9.27	133.4
scaffold_21	666	830	165	687	67	11.82	2.65	8.44
scaffold_21	2024099	2024265	167	2024195	51	5.69	2.02	2.52
scaffold_21	730336	730528	193	730455	80	18	3.17	14.47
scaffold_21	2120488	2120681	194	2120585	68	12.26	2.69	8.87
scaffold_21	1653845	1654076	232	1653975	58	8.15	2.3	4.88
scaffold_21	757016	757267	252	757147	63	10.11	2.5	6.78
scaffold_21	2420388	2420665	278	2420511	82	19.03	3.25	15.48
scaffold_21	2422054	2422336	283	2422197	85	20.62	3.37	17.04
scaffold_21	2882460	2882765	306	2882609	145	60.25	5.74	56.16
scaffold_21	729029	729356	328	729237	97	27.4	3.84	23.7
scaffold_21	2417441	2417783	343	2417596	114	38.08	4.52	34.24
scaffold_21	2421355	2421722	368	2421515	232	136.21	9.19	131.47
scaffold_21	2416573	2416998	426	2416791	206	111.74	8.16	107.19
scaffold_210	788413	788610	198	788498	73	14.55	2.89	11.1
scaffold_210	568239	568506	268	568357	69	12.71	2.73	9.31
scaffold_210	1394953	1395226	274	1395088	181	89.54	7.17	85.17
scaffold_210	1385232	1385823	592	1385638	354	266.02	14.03	260.5
scaffold_211	719756	719917	162	719804	49	5.05	1.94	1.91
scaffold_211	76475	76665	191	76551	63	10.11	2.5	6.78
scaffold_211	1300526	1300721	196	1300610	60	8.92	2.38	5.63
scaffold_211	590361	590633	273	590494	92	24.5	3.65	20.85
scaffold_211	690433	690705	273	690562	70	13.16	2.77	9.74
scaffold_2126	14162	14293	132	14214	49	5.05	1.94	1.91
scaffold_213	1662521	1662685	165	1662596	67	11.82	2.65	8.44
scaffold_213	1205932	1206107	176	1205986	59	8.52	2.34	5.24
scaffold_213	490279	490460	182	490320	53	6.35	2.1	3.15
scaffold_213	222115	222310	196	222206	56	7.41	2.22	4.17
scaffold_213	230851	231093	243	230974	110	35.47	4.36	31.66
scaffold_213	236242	236497	256	236381	96	26.81	3.8	23.12
scaffold_213	1201560	1201823	264	1201671	51	5.69	2.02	2.52
scaffold_213	229758	230124	367	229964	119	41.44	4.71	37.56
scaffold_213	207687	208098	412	207846	112	36.77	4.44	32.95
scaffold_213	1119943	1120369	427	1120134	162	73.65	6.42	69.42
scaffold_213	232394	232954	561	232650	151	64.88	5.98	60.74
scaffold_214	1487120	1487286	167	1487215	51	5.69	2.02	2.52
scaffold_214	1362479	1362650	172	1362547	52	6.01	2.06	2.83
scaffold_214	1181769	1181941	173	1181839	64	10.54	2.54	7.2
scaffold_214	1541308	1541534	227	1541418	78	16.98	3.09	13.47
scaffold_214	119793	120046	254	119901	95	26.23	3.76	22.55
scaffold_214	1537669	1537973	305	1537823	62	9.71	2.46	6.39
scaffold_214	1471020	1471330	311	1471169	132	50.57	5.23	46.58
scaffold_214	1484176	1484506	331	1484230	66	11.38	2.61	8.01
scaffold_214	138713	139070	358	138918	117	40.08	4.64	36.21
scaffold_214	1481317	1481677	361	1481517	219	123.81	8.68	119.17
scaffold_214	1786139	1786499	361	1786427	71	13.62	2.81	10.19
scaffold_214	139693	140184	492	139804	119	41.44	4.71	37.56
scaffold_2143	544	711	168	619	59	8.52	2.34	5.24
scaffold_215	897243	897404	162	897323	58	8.15	2.3	4.88
scaffold_215	1328913	1329074	162	1329002	58	8.15	2.3	4.88
scaffold_215	813056	813219	164	813155	57	7.77	2.26	4.52
scaffold_215	1111127	1111298	172	1111168	66	11.38	2.61	8.01
scaffold_215	1380750	1380944	195	1380844	70	13.16	2.77	9.74
scaffold_215	919138	919354	217	919241	100	29.2	3.96	25.48
scaffold_215	1385015	1385274	260	1385141	71	13.62	2.81	10.19
scaffold_215	917934	918258	325	918132	97	27.4	3.84	23.7
scaffold_215	1376152	1376485	334	1376316	158	70.43	6.26	66.24
scaffold_215	934212	934548	337	934397	229	133.32	9.07	128.61
scaffold_215	1355807	1356201	395	1355956	106	32.9	4.2	29.13
scaffold_215	1343010	1343410	401	1343160	132	50.57	5.23	46.58
scaffold_215	1362386	1362799	414	1362546	208	113.57	8.24	109.01
scaffold_215	1374793	1375318	526	1375039	205	110.82	8.12	106.28
scaffold_215	770057	770595	539	770249	299	204.79	11.85	199.6
scaffold_216	1496784	1496961	178	1496826	50	5.36	1.98	2.21
scaffold_217	291207	291429	223	291300	86	21.16	3.41	17.57
scaffold_217	1547186	1547424	239	1547334	118	40.76	4.68	36.89
scaffold_217	1496059	1496326	268	1496219	82	19.03	3.25	15.48
scaffold_217	1460926	1461229	304	1461083	188	95.61	7.45	91.19
scaffold_217	287567	287918	352	287738	240	144	9.51	139.21
scaffold_217	1467184	1467577	394	1467315	89	22.81	3.53	19.19
scaffold_217	1548699	1549104	406	1548858	222	126.64	8.8	121.98
scaffold_217	1453988	1454440	453	1454207	169	79.4	6.7	75.12
scaffold_218	1762479	1762540	62	1762503	241	13.62	1.69	10.19
scaffold_218	1627615	1627776	162	1627708	50	5.36	1.98	2.21
scaffold_218	1340228	1340415	188	1340343	65	10.96	2.58	7.6
scaffold_2180	1137	1505	369	1229	141	18.32	2.32	14.79
scaffold_2180	37107	37489	383	37180	74	15.03	2.93	11.57
scaffold_2180	7773	8283	511	7946	102	17.89	2.71	14.37
scaffold_219	205511	205677	167	205610	55	7.05	2.18	3.82
scaffold_219	162130	162343	214	162221	86	21.16	3.41	17.57
scaffold_219	217026	217246	221	217137	56	7.41	2.22	4.17
scaffold_219	307326	307593	268	307438	84	20.07	3.33	16.5
scaffold_219	691688	691977	290	691757	61	9.31	2.42	6
scaffold_219	774698	775072	375	774800	59	8.52	2.34	5.24
scaffold_22	1045955	1046116	162	1046046	62	9.71	2.46	6.39
scaffold_22	1791441	1791603	163	1791501	56	7.41	2.22	4.17
scaffold_22	1945503	1945669	167	1945539	54	6.7	2.14	3.49
scaffold_22	703272	703451	180	703368	57	7.77	2.26	4.52
scaffold_22	2210999	2211181	183	2211110	95	26.23	3.76	22.55
scaffold_22	4939894	4940086	193	4939977	51	5.69	2.02	2.52
scaffold_22	2990434	2990636	203	2990522	71	13.62	2.81	10.19
scaffold_22	303423	303628	206	303516	93	25.07	3.68	21.41
scaffold_22	2350307	2350520	214	2350452	71	13.62	2.81	10.19
scaffold_22	2593926	2594146	221	2594038	65	10.96	2.58	7.6
scaffold_22	2291153	2291411	259	2291294	102	30.42	4.04	26.68
scaffold_22	2013696	2013955	260	2013843	61	9.31	2.42	6
scaffold_22	1358951	1359219	269	1359090	171	81.06	6.78	76.76
scaffold_22	4938845	4939113	269	4938953	64	10.54	2.54	7.2
scaffold_22	2318618	2318923	306	2318778	180	88.68	7.13	84.32
scaffold_22	4935334	4935648	315	4935511	98	28	3.88	24.3
scaffold_22	2290561	2290879	319	2290722	112	36.77	4.44	32.95
scaffold_22	2288568	2288894	327	2288724	154	67.23	6.1	63.07
scaffold_22	2976023	2976351	329	2976172	221	125.7	8.76	121.05
scaffold_22	4930422	4930751	330	4930600	309	215.62	12.24	210.36
scaffold_22	2292989	2293330	342	2293159	146	61.01	5.78	56.91
scaffold_22	2296471	2296813	343	2296632	171	81.06	6.78	76.76
scaffold_22	2305839	2306181	343	2305986	198	104.49	7.84	100
scaffold_22	2975383	2975730	348	2975582	187	94.74	7.41	90.33
scaffold_22	2289837	2290185	349	2289995	248	151.91	9.83	147.06
scaffold_22	2313260	2313623	364	2313417	334	243.29	13.23	237.89
scaffold_22	3389591	3389958	368	3389786	199	105.38	7.88	100.88
scaffold_22	4761448	4761828	381	4761626	96	26.81	3.8	23.12
scaffold_22	2303132	2303543	412	2303358	157	69.63	6.22	65.44
scaffold_22	4916981	4917395	415	4917175	264	168.05	10.46	163.09
scaffold_22	2315140	2316130	991	2315566	261	164.99	10.34	160.05
scaffold_220	210823	211007	185	210902	69	12.71	2.73	9.31
scaffold_220	1493210	1493405	196	1493303	56	7.41	2.22	4.17
scaffold_220	1461611	1461813	203	1461737	67	11.82	2.65	8.44
scaffold_220	1451768	1451976	209	1451910	52	6.01	2.06	2.83
scaffold_220	1453887	1454106	220	1454029	50	5.36	1.98	2.21
scaffold_220	1444619	1444846	228	1444706	53	6.35	2.1	3.15
scaffold_220	211310	211574	265	211463	49	5.05	1.94	1.91
scaffold_220	1453514	1453789	276	1453651	167	77.73	6.62	73.47
scaffold_220	1434605	1434886	282	1434688	63	10.11	2.5	6.78
scaffold_220	229103	229388	286	229266	180	88.68	7.13	84.32
scaffold_220	669854	670171	318	669979	102	30.42	4.04	26.68
scaffold_220	208204	208547	344	208358	94	25.65	3.72	21.98
scaffold_220	213412	213768	357	213666	83	19.55	3.29	15.99
scaffold_220	64776	65172	397	65040	63	10.11	2.5	6.78
scaffold_220	204376	204812	437	204655	189	96.49	7.49	92.06
scaffold_220	200325	200931	607	200553	199	105.38	7.88	100.88
scaffold_221	212239	212404	166	212301	52	6.01	2.06	2.83
scaffold_221	228844	229042	199	228954	51	5.69	2.02	2.52
scaffold_221	660310	660510	201	660450	63	10.11	2.5	6.78
scaffold_221	627457	627673	217	627568	76	15.99	3.01	12.51
scaffold_221	710178	710398	221	710304	54	6.7	2.14	3.49
scaffold_221	655416	655676	261	655579	79	17.48	3.13	13.96
scaffold_221	626858	627165	308	627020	146	61.01	5.78	56.91
scaffold_221	875947	876289	343	876140	87	21.7	3.45	18.1
scaffold_222	1283289	1283512	224	1283418	55	7.05	2.18	3.82
scaffold_222	1409193	1409430	238	1409343	126	46.28	4.99	42.34
scaffold_222	273475	273716	242	273603	99	28.6	3.92	24.89
scaffold_222	1286594	1286851	258	1286698	74	15.03	2.93	11.57
scaffold_222	308739	308999	261	308904	86	21.16	3.41	17.57
scaffold_222	1295167	1295454	288	1295320	144	59.48	5.71	55.39
scaffold_222	1370404	1370743	340	1370583	112	36.77	4.44	32.95
scaffold_222	1285422	1285831	410	1285614	129	48.41	5.11	44.45
scaffold_222	1297056	1297470	415	1297330	117	40.08	4.64	36.21
scaffold_222	1632943	1633374	432	1633082	85	20.62	3.37	17.04
scaffold_223	175052	175338	287	175194	66	11.38	2.61	8.01
scaffold_223	1465	1770	306	1624	55	7.05	2.18	3.82
scaffold_223	491848	492158	311	492005	84	20.07	3.33	16.5
scaffold_223	491359	491702	344	491503	56	7.41	2.22	4.17
scaffold_224	669991	670162	172	670058	62	9.71	2.46	6.39
scaffold_224	777461	777633	173	777554	62	9.71	2.46	6.39
scaffold_224	737155	737358	204	737270	70	13.16	2.77	9.74
scaffold_224	590103	590334	232	590242	57	7.77	2.26	4.52
scaffold_224	712591	712830	240	712710	66	11.38	2.61	8.01
scaffold_224	707902	708149	248	708054	83	19.55	3.29	15.99
scaffold_224	49245	49494	250	49359	53	6.35	2.1	3.15
scaffold_224	705816	706079	264	705918	79	17.48	3.13	13.96
scaffold_224	1669498	1669788	291	1669636	68	12.26	2.69	8.87
scaffold_224	781882	782182	301	782036	61	9.31	2.42	6
scaffold_224	860341	860681	341	860526	200	106.29	7.92	101.79
scaffold_224	971459	971804	346	971651	137	54.23	5.43	50.2
scaffold_224	891898	892264	367	892057	297	202.64	11.77	197.46
scaffold_224	889570	889941	372	889762	170	80.23	6.74	75.94
scaffold_224	865659	866036	378	865807	173	82.74	6.85	78.43
scaffold_224	765511	765930	420	765724	254	157.91	10.06	153.01
scaffold_224	434704	435132	429	434883	200	106.29	7.92	101.79
scaffold_224	868120	868577	458	868359	115	38.75	4.56	34.9
scaffold_224	683521	684012	492	683739	192	99.14	7.61	94.69
scaffold_224	1684159	1684666	508	1684429	84	20.07	3.33	16.5
scaffold_224	866260	866818	559	866530	206	111.74	8.16	107.19
scaffold_224	711124	711714	591	711336	183	91.26	7.25	86.88
scaffold_224	902899	903489	591	903296	183	91.26	7.25	86.88
scaffold_224	882441	883104	664	882943	238	142.05	9.43	137.27
scaffold_225	1585192	1585353	162	1585326	53	6.35	2.1	3.15
scaffold_225	1014606	1014777	172	1014699	49	5.05	1.94	1.91
scaffold_225	963731	963903	173	963833	67	11.82	2.65	8.44
scaffold_225	961816	962043	228	961962	55	7.05	2.18	3.82
scaffold_225	1085648	1086191	544	1085914	130	49.13	5.15	45.16
scaffold_226	559184	559348	165	559290	55	7.05	2.18	3.82
scaffold_226	339133	339300	168	339232	62	9.71	2.46	6.39
scaffold_226	366248	366420	173	366301	62	9.71	2.46	6.39
scaffold_226	366743	366920	178	366782	49	5.05	1.94	1.91
scaffold_226	413938	414121	184	414056	51	5.69	2.02	2.52
scaffold_226	230185	230369	185	230308	55	7.05	2.18	3.82
scaffold_226	417617	417802	186	417674	60	8.92	2.38	5.63
scaffold_226	380737	380929	193	380852	49	5.05	1.94	1.91
scaffold_226	234815	235012	198	234941	84	20.07	3.33	16.5
scaffold_226	508825	509022	198	508929	55	7.05	2.18	3.82
scaffold_226	1703978	1704198	221	1704047	74	15.03	2.93	11.57
scaffold_226	427232	427460	229	427345	66	11.38	2.61	8.01
scaffold_226	425355	425595	241	425463	78	16.98	3.09	13.47
scaffold_226	1083206	1083446	241	1083300	106	32.9	4.2	29.13
scaffold_226	552401	552644	244	552513	98	28	3.88	24.3
scaffold_226	342654	342915	262	342789	109	34.82	4.32	31.02
scaffold_226	441754	442016	263	441889	130	49.13	5.15	45.16
scaffold_226	619879	620145	267	620028	131	49.84	5.19	45.86
scaffold_226	1679514	1679789	276	1679650	74	15.03	2.93	11.57
scaffold_226	333771	334048	278	333878	79	17.48	3.13	13.96
scaffold_226	672148	672433	286	672275	50	5.36	1.98	2.21
scaffold_226	1302347	1302639	293	1302495	96	26.81	3.8	23.12
scaffold_226	451865	452187	323	452010	132	50.57	5.23	46.58
scaffold_226	1341224	1341548	325	1341454	72	14.08	2.85	10.64
scaffold_226	576233	576586	354	576485	71	13.62	2.81	10.19
scaffold_226	392729	393140	412	392995	89	22.81	3.53	19.19
scaffold_226	1026649	1027060	412	1026783	308	214.53	12.2	209.28
scaffold_226	1301040	1301469	430	1301398	58	8.15	2.3	4.88
scaffold_226	1339444	1339873	430	1339691	80	18	3.17	14.47
scaffold_226	405394	405870	477	405717	106	32.9	4.2	29.13
scaffold_227	623781	623948	168	623861	65	10.96	2.58	7.6
scaffold_227	648484	648696	213	648594	84	20.07	3.33	16.5
scaffold_227	1471047	1471270	224	1471122	60	8.92	2.38	5.63
scaffold_227	1345092	1345343	252	1345208	189	96.49	7.49	92.06
scaffold_227	745541	745803	263	745673	88	22.25	3.49	18.64
scaffold_227	729779	730083	305	729928	296	201.56	11.73	196.39
scaffold_227	830123	830462	340	830323	102	30.42	4.04	26.68
scaffold_227	739198	739605	408	739347	165	76.09	6.54	71.84
scaffold_227	1714541	1715026	486	1714684	155	68.03	6.14	63.86
scaffold_227	723015	723620	606	723359	278	182.52	11.01	177.46
scaffold_228	453437	453611	175	453516	56	7.41	2.22	4.17
scaffold_228	20877	21079	203	20988	68	12.26	2.69	8.87
scaffold_228	644205	644437	233	644314	111	36.11	4.4	32.29
scaffold_228	1280328	1280569	242	1280448	60	8.92	2.38	5.63
scaffold_228	400608	400924	317	400783	168	78.56	6.66	74.29
scaffold_228	408440	408772	333	408581	176	85.27	6.97	80.94
scaffold_228	1355163	1355536	374	1355358	96	26.81	3.8	23.12
scaffold_228	1357182	1357574	393	1357341	254	157.91	10.06	153.01
scaffold_229	274292	274456	165	274355	55	7.05	2.18	3.82
scaffold_229	1402642	1402818	177	1402730	56	7.41	2.22	4.17
scaffold_229	1401916	1402114	199	1402009	60	8.92	2.38	5.63
scaffold_229	1406998	1407200	203	1407068	56	7.41	2.22	4.17
scaffold_229	190649	190903	255	190787	66	11.38	2.61	8.01
scaffold_229	186556	186825	270	186698	101	29.81	4	26.08
scaffold_229	1390282	1390585	304	1390401	76	15.99	3.01	12.51
scaffold_229	555084	555449	366	555231	105	32.28	4.16	28.51
scaffold_229	1402879	1403293	415	1403053	126	46.28	4.99	42.34
scaffold_23	187421	187583	163	187535	49	5.05	1.94	1.91
scaffold_23	1855014	1855194	181	1855102	59	8.52	2.34	5.24
scaffold_23	3615981	3616187	207	3616075	80	18	3.17	14.47
scaffold_23	1866412	1866630	219	1866544	70	13.16	2.77	9.74
scaffold_23	3615088	3615330	243	3615227	100	29.2	3.96	25.48
scaffold_23	4297734	4297986	253	4297846	105	32.28	4.16	28.51
scaffold_23	3643057	3643328	272	3643138	89	22.81	3.53	19.19
scaffold_23	2574083	2574455	373	2574229	52	6.01	2.06	2.83
scaffold_23	197010	197396	387	197194	159	71.23	6.3	67.03
scaffold_23	3683016	3683435	420	3683284	152	65.67	6.02	61.52
scaffold_23	3642285	3642770	486	3642546	361	274.08	14.3	268.52
scaffold_23	1870094	1870702	609	1870360	50	5.36	1.98	2.21
scaffold_23	3641208	3641841	634	3641429	167	77.73	6.62	73.47
scaffold_230	1499329	1499487	159	1499374	54	6.7	2.14	3.49
scaffold_230	1428834	1429003	170	1428907	56	7.41	2.22	4.17
scaffold_230	597204	597405	202	597314	68	12.26	2.69	8.87
scaffold_230	1478073	1478329	257	1478228	63	10.11	2.5	6.78
scaffold_230	650033	650299	267	650140	95	26.23	3.76	22.55
scaffold_230	1482835	1483320	486	1483203	96	26.81	3.8	23.12
scaffold_231	281618	281803	186	281668	61	9.31	2.42	6
scaffold_231	723298	723496	199	723421	71	13.62	2.81	10.19
scaffold_231	250978	251177	200	251053	55	7.05	2.18	3.82
scaffold_231	461814	462042	229	461944	70	13.16	2.77	9.74
scaffold_231	206125	206354	230	206231	99	28.6	3.92	24.89
scaffold_231	721735	721979	245	721826	55	7.05	2.18	3.82
scaffold_231	286197	286444	248	286339	52	6.01	2.06	2.83
scaffold_231	282787	283041	255	282895	122	43.49	4.83	39.58
scaffold_231	313735	314016	282	313879	89	22.81	3.53	19.19
scaffold_231	283564	283847	284	283715	97	27.4	3.84	23.7
scaffold_231	279853	280151	299	279950	68	12.26	2.69	8.87
scaffold_231	262026	262339	314	262212	115	38.75	4.56	34.9
scaffold_231	207590	207967	378	207857	77	16.48	3.05	12.99
scaffold_231	308143	308534	392	308245	52	6.01	2.06	2.83
scaffold_231	266483	266884	402	266742	148	62.55	5.86	58.43
scaffold_231	269950	270397	448	270082	106	32.9	4.2	29.13
scaffold_231	240445	240924	480	240657	111	36.11	4.4	32.29
scaffold_231	255496	256051	556	255579	72	14.08	2.85	10.64
scaffold_232	1300339	1300521	183	1300436	60	8.92	2.38	5.63
scaffold_232	1604500	1604689	190	1604580	75	15.51	2.97	12.04
scaffold_232	342360	342551	192	342454	81	18.51	3.21	14.97
scaffold_232	1431200	1431406	207	1431293	58	8.15	2.3	4.88
scaffold_232	1338432	1338649	218	1338541	67	11.82	2.65	8.44
scaffold_232	1263931	1264165	235	1264052	69	12.71	2.73	9.31
scaffold_232	1261836	1262072	237	1261965	88	22.25	3.49	18.64
scaffold_232	1267693	1267930	238	1267795	72	14.08	2.85	10.64
scaffold_232	1268919	1269176	258	1269027	112	36.77	4.44	32.95
scaffold_232	1401479	1401751	273	1401636	90	23.36	3.57	19.73
scaffold_232	1330246	1330550	305	1330400	79	17.48	3.13	13.96
scaffold_232	1256739	1257053	315	1256915	180	88.68	7.13	84.32
scaffold_232	1339157	1339559	403	1339317	118	40.76	4.68	36.89
scaffold_232	1591480	1591910	431	1591616	166	76.92	6.58	72.66
scaffold_232	1342090	1342548	459	1342283	191	98.25	7.57	93.81
scaffold_232	1340496	1340977	482	1340830	150	64.09	5.94	59.96
scaffold_232	1405387	1405905	519	1405569	404	324.92	16.01	319.07
scaffold_233	561371	561551	181	561500	58	8.15	2.3	4.88
scaffold_233	782757	782942	186	782854	51	5.69	2.02	2.52
scaffold_233	1422871	1423059	189	1422965	59	8.52	2.34	5.24
scaffold_233	525653	525867	215	525779	75	15.51	2.97	12.04
scaffold_233	1112694	1113133	440	1113019	107	33.54	4.24	29.76
scaffold_233	1369684	1370188	505	1369929	210	115.42	8.32	110.85
scaffold_234	871290	871496	207	871408	75	15.51	2.97	12.04
scaffold_234	617797	618030	234	617890	56	7.41	2.22	4.17
scaffold_234	613878	614129	252	613987	78	16.98	3.09	13.47
scaffold_234	611495	611862	368	611742	92	24.5	3.65	20.85
scaffold_235	183945	184253	309	184079	54	6.7	2.14	3.49
scaffold_235	181963	182347	385	182127	177	86.12	7.01	81.78
scaffold_235	177256	177780	525	177421	488	429.77	19.33	423.26
scaffold_237	556812	556993	182	556927	55	7.05	2.18	3.82
scaffold_237	1186396	1186606	211	1186492	64	10.54	2.54	7.2
scaffold_237	626260	626519	260	626383	123	44.18	4.87	40.27
scaffold_237	1041485	1041979	495	1041834	99	28.6	3.92	24.89
scaffold_237	585822	586325	504	585970	111	36.11	4.4	32.29
scaffold_237	1131720	1132229	510	1132026	66	11.38	2.61	8.01
scaffold_238	564146	564313	168	564193	53	6.35	2.1	3.15
scaffold_238	574977	575147	171	575072	59	8.52	2.34	5.24
scaffold_238	821984	822186	203	822071	51	5.69	2.02	2.52
scaffold_238	822712	822915	204	822827	66	11.38	2.61	8.01
scaffold_238	777115	777321	207	777240	70	13.16	2.77	9.74
scaffold_238	1479807	1480013	207	1479902	80	18	3.17	14.47
scaffold_238	591322	591552	231	591457	83	19.55	3.29	15.99
scaffold_238	1148672	1148908	237	1148820	67	11.82	2.65	8.44
scaffold_238	599618	599862	245	599743	83	19.55	3.29	15.99
scaffold_238	595591	595853	263	595720	97	27.4	3.84	23.7
scaffold_238	664749	665012	264	664870	103	31.04	4.08	27.29
scaffold_238	758455	758749	295	758593	76	15.99	3.01	12.51
scaffold_238	633533	633831	299	633693	106	32.9	4.2	29.13
scaffold_238	611013	611352	340	611163	125	45.58	4.95	41.65
scaffold_238	1478834	1479194	361	1479059	94	25.65	3.72	21.98
scaffold_238	515971	516366	396	516209	478	416.94	18.94	410.53
scaffold_238	1255949	1256372	424	1256028	57	7.77	2.26	4.52
scaffold_238	880013	880443	431	880327	71	13.62	2.81	10.19
scaffold_238	516691	517208	518	516903	149	63.33	5.9	59.21
scaffold_238	520868	521486	619	521010	267	171.12	10.58	166.14
scaffold_238	662318	662941	624	662586	329	237.69	13.04	232.32
scaffold_238	887484	888180	697	887771	302	208.02	11.97	202.81
scaffold_2387	874	1100	227	1050	62	9.71	2.46	6.39
scaffold_239	423674	423945	272	423827	98	28	3.88	24.3
scaffold_24	3730389	3730550	162	3730486	50	5.36	1.98	2.21
scaffold_24	4309698	4309884	187	4309803	59	8.52	2.34	5.24
scaffold_24	3957059	3957288	230	3957187	70	13.16	2.77	9.74
scaffold_24	4149798	4150095	298	4149890	58	8.15	2.3	4.88
scaffold_24	3374549	3374896	348	3374746	205	110.82	8.12	106.28
scaffold_24	4493800	4494159	360	4494036	61	9.31	2.42	6
scaffold_24	2860832	2861210	379	2861057	92	24.5	3.65	20.85
scaffold_24	4133121	4133805	685	4133256	131	49.84	5.19	45.86
scaffold_240	614979	615193	215	615081	117	40.08	4.64	36.21
scaffold_240	599585	600139	555	599762	82	19.03	3.25	15.48
scaffold_241	1063808	1063969	162	1063906	53	6.35	2.1	3.15
scaffold_241	1301711	1301891	181	1301773	60	8.92	2.38	5.63
scaffold_241	1318272	1318472	201	1318330	63	10.11	2.5	6.78
scaffold_241	638668	639001	334	638852	60	8.92	2.38	5.63
scaffold_241	1557081	1557626	546	1557234	101	29.81	4	26.08
scaffold_242	1676137	1676297	161	1676163	54	6.7	2.14	3.49
scaffold_242	1454423	1454584	162	1454453	51	5.69	2.02	2.52
scaffold_242	905619	905832	214	905719	80	18	3.17	14.47
scaffold_242	1455801	1456103	303	1455955	135	52.75	5.35	48.74
scaffold_242	1451170	1451496	327	1451335	239	143.02	9.47	138.23
scaffold_243	1549127	1549536	410	1549392	165	76.09	6.54	71.84
scaffold_2434	8263	8375	113	8329	73	5.83	1.8	2.66
scaffold_244	1139565	1139873	309	1139712	213	118.2	8.44	113.6
scaffold_244	758741	759114	374	758869	106	32.9	4.2	29.13
scaffold_244	1125843	1126230	388	1126094	67	11.82	2.65	8.44
scaffold_244	1153183	1153583	401	1153439	97	27.4	3.84	23.7
scaffold_244	1125062	1125463	402	1125268	111	36.11	4.4	32.29
scaffold_244	1265371	1265826	456	1265501	188	95.61	7.45	91.19
scaffold_245	1430123	1430319	197	1430202	69	12.71	2.73	9.31
scaffold_245	58842	59043	202	58905	60	8.92	2.38	5.63
scaffold_245	718921	719142	222	719044	98	28	3.88	24.3
scaffold_245	295113	295351	239	295239	93	25.07	3.68	21.41
scaffold_245	1129943	1130194	252	1130071	100	29.2	3.96	25.48
scaffold_245	1129494	1129764	271	1129634	62	9.71	2.46	6.39
scaffold_245	983124	983397	274	983237	61	9.31	2.42	6
scaffold_245	1444818	1445145	328	1445067	69	12.71	2.73	9.31
scaffold_245	779751	780087	337	780024	52	6.01	2.06	2.83
scaffold_245	1121796	1122134	339	1121969	312	218.89	12.36	213.62
scaffold_245	1178501	1178841	341	1178687	139	55.71	5.51	51.67
scaffold_245	1203631	1204022	392	1203820	89	22.81	3.53	19.19
scaffold_245	1181905	1182323	419	1182137	247	150.91	9.79	146.07
scaffold_245	184934	185362	429	185226	82	19.03	3.25	15.48
scaffold_245	970960	971420	461	971320	79	17.48	3.13	13.96
scaffold_245	1177121	1177608	488	1177388	281	185.66	11.13	180.58
scaffold_245	73897	74442	546	74176	305	211.27	12.08	206.04
scaffold_245	1420983	1421534	552	1421291	191	98.25	7.57	93.81
scaffold_245	1419071	1419710	640	1419203	81	18.51	3.21	14.97
scaffold_246	1325798	1325959	162	1325868	55	7.05	2.18	3.82
scaffold_246	1377921	1378087	167	1378032	57	7.77	2.26	4.52
scaffold_246	1365630	1365836	207	1365701	86	21.16	3.41	17.57
scaffold_246	615190	615412	223	615299	77	16.48	3.05	12.99
scaffold_246	848828	849093	266	848982	89	22.81	3.53	19.19
scaffold_246	1477970	1478294	325	1478086	90	23.36	3.57	19.73
[truncated: 3,512 more rows]

## Sheet: Xbra 12 (2)
Xbra binding coodinates determined at gastrula stage (Xbra ChIP at stage 11-12.5; 2nd biological replicate)
This file is generated by MACS version 2.0.4
Effective genome size: 1.7e+09bp
Band width: 300bp
Model fold: 3-30
Range for calculating regional lambda is: 1000bp and 10000bp
ChIP read number: 21162955
ChIP read number after filtering: 19429430
Maximum duplicate tags at the same position: 3
Redundant rate of ChIP: 0.08
Input read number: 16383707
Input read number after filtering: 16188054
Maximum duplicate tags at the same position: 3
Redundant rate of input: 0.01
Modelled distance between reverse and forward peak alignment: 159bp
Data filter: p≤10-5 (FDR≤1%)
Scaffold (v4.1)	Start	End	Length	Summit	Pile-up	-LOG10(pvalue)	Enrichment	-LOG10(qvalue)
scaffold_1	145363	145578	216	145506	44	7.01	2.41	3.6
scaffold_1	160425	160624	200	160530	43	6.61	2.35	3.23
scaffold_1	180146	180636	491	180482	69	19.54	3.77	15.71
scaffold_1	181743	182188	446	182056	138	71.43	7.55	66.72
scaffold_1	320474	320928	455	320660	134	67.92	7.33	63.26
scaffold_1	474775	475161	387	475011	65	17.23	3.55	13.46
scaffold_1	554720	554985	266	554863	89	32.42	4.87	28.3
scaffold_1	633176	633448	273	633301	69	19.54	3.77	15.71
scaffold_1	1307272	1307450	179	1307415	41	5.84	2.24	2.5
scaffold_1	1335192	1335453	262	1335318	65	17.23	3.55	13.46
scaffold_1	1475856	1476169	314	1475944	83	28.34	4.54	24.31
scaffold_1	2514095	2514254	160	2514196	45	7.41	2.46	3.98
scaffold_1	2574252	2574415	164	2574302	44	7.01	2.41	3.6
scaffold_1	2601341	2601591	251	2601450	52	10.5	2.84	6.94
scaffold_1	2772281	2772475	195	2772384	63	16.13	3.45	12.39
scaffold_1	2806487	2806777	291	2806639	181	112.01	9.9	106.81
scaffold_1	2889851	2890094	244	2889940	48	8.69	2.62	5.21
scaffold_1	2897875	2898262	388	2898148	52	10.5	2.84	6.94
scaffold_1	2906750	2907078	329	2906878	70	20.13	3.83	16.28
scaffold_1	2936639	2937050	412	2936784	90	33.11	4.92	28.98
scaffold_1	2938592	2939062	471	2938785	72	21.33	3.94	17.45
scaffold_1	2970205	2970491	287	2970321	52	10.5	2.84	6.94
scaffold_1	4881366	4881697	332	4881447	46	7.83	2.52	4.38
scaffold_1	4887347	4887699	353	4887551	58	13.46	3.17	9.8
scaffold_1	4935133	4935699	567	4935413	272	211.48	14.87	205.32
scaffold_1	5044640	5044820	181	5044711	43	6.61	2.35	3.23
scaffold_1	5066741	5066999	259	5066875	64	16.68	3.5	12.92
scaffold_1	5107306	5107613	308	5107457	136	64.06	6.67	59.45
scaffold_1	5325832	5326004	173	5325931	46	7.22	2.4	3.81
scaffold_1	5826254	5826534	281	5826376	44	7.01	2.41	3.6
scaffold_1	6114053	6114248	196	6114130	52	10.5	2.84	6.94
scaffold_1	6214047	6214325	279	6214188	67	18.38	3.66	14.58
scaffold_1	6327215	6327503	289	6327355	86	30.36	4.7	26.28
scaffold_1	6335075	6335342	268	6335234	40	5.48	2.19	2.16
scaffold_1	6346486	6346695	210	6346573	50	9.58	2.73	6.06
scaffold_1	6779418	6779581	164	6779525	44	7.01	2.41	3.6
scaffold_1	7020104	7020398	295	7020288	57	12.95	3.12	9.31
scaffold_10	16191	16518	328	16437	41	5.84	2.24	2.5
scaffold_10	172993	173464	472	173112	98	38.86	5.36	34.63
scaffold_10	279594	279858	265	279729	61	15.04	3.34	11.33
scaffold_10	289370	289588	219	289493	62	15.58	3.39	11.86
scaffold_10	289669	289832	164	289773	51	10.03	2.79	6.49
scaffold_10	357774	357970	197	357859	44	7.01	2.41	3.6
scaffold_10	1811996	1812305	310	1812203	53	10.98	2.9	7.41
scaffold_10	2133511	2133670	160	2133581	42	6.22	2.3	2.86
scaffold_10	2210689	2210939	251	2210821	78	25.07	4.27	21.11
scaffold_10	3232509	3232672	164	3232574	44	7.01	2.41	3.6
scaffold_10	3330866	3331122	257	3330987	98	38.86	5.36	34.63
scaffold_10	3888596	3888910	315	3888753	78	25.07	4.27	21.11
scaffold_10	3889950	3890222	273	3890089	85	29.68	4.65	25.62
scaffold_10	3894376	3894730	355	3894573	55	11.95	3.01	8.34
scaffold_10	3896659	3897046	388	3896831	52	10.5	2.84	6.94
scaffold_10	3899139	3899955	817	3899739	129	63.61	7.05	59
scaffold_10	3902096	3902490	395	3902323	96	37.4	5.25	33.2
scaffold_10	3909104	3909403	300	3909163	45	7.41	2.46	3.98
scaffold_10	3992212	3992659	448	3992345	82	27.67	4.48	23.65
scaffold_10	3995283	3995580	298	3995448	111	48.8	6.07	44.4
scaffold_10	4449042	4449440	399	4449233	90	33.11	4.92	28.98
scaffold_10	4494965	4495140	176	4495050	49	9.13	2.68	5.63
scaffold_10	4496639	4496929	291	4496789	84	29.01	4.59	24.96
scaffold_10	4603370	4603599	230	4603473	59	13.98	3.23	10.3
scaffold_10	4607279	4607746	468	4607491	98	38.86	5.36	34.63
scaffold_10	4797139	4797549	411	4797342	67	18.38	3.66	14.58
scaffold_10	5064795	5065091	297	5064947	52	10.5	2.84	6.94
scaffold_10	5104222	5104391	170	5104319	47	8.25	2.57	4.78
scaffold_10	5297782	5297960	179	5297854	54	11.46	2.95	7.87
scaffold_10	5418653	5419140	488	5418862	120	56.06	6.56	51.55
scaffold_10	5420816	5421240	425	5420958	90	33.11	4.92	28.98
scaffold_10	5424110	5424406	297	5424250	112	49.59	6.12	45.18
scaffold_10	5426887	5427176	290	5427043	92	34.53	5.03	30.38
scaffold_10	5434723	5434913	191	5434810	49	9.13	2.68	5.63
scaffold_10	5435795	5436219	425	5436071	124	59.38	6.78	54.82
scaffold_100	388848	389318	471	389069	136	69.67	7.44	64.99
scaffold_100	400638	401011	374	400795	164	95.37	8.97	90.37
scaffold_100	406642	407004	363	406837	191	122.12	10.44	116.8
scaffold_100	414155	414402	248	414307	48	8.69	2.62	5.21
scaffold_100	420443	420745	303	420551	91	33.83	4.98	29.69
scaffold_100	601805	602012	208	601947	52	10.5	2.84	6.94
scaffold_100	1696444	1696628	185	1696552	43	6.61	2.35	3.23
scaffold_100	1751013	1751295	283	1751229	51	10.03	2.79	6.49
scaffold_100	1769543	1769789	247	1769652	49	9.13	2.68	5.63
scaffold_100	1791290	1791707	418	1791465	112	49.59	6.12	45.18
scaffold_100	1794040	1794297	258	1794187	62	15.58	3.39	11.86
scaffold_10061	2228	2387	160	2282	40	5.48	2.19	2.16
scaffold_1008	56081	56552	472	56188	49	9.13	2.68	5.63
scaffold_1008	69884	70079	196	70014	58	13.46	3.17	9.8
scaffold_1008	111123	111410	288	111262	41	5.84	2.24	2.5
scaffold_1008	163897	164126	230	163995	68	18.96	3.72	15.14
scaffold_101	438203	438382	180	438281	49	9.13	2.68	5.63
scaffold_101	1494545	1494710	166	1494635	43	6.61	2.35	3.23
scaffold_101	1496718	1496972	255	1496870	109	47.23	5.96	42.86
scaffold_101	1578270	1578683	414	1578374	53	10.98	2.9	7.41
scaffold_101	1990335	1990501	167	1990433	39	5.12	2.13	1.82
scaffold_101	2154827	2155002	176	2154918	50	9.58	2.73	6.06
scaffold_1011	172083	172242	160	172102	50	5.96	2.08	2.62
scaffold_10124	4038	4240	203	4193	39	5.12	2.13	1.82
scaffold_1018	166035	166230	196	166129	47	8.25	2.57	4.78
scaffold_1018	168638	168880	243	168756	78	25.07	4.27	21.11
scaffold_102	127169	127339	171	127257	46	7.83	2.52	4.38
scaffold_102	1421402	1421598	197	1421481	53	10.98	2.9	7.41
scaffold_102	1489957	1490174	218	1490059	65	17.23	3.55	13.46
scaffold_102	1773466	1773673	208	1773580	53	10.98	2.9	7.41
scaffold_102	2091224	2091398	175	2091324	58	13.46	3.17	9.8
scaffold_1021	148523	148682	160	148601	39	5.12	2.13	1.82
scaffold_1022	128068	128265	198	128189	43	6.61	2.35	3.23
scaffold_103	659586	659873	288	659737	124	59.38	6.78	54.82
scaffold_103	1518253	1518462	210	1518355	51	10.03	2.79	6.49
scaffold_103	1887622	1887825	204	1887705	56	12.45	3.06	8.82
scaffold_1030	177133	177292	160	177184	41	5.84	2.24	2.5
scaffold_1035	44201	44750	550	44597	191	122.12	10.44	116.8
scaffold_104	1032790	1032949	160	1032888	39	5.12	2.13	1.82
scaffold_104	1686316	1686483	168	1686421	45	7.41	2.46	3.98
scaffold_104	2129581	2129825	245	2129687	77	24.44	4.21	20.49
scaffold_104	2145208	2145350	143	2145295	40	5.48	2.19	2.16
scaffold_105	592993	593160	168	593069	49	9.13	2.68	5.63
scaffold_105	754346	754815	470	754632	152	84.08	8.31	79.22
scaffold_105	1051180	1051583	404	1051432	56	12.45	3.06	8.82
scaffold_105	1475921	1476144	224	1476059	76	23.8	4.16	19.87
scaffold_105	1563484	1563901	418	1563713	151	83.16	8.26	78.31
scaffold_105	1693275	1693463	189	1693424	39	5.12	2.13	1.82
scaffold_105	2313705	2314138	434	2313834	71	20.73	3.88	16.87
scaffold_105	2365441	2365660	220	2365512	47	8.25	2.57	4.78
scaffold_105	2366073	2366454	382	2366372	61	15.04	3.34	11.33
scaffold_105	2548826	2549077	252	2548919	56	12.45	3.06	8.82
scaffold_1051	5716	6051	336	5885	145	77.68	7.93	72.9
scaffold_1051	8626	8860	235	8721	84	29.01	4.59	24.96
scaffold_1051	9832	10089	258	9951	77	24.44	4.21	20.49
scaffold_1051	10710	11063	354	10871	133	67.05	7.27	62.4
scaffold_1051	11457	11869	413	11652	201	132.46	10.99	127.04
scaffold_1051	13603	14007	405	13892	68	18.96	3.72	15.14
scaffold_1051	22084	22565	482	22187	119	55.24	6.51	50.74
scaffold_1051	24796	25042	247	24942	61	15.04	3.34	11.33
scaffold_1051	26770	26939	170	26865	57	12.95	3.12	9.31
scaffold_1051	33551	33859	309	33715	82	27.67	4.48	23.65
scaffold_1051	35483	35679	197	35591	58	13.46	3.17	9.8
scaffold_1051	36452	36652	201	36527	58	13.46	3.17	9.8
scaffold_1051	41969	42303	335	42178	74	22.56	4.05	18.65
scaffold_1051	42744	43108	365	42952	92	34.53	5.03	30.38
scaffold_1051	45658	45842	185	45741	52	10.5	2.84	6.94
scaffold_1051	53480	54185	706	54001	103	42.61	5.63	38.32
scaffold_1051	78428	78638	211	78535	45	7.41	2.46	3.98
scaffold_106	540744	540989	246	540928	42	6.22	2.3	2.86
scaffold_106	664010	664356	347	664146	58	13.46	3.17	9.8
scaffold_106	678556	679177	622	678964	50	9.58	2.73	6.06
scaffold_106	694150	694312	163	694280	46	7.83	2.52	4.38
scaffold_106	714152	714340	189	714263	39	5.12	2.13	1.82
scaffold_106	726456	726615	160	726559	44	7.01	2.41	3.6
scaffold_106	737221	737542	322	737399	60	14.51	3.28	10.82
scaffold_106	744796	744955	160	744880	42	6.22	2.3	2.86
scaffold_106	748463	748830	368	748668	115	51.99	6.29	47.54
scaffold_106	761826	762089	264	761913	51	10.03	2.79	6.49
scaffold_106	764983	765360	378	765146	159	90.62	8.69	85.67
scaffold_106	776192	776834	643	776676	173	104.09	9.46	98.98
scaffold_106	860948	861149	202	861023	46	7.83	2.52	4.38
scaffold_106	1709950	1710357	408	1710066	81	27.02	4.43	23.02
scaffold_106	1714710	1714958	249	1714849	48	8.69	2.62	5.21
scaffold_106	1869001	1869170	170	1869050	44	7.01	2.41	3.6
scaffold_106	1949878	1950081	204	1949995	40	5.48	2.19	2.16
scaffold_106	1950342	1950657	316	1950501	71	20.73	3.88	16.87
scaffold_106	1998901	1999077	177	1999008	44	7.01	2.41	3.6
scaffold_106	2364767	2365086	320	2364958	64	16.68	3.5	12.92
scaffold_106	2379398	2379570	173	2379482	43	6.61	2.35	3.23
scaffold_106	2406450	2406614	165	2406503	49	9.13	2.68	5.63
scaffold_106	2574587	2575058	472	2574727	48	8.69	2.62	5.21
scaffold_106	2594000	2594332	333	2594171	80	26.36	4.37	22.37
scaffold_106	2599564	2599858	295	2599719	55	11.95	3.01	8.34
scaffold_1061	32966	33178	213	33037	41	5.84	2.24	2.5
scaffold_1067	36312	36473	162	36450	49	9.13	2.68	5.63
scaffold_107	696734	696992	259	696847	75	23.18	4.1	19.26
scaffold_107	736104	736420	317	736314	48	8.69	2.62	5.21
scaffold_107	749159	749543	385	749401	93	35.25	5.09	31.08
scaffold_107	774697	775040	344	774936	70	20.13	3.83	16.28
scaffold_107	828148	828476	329	828329	55	11.95	3.01	8.34
scaffold_107	974198	974384	187	974297	51	10.03	2.79	6.49
scaffold_107	1007206	1007398	193	1007300	45	7.41	2.46	3.98
scaffold_107	1008184	1008442	259	1008310	94	35.96	5.14	31.78
scaffold_107	1374968	1375150	183	1375021	41	5.84	2.24	2.5
scaffold_107	1490944	1491129	186	1491056	50	9.58	2.73	6.06
scaffold_107	1748926	1749087	162	1748972	40	5.48	2.19	2.16
scaffold_107	1751540	1751709	170	1751641	43	6.61	2.35	3.23
scaffold_107	1790665	1790896	232	1790798	59	13.98	3.23	10.3
scaffold_107	1805409	1805570	162	1805485	45	7.41	2.46	3.98
scaffold_107	1814146	1814490	345	1814317	126	61.06	6.89	56.48
scaffold_107	1816672	1816899	228	1816790	90	33.11	4.92	28.98
scaffold_107	1860806	1861079	274	1860934	57	12.95	3.12	9.31
scaffold_10733	7234	7275	42	7261	63	5.86	1.9	2.52
scaffold_1075	76662	76928	267	76777	58	13.46	3.17	9.8
scaffold_1075	176079	176256	178	176151	49	9.13	2.68	5.63
scaffold_1077	57931	58101	171	58047	44	7.01	2.41	3.6
scaffold_108	650028	650200	173	650098	55	11.95	3.01	8.34
scaffold_108	1125806	1126009	204	1125879	73	21.94	3.99	18.05
scaffold_108	1296893	1297134	242	1297008	58	13.46	3.17	9.8
scaffold_108	1617684	1618048	365	1617895	127	61.91	6.95	57.32
scaffold_108	1632999	1633252	254	1633137	77	24.44	4.21	20.49
scaffold_108	2306067	2306288	222	2306179	44	7.01	2.41	3.6
scaffold_108	2319429	2319835	407	2319715	148	80.41	8.09	75.6
scaffold_108	2631227	2631460	234	2631357	53	10.98	2.9	7.41
scaffold_108	2694364	2694564	201	2694455	56	12.45	3.06	8.82
scaffold_108	2696055	2696343	289	2696228	124	59.38	6.78	54.82
scaffold_1081	22883	23140	258	23026	41	5.84	2.24	2.5
scaffold_1082	117119	117298	180	117158	46	7.83	2.52	4.38
scaffold_1082	124854	125075	222	124972	54	11.46	2.95	7.87
scaffold_1082	159383	159634	252	159510	64	16.68	3.5	12.92
scaffold_1082	160410	160719	310	160561	152	84.08	8.31	79.22
scaffold_1082	162673	163186	514	162830	47	8.25	2.57	4.78
scaffold_1082	165793	166130	338	165950	109	47.23	5.96	42.86
scaffold_109	136255	136459	205	136338	59	13.98	3.23	10.3
scaffold_109	486760	486919	160	486853	44	7.01	2.41	3.6
scaffold_109	751595	751873	279	751740	81	27.02	4.43	23.02
scaffold_109	764248	764418	171	764348	41	5.84	2.24	2.5
scaffold_109	764636	764867	232	764735	46	7.83	2.52	4.38
scaffold_109	769286	769446	161	769395	40	5.48	2.19	2.16
scaffold_109	779376	779758	383	779606	57	12.95	3.12	9.31
scaffold_109	788337	788504	168	788385	39	5.12	2.13	1.82
scaffold_109	792446	792678	233	792527	42	6.22	2.3	2.86
scaffold_109	830723	831243	521	830994	50	9.58	2.73	6.06
scaffold_109	831897	832136	240	832030	63	16.13	3.45	12.39
scaffold_109	1013747	1014045	299	1013898	97	38.14	5.3	33.93
scaffold_109	1076319	1076606	288	1076470	85	29.68	4.65	25.62
scaffold_109	1077866	1078067	202	1077917	41	5.84	2.24	2.5
scaffold_109	1109716	1109931	216	1109814	54	11.46	2.95	7.87
scaffold_109	1182890	1183077	188	1182988	48	8.02	2.5	4.57
scaffold_109	1542517	1542744	228	1542600	76	23.8	4.16	19.87
scaffold_10921	7521	7569	49	7544	48	8.69	2.62	5.21
scaffold_1093	66608	66767	160	66683	40	5.48	2.19	2.16
scaffold_1094	85259	85602	344	85406	85	29.68	4.65	25.62
scaffold_1094	85746	85916	171	85836	51	10.03	2.79	6.49
scaffold_1094	95466	95811	346	95610	61	15.04	3.34	11.33
scaffold_1099	8434	8717	284	8569	69	19.54	3.77	15.71
scaffold_1099	18748	18920	173	18780	51	10.03	2.79	6.49
scaffold_1099	21946	22203	258	22082	52	10.5	2.84	6.94
scaffold_1099	40011	40261	251	40132	55	11.95	3.01	8.34
scaffold_1099	42971	43427	457	43297	65	17.23	3.55	13.46
scaffold_1099	54333	54493	161	54384	43	6.61	2.35	3.23
scaffold_1099	262269	262557	289	262408	83	28.34	4.54	24.31
scaffold_1099	269487	269662	176	269526	53	10.98	2.9	7.41
scaffold_1099	269884	270180	297	270031	71	20.73	3.88	16.87
scaffold_1099	272050	272327	278	272197	70	20.13	3.83	16.28
scaffold_1099	273952	274116	165	274083	39	5.12	2.13	1.82
scaffold_1099	278890	279050	161	279007	43	6.61	2.35	3.23
scaffold_1099	281754	282012	259	281873	58	13.46	3.17	9.8
scaffold_1099	285421	286002	582	285861	71	20.73	3.88	16.87
scaffold_1099	290859	291120	262	290988	72	21.33	3.94	17.45
scaffold_1099	299231	299519	289	299370	70	20.13	3.83	16.28
scaffold_1099	300947	301155	209	301013	44	7.01	2.41	3.6
scaffold_1099	303060	303425	366	303200	102	41.85	5.58	37.57
scaffold_11	292281	292575	295	292421	124	59.38	6.78	54.82
scaffold_11	383123	383420	298	383282	43	6.61	2.35	3.23
scaffold_11	454410	454775	366	454608	114	51.19	6.23	46.76
scaffold_11	471578	471737	160	471659	45	7.41	2.46	3.98
scaffold_11	651377	651563	187	651468	48	8.69	2.62	5.21
scaffold_11	779074	779293	220	779176	56	12.45	3.06	8.82
scaffold_11	1498797	1499009	213	1498872	39	5.12	2.13	1.82
scaffold_11	2326343	2326513	171	2326434	55	11.95	3.01	8.34
scaffold_11	3411227	3411497	271	3411415	44	7.01	2.41	3.6
scaffold_11	3489258	3489452	195	3489384	49	9.13	2.68	5.63
scaffold_11	3602919	3603175	257	3603054	124	59.38	6.78	54.82
scaffold_11	3645410	3645866	457	3645746	46	7.83	2.52	4.38
scaffold_11	3654160	3654390	231	3654249	41	5.84	2.24	2.5
scaffold_11	3655684	3655958	275	3655831	79	25.72	4.32	21.74
scaffold_11	4177567	4177771	205	4177660	49	9.13	2.68	5.63
scaffold_11	4279507	4279852	346	4279683	268	206.79	14.66	200.67
scaffold_11	4280472	4280684	213	4280569	71	20.73	3.88	16.87
scaffold_11	4299061	4299404	344	4299248	62	15.58	3.39	11.86
scaffold_11	4361232	4361452	221	4361355	60	14.51	3.28	10.82
scaffold_11	5031755	5031965	211	5031847	53	10.98	2.9	7.41
scaffold_11	5123862	5124156	295	5124003	53	10.98	2.9	7.41
scaffold_11	5205801	5206056	256	5205909	48	8.69	2.62	5.21
scaffold_11	5208532	5208722	191	5208604	40	5.48	2.19	2.16
scaffold_11	5466929	5467150	222	5467010	56	12.45	3.06	8.82
scaffold_110	677118	677328	211	677246	75	23.18	4.1	19.26
scaffold_110	797228	797547	320	797412	51	10.03	2.79	6.49
scaffold_110	966208	966661	454	966503	207	138.76	11.32	133.29
scaffold_110	969226	969450	225	969336	47	8.25	2.57	4.78
scaffold_110	970320	970558	239	970445	57	12.95	3.12	9.31
scaffold_110	976691	976876	186	976828	53	10.98	2.9	7.41
scaffold_110	2290476	2290644	169	2290578	47	8.25	2.57	4.78
scaffold_110	2313996	2314527	532	2314147	126	61.06	6.89	56.48
scaffold_110	2601397	2601782	386	2601638	76	23.8	4.16	19.87
scaffold_110	2613859	2614125	267	2613967	43	6.61	2.35	3.23
scaffold_110	2619198	2619501	304	2619345	65	17.23	3.55	13.46
scaffold_1104	28178	28350	173	28266	48	8.69	2.62	5.21
scaffold_111	191865	192101	237	191963	67	18.38	3.66	14.58
scaffold_111	1139778	1139989	212	1139880	43	6.61	2.35	3.23
scaffold_111	2082284	2082480	197	2082376	58	13.46	3.17	9.8
scaffold_1111	58377	58569	193	58498	68	18.96	3.72	15.14
scaffold_1116	46010	46221	212	46096	57	12.95	3.12	9.31
scaffold_1116	50143	50531	389	50418	58	13.46	3.17	9.8
scaffold_1116	59343	59755	413	59480	83	28.34	4.54	24.31
scaffold_1116	151272	151538	267	151415	110	48.01	6.02	43.63
scaffold_1116	156458	157232	775	156957	253	189.45	13.84	183.49
scaffold_1117	28659	28795	137	28707	43	6.61	2.35	3.23
scaffold_112	302203	302474	272	302362	102	41.85	5.58	37.57
scaffold_112	390855	391184	330	391029	70	20.13	3.83	16.28
scaffold_112	402213	402681	469	402401	136	69.67	7.44	64.99
scaffold_112	409176	409421	246	409334	56	12.45	3.06	8.82
scaffold_112	414636	415074	439	414934	49	9.13	2.68	5.63
scaffold_112	485330	485665	336	485454	52	10.5	2.84	6.94
scaffold_112	984854	985102	249	984964	59	13.98	3.23	10.3
scaffold_112	1841797	1842187	391	1842048	73	21.94	3.99	18.05
scaffold_112	1854157	1854433	277	1854308	64	16.68	3.5	12.92
scaffold_112	1860749	1861107	359	1860874	85	29.68	4.65	25.62
scaffold_112	1871156	1871710	555	1871500	183	114.01	10.01	108.79
scaffold_112	1872617	1873092	476	1872817	128	62.76	7	58.16
scaffold_112	1876347	1877184	838	1876545	84	29.01	4.59	24.96
scaffold_112	1906024	1906362	339	1906204	59	13.98	3.23	10.3
scaffold_112	1912579	1912820	242	1912702	72	21.33	3.94	17.45
scaffold_112	1970748	1971087	340	1970907	117	53.61	6.4	49.14
scaffold_112	2003850	2004097	248	2003967	54	11.46	2.95	7.87
scaffold_112	2032634	2032884	251	2032756	64	16.68	3.5	12.92
scaffold_1126	51178	51348	171	51234	39	5.12	2.13	1.82
scaffold_113	780644	780805	162	780681	40	5.48	2.19	2.16
scaffold_113	973734	973983	250	973793	42	6.22	2.3	2.86
scaffold_113	1090433	1090744	312	1090559	114	51.19	6.23	46.76
scaffold_113	1184350	1184591	242	1184477	47	8.25	2.57	4.78
scaffold_113	1341534	1341861	328	1341702	75	23.18	4.1	19.26
scaffold_113	2446600	2446981	382	2446804	190	121.1	10.39	115.79
scaffold_11314	8382	8431	50	8425	62	15.58	3.39	11.86
scaffold_1137	136770	137007	238	136868	86	30.36	4.7	26.28
scaffold_1148	133935	134329	395	134175	85	29.68	4.65	25.62
scaffold_1149	8785	9002	218	8903	44	7.01	2.41	3.6
scaffold_1149	9182	9422	241	9335	48	8.69	2.62	5.21
scaffold_115	15659	15860	202	15767	46	7.83	2.52	4.38
scaffold_115	443043	443281	239	443146	53	10.98	2.9	7.41
scaffold_115	458517	458750	234	458643	67	18.38	3.66	14.58
scaffold_115	1877009	1877273	265	1877123	41	5.84	2.24	2.5
scaffold_1151	138552	138623	72	138585	40	5.48	2.19	2.16
scaffold_1152	1038	1123	86	1068	49	7.64	2.4	4.21
scaffold_11537	2538	2787	250	2643	46	7.83	2.52	4.38
scaffold_116	397585	397752	168	397660	48	8.69	2.62	5.21
scaffold_116	664697	665075	379	664789	64	16.68	3.5	12.92
scaffold_116	1354091	1354367	277	1354241	65	17.23	3.55	13.46
scaffold_116	1436810	1437082	273	1436926	137	70.55	7.49	65.85
scaffold_116	1491210	1491381	172	1491299	52	10.5	2.84	6.94
scaffold_116	1762217	1762439	223	1762366	47	8.25	2.57	4.78
scaffold_116	1840966	1841139	174	1841039	48	8.69	2.62	5.21
scaffold_116	1981555	1981760	206	1981646	54	11.46	2.95	7.87
scaffold_116	1992655	1993027	373	1992801	117	53.61	6.4	49.14
scaffold_116	1993780	1994153	374	1993952	98	38.86	5.36	34.63
scaffold_116	2047860	2048075	216	2047966	68	18.96	3.72	15.14
scaffold_116	2064768	2065028	261	2064882	60	14.51	3.28	10.82
scaffold_116	2580283	2580568	286	2580419	111	48.8	6.07	44.4
scaffold_116	2637605	2637812	208	2637685	61	15.04	3.34	11.33
scaffold_117	313503	313711	209	313591	46	7.83	2.52	4.38
scaffold_117	546478	546761	284	546637	81	27.02	4.43	23.02
scaffold_117	553026	553233	208	553100	52	10.5	2.84	6.94
scaffold_117	554014	554217	204	554090	50	9.58	2.73	6.06
scaffold_117	878389	878634	246	878529	48	8.69	2.62	5.21
scaffold_117	882467	882680	214	882580	55	11.95	3.01	8.34
scaffold_117	892995	893306	312	893145	67	18.38	3.66	14.58
scaffold_117	899603	899881	279	899740	149	81.31	8.15	76.48
scaffold_117	913034	913440	407	913191	78	25.07	4.27	21.11
scaffold_117	929252	929464	213	929346	50	9.58	2.73	6.06
scaffold_117	1197671	1197861	191	1197755	41	5.84	2.24	2.5
scaffold_117	1206999	1207283	285	1207129	44	7.01	2.41	3.6
scaffold_117	1303782	1304074	293	1303932	85	29.68	4.65	25.62
scaffold_117	1322388	1322636	249	1322477	102	41.85	5.58	37.57
scaffold_117	1324175	1324567	393	1324334	234	168.03	12.8	162.29
scaffold_117	1327825	1328019	195	1327912	62	15.58	3.39	11.86
scaffold_117	1329471	1329765	295	1329630	107	45.67	5.85	41.33
scaffold_117	1340837	1341095	259	1340974	60	14.51	3.28	10.82
scaffold_117	1343191	1343461	271	1343340	118	54.42	6.45	49.93
scaffold_117	1365146	1365407	262	1365245	67	18.38	3.66	14.58
scaffold_117	1370932	1371445	514	1371079	176	107.04	9.62	101.89
scaffold_117	1424646	1425004	359	1424850	51	10.03	2.79	6.49
scaffold_117	1670786	1671039	254	1670908	50	9.58	2.73	6.06
scaffold_117	1693180	1693509	330	1693350	53	10.98	2.9	7.41
scaffold_117	1735912	1736827	916	1736386	178	109.02	9.73	103.85
scaffold_117	1751757	1751998	242	1751880	75	23.18	4.1	19.26
scaffold_117	1764527	1764957	431	1764686	77	18.89	3.38	15.09
scaffold_117	1768175	1768973	799	1768587	71	19.59	3.7	15.76
scaffold_117	1779111	1779475	365	1779317	64	16.68	3.5	12.92
scaffold_117	1821407	1821599	193	1821543	44	7.01	2.41	3.6
scaffold_117	1823992	1824240	249	1824135	62	15.58	3.39	11.86
scaffold_117	1851292	1851529	238	1851387	45	7.41	2.46	3.98
scaffold_117	1931589	1931816	228	1931714	69	19.54	3.77	15.71
scaffold_117	1932298	1932596	299	1932451	162	93.47	8.86	88.49
scaffold_117	1949686	1949968	283	1949821	57	12.95	3.12	9.31
scaffold_1179	114481	114684	204	114540	44	7.01	2.41	3.6
scaffold_118	1271696	1271855	160	1271762	43	6.61	2.35	3.23
scaffold_1187	20492	20671	180	20600	49	9.13	2.68	5.63
scaffold_119	12945	13155	211	13070	67	18.38	3.66	14.58
scaffold_119	14803	15237	435	14915	56	12.45	3.06	8.82
scaffold_119	164232	164788	557	164517	116	52.8	6.34	48.34
scaffold_119	171268	171545	278	171403	48	8.69	2.62	5.21
scaffold_119	261278	261453	176	261382	44	7.01	2.41	3.6
scaffold_119	283121	283604	484	283426	164	95.37	8.97	90.37
scaffold_119	2293136	2293417	282	2293263	86	30.36	4.7	26.28
scaffold_12	892303	892469	167	892392	44	7.01	2.41	3.6
scaffold_12	1228207	1228368	162	1228298	41	5.84	2.24	2.5
scaffold_12	1927564	1927823	260	1927691	62	15.58	3.39	11.86
scaffold_12	2115025	2115278	254	2115160	139	72.31	7.6	67.59
scaffold_12	2984118	2984393	276	2984252	48	8.69	2.62	5.21
scaffold_12	3524883	3525066	184	3524960	43	6.61	2.35	3.23
scaffold_12	3561930	3562548	619	3562391	85	29.68	4.65	25.62
scaffold_12	3563706	3563963	258	3563843	43	6.61	2.35	3.23
scaffold_12	3577076	3577363	288	3577212	48	8.69	2.62	5.21
scaffold_12	3711934	3712181	248	3712043	58	13.46	3.17	9.8
scaffold_12	3744799	3745029	231	3744939	42	6.22	2.3	2.86
scaffold_12	4284921	4285080	160	4284978	46	7.83	2.52	4.38
scaffold_12	4288552	4288892	341	4288673	79	25.72	4.32	21.74
scaffold_12	4314382	4314547	166	4314478	49	9.13	2.68	5.63
scaffold_12	4414588	4414764	177	4414639	47	8.25	2.57	4.78
scaffold_12	4623847	4624142	296	4623988	45	7.41	2.46	3.98
scaffold_12	4631659	4631879	221	4631781	44	7.01	2.41	3.6
scaffold_12	4633941	4634242	302	4634024	50	9.58	2.73	6.06
scaffold_12	4636092	4636490	399	4636271	185	116.03	10.12	110.78
scaffold_12	4986300	4986487	188	4986415	39	5.12	2.13	1.82
scaffold_12	5121715	5122045	331	5121895	64	16.68	3.5	12.92
scaffold_12	5443650	5443937	288	5443730	39	5.12	2.13	1.82
scaffold_120	14694	14963	270	14844	50	9.58	2.73	6.06
scaffold_120	340241	340547	307	340422	42	6.22	2.3	2.86
scaffold_120	415622	415874	253	415725	67	18.38	3.66	14.58
scaffold_120	468099	468331	233	468226	59	13.98	3.23	10.3
scaffold_120	486937	487202	266	487080	70	20.13	3.83	16.28
scaffold_120	1644747	1644906	160	1644842	39	5.12	2.13	1.82
scaffold_120	2198612	2198842	231	2198750	68	18.96	3.72	15.14
scaffold_1200	6437	6698	262	6587	75	23.18	4.1	19.26
scaffold_1205	3516	3676	161	3572	49	9.13	2.68	5.63
scaffold_121	273430	273812	383	273583	65	17.23	3.55	13.46
scaffold_121	1922339	1922610	272	1922458	54	11.46	2.95	7.87
scaffold_121	2289367	2289583	217	2289463	47	8.25	2.57	4.78
scaffold_121	2295187	2295359	173	2295245	40	5.48	2.19	2.16
scaffold_121	2512838	2512996	159	2512924	42	6.22	2.3	2.86
scaffold_1210	127012	127271	260	127161	89	32.42	4.87	28.3
scaffold_1210	128018	128163	146	128079	40	5.48	2.19	2.16
scaffold_122	666176	666367	192	666276	51	10.03	2.79	6.49
scaffold_122	1171241	1171507	267	1171397	41	5.84	2.24	2.5
scaffold_122	1349652	1349811	160	1349749	40	5.48	2.19	2.16
scaffold_122	1379746	1380033	288	1379903	62	15.58	3.39	11.86
scaffold_122	1436783	1437236	454	1437081	71	20.73	3.88	16.87
scaffold_122	1438640	1438875	236	1438798	48	8.69	2.62	5.21
scaffold_122	1445521	1445842	322	1445684	146	78.59	7.98	73.8
scaffold_122	1446820	1447327	508	1447186	122	57.71	6.67	53.17
scaffold_122	1449640	1450033	394	1449869	102	41.85	5.58	37.57
scaffold_122	1450492	1450870	379	1450728	88	31.73	4.81	27.63
scaffold_122	1458062	1458534	473	1458417	48	8.69	2.62	5.21
scaffold_122	1465161	1465514	354	1465449	42	6.22	2.3	2.86
scaffold_122	1468006	1468165	160	1468088	41	5.84	2.24	2.5
scaffold_122	1468342	1468587	246	1468451	46	7.83	2.52	4.38
scaffold_122	1468677	1469089	413	1468973	63	16.13	3.45	12.39
scaffold_122	1507817	1508488	672	1508312	129	63.61	7.05	59
scaffold_122	1513490	1513710	221	1513601	59	13.98	3.23	10.3
scaffold_122	2217942	2218266	325	2218145	98	38.86	5.36	34.63
scaffold_122	2236821	2237003	183	2236905	46	7.83	2.52	4.38
scaffold_122	2363189	2363425	237	2363294	66	17.8	3.61	14.01
scaffold_123	73526	74092	567	73954	110	48.01	6.02	43.63
scaffold_123	84168	84413	246	84293	71	19.59	3.7	15.76
scaffold_123	1021267	1021545	279	1021326	41	5.84	2.24	2.5
scaffold_123	1021635	1021895	261	1021689	77	18.89	3.38	15.09
scaffold_123	1112855	1113256	402	1112984	59	13.98	3.23	10.3
scaffold_123	1113550	1114087	538	1113943	66	17.8	3.61	14.01
scaffold_123	2454335	2454524	190	2454479	40	5.48	2.19	2.16
scaffold_123	2469105	2469385	281	2469197	51	10.03	2.79	6.49
scaffold_123	2470725	2471266	542	2471071	80	26.36	4.37	22.37
scaffold_123	2477045	2477336	292	2477178	130	64.47	7.11	59.85
scaffold_123	2482874	2483376	503	2483010	137	70.55	7.49	65.85
scaffold_123	2490219	2490706	488	2490464	97	38.14	5.3	33.93
scaffold_123	2495634	2495859	226	2495733	63	16.13	3.45	12.39
scaffold_1235	2852	3179	328	3083	48	8.69	2.62	5.21
scaffold_1235	6603	6772	170	6672	54	11.46	2.95	7.87
scaffold_1235	17306	17554	249	17410	59	13.98	3.23	10.3
scaffold_124	391995	392219	225	392109	65	17.23	3.55	13.46
scaffold_124	459290	459613	324	459392	53	10.98	2.9	7.41
scaffold_124	710198	710452	255	710325	89	32.42	4.87	28.3
scaffold_124	850196	850597	402	850335	72	21.33	3.94	17.45
scaffold_124	870895	871146	252	870999	83	28.34	4.54	24.31
scaffold_124	1460702	1460887	186	1460739	53	10.98	2.9	7.41
scaffold_124	1483469	1483669	201	1483549	65	17.23	3.55	13.46
scaffold_1244	69302	69493	192	69388	48	8.69	2.62	5.21
scaffold_1249	60858	61075	218	60968	55	11.95	3.01	8.34
scaffold_125	416439	416598	160	416485	39	5.12	2.13	1.82
scaffold_125	1502276	1502474	199	1502397	45	7.41	2.46	3.98
scaffold_125	1647296	1647476	181	1647323	39	5.12	2.13	1.82
scaffold_125	1655477	1655679	203	1655539	59	13.98	3.23	10.3
scaffold_125	1657127	1657396	270	1657254	73	21.94	3.99	18.05
scaffold_125	1658709	1659104	396	1658919	92	34.53	5.03	30.38
scaffold_125	1700194	1700375	182	1700263	43	6.61	2.35	3.23
scaffold_125	1746762	1746992	231	1746864	61	15.04	3.34	11.33
scaffold_125	2406692	2406851	160	2406727	43	6.61	2.35	3.23
scaffold_1250	81264	81570	307	81407	132	63.76	6.87	59.15
scaffold_1252	43802	44037	236	43901	55	11.95	3.01	8.34
scaffold_1252	46428	46768	341	46551	50	9.58	2.73	6.06
scaffold_1252	60323	60567	245	60423	104	43.37	5.69	39.06
scaffold_126	2089169	2089594	426	2089269	79	25.72	4.32	21.74
scaffold_126	2524780	2524946	167	2524835	50	9.58	2.73	6.06
scaffold_127	393391	393642	252	393520	55	11.95	3.01	8.34
scaffold_12703	197	399	203	332	44	5.75	2.16	2.43
scaffold_12703	688	849	162	781	41	5.84	2.24	2.5
scaffold_128	1634126	1634312	187	1634260	48	8.69	2.62	5.21
scaffold_128	1689424	1689908	485	1689797	78	25.07	4.27	21.11
scaffold_128	1709369	1709678	310	1709550	43	6.61	2.35	3.23
scaffold_128	1711413	1711842	430	1711547	111	48.8	6.07	44.4
scaffold_128	1714049	1714439	391	1714153	52	10.5	2.84	6.94
scaffold_128	1715912	1716287	376	1716132	68	18.96	3.72	15.14
scaffold_12800	3988	4053	66	4017	43	6.4	2.31	3.04
scaffold_1284	80940	81142	203	81019	44	7.01	2.41	3.6
scaffold_1285	10803	11003	201	10920	56	12.45	3.06	8.82
scaffold_129	964051	964267	217	964177	50	9.58	2.73	6.06
scaffold_129	965146	965851	706	965483	136	69.67	7.44	64.99
scaffold_129	972015	972813	799	972148	64	16.68	3.5	12.92
scaffold_129	1011649	1011879	231	1011768	54	11.46	2.95	7.87
scaffold_129	1014235	1014533	299	1014417	55	11.95	3.01	8.34
scaffold_129	1038916	1039149	234	1039070	42	6.22	2.3	2.86
scaffold_129	1047233	1047489	257	1047375	79	25.72	4.32	21.74
scaffold_129	1207749	1207936	188	1207817	47	8.25	2.57	4.78
scaffold_129	1214856	1215224	369	1214955	58	13.46	3.17	9.8
scaffold_129	1245204	1245442	239	1245335	49	9.13	2.68	5.63
scaffold_129	1251728	1251982	255	1251887	47	8.25	2.57	4.78
scaffold_129	1259194	1259437	244	1259330	50	9.58	2.73	6.06
scaffold_129	1318782	1318953	172	1318907	40	5.48	2.19	2.16
scaffold_129	1481317	1481493	177	1481366	44	7.01	2.41	3.6
scaffold_129	1672156	1672327	172	1672236	49	9.13	2.68	5.63
scaffold_129	1701020	1701263	244	1701158	62	15.58	3.39	11.86
scaffold_129	1840871	1841037	167	1841007	39	5.12	2.13	1.82
scaffold_129	2449924	2450192	269	2450050	49	9.13	2.68	5.63
scaffold_1291	99360	99674	315	99487	40	5.48	2.19	2.16
scaffold_1291	99724	100293	570	100003	188	119.06	10.28	113.78
scaffold_1291	100408	100612	205	100532	57	12.95	3.12	9.31
scaffold_13	750633	750862	230	750712	61	15.04	3.34	11.33
scaffold_13	757201	757421	221	757292	59	13.98	3.23	10.3
scaffold_13	760283	760760	478	760509	97	38.14	5.3	33.93
scaffold_13	762889	763451	563	763309	51	10.03	2.79	6.49
scaffold_13	770175	770610	436	770388	117	53.61	6.4	49.14
scaffold_13	772262	772485	224	772385	57	8.52	2.37	5.05
scaffold_13	875362	875623	262	875484	46	7.83	2.52	4.38
scaffold_13	895499	895786	288	895621	55	11.95	3.01	8.34
scaffold_13	1207062	1207233	172	1207125	48	8.69	2.62	5.21
scaffold_13	1221267	1221521	255	1221411	61	15.04	3.34	11.33
scaffold_13	1253762	1254024	263	1253915	123	58.55	6.73	54
scaffold_13	1830742	1831029	288	1830844	48	8.69	2.62	5.21
scaffold_13	2561959	2562145	187	2562021	45	7.41	2.46	3.98
scaffold_13	2576527	2576703	177	2576635	49	9.13	2.68	5.63
scaffold_13	2843623	2844129	507	2843844	122	57.71	6.67	53.17
scaffold_130	529690	529888	199	529798	47	8.25	2.57	4.78
scaffold_130	585375	585900	526	585584	120	56.06	6.56	51.55
scaffold_130	724718	725343	626	725048	140	73.2	7.66	68.47
scaffold_130	824700	824859	160	824749	40	5.48	2.19	2.16
scaffold_130	1254769	1254929	161	1254827	46	7.83	2.52	4.38
scaffold_130	1488677	1488844	168	1488767	50	9.58	2.73	6.06
scaffold_130	1526548	1526810	263	1526664	45	7.41	2.46	3.98
scaffold_130	1549784	1550156	373	1550004	110	48.01	6.02	43.63
scaffold_130	1560831	1561044	214	1560915	49	9.13	2.68	5.63
scaffold_130	1563701	1563900	200	1563793	43	6.61	2.35	3.23
scaffold_130	1565126	1565733	608	1565370	87	31.04	4.76	26.95
scaffold_130	1575230	1575543	314	1575388	89	32.42	4.87	28.3
scaffold_130	1582606	1582810	205	1582698	52	10.5	2.84	6.94
scaffold_130	1964664	1964872	209	1964752	43	6.61	2.35	3.23
scaffold_130	1980706	1981285	580	1981074	117	53.61	6.4	49.14
scaffold_130	1982849	1983250	402	1983132	58	13.46	3.17	9.8
scaffold_130	2029304	2029473	170	2029372	49	9.13	2.68	5.63
scaffold_130	2176875	2177118	244	2177007	84	29.01	4.59	24.96
scaffold_130	2228796	2228971	176	2228936	40	5.48	2.19	2.16
scaffold_130	2275693	2275862	170	2275797	47	8.25	2.57	4.78
scaffold_130	2307404	2307637	234	2307526	53	10.98	2.9	7.41
scaffold_1302	11453	11724	272	11605	94	35.96	5.14	31.78
scaffold_131	4142	4397	256	4268	68	18.96	3.72	15.14
scaffold_131	52659	52831	173	52715	39	5.12	2.13	1.82
scaffold_131	56023	56226	204	56156	49	9.13	2.68	5.63
scaffold_131	233458	233778	321	233640	81	27.02	4.43	23.02
scaffold_131	350789	350997	209	350911	49	9.13	2.68	5.63
scaffold_131	561550	561975	426	561657	45	7.41	2.46	3.98
scaffold_131	715714	716046	333	715801	48	8.69	2.62	5.21
scaffold_131	771868	772190	323	772066	110	48.01	6.02	43.63
scaffold_131	774720	775341	622	775114	64	16.68	3.5	12.92
scaffold_131	954415	954761	347	954683	69	19.54	3.77	15.71
scaffold_131	959138	959385	248	959259	67	18.38	3.66	14.58
scaffold_131	971668	971915	248	971769	43	6.61	2.35	3.23
scaffold_131	1037305	1037874	570	1037474	120	56.06	6.56	51.55
scaffold_131	1043723	1044141	419	1043903	108	46.45	5.91	42.09
scaffold_131	1055460	1055621	162	1055500	40	5.48	2.19	2.16
scaffold_131	1056763	1057033	271	1056877	59	13.98	3.23	10.3
scaffold_131	1964755	1964986	232	1964868	42	6.22	2.3	2.86
scaffold_131	2127666	2128050	385	2127896	86	30.36	4.7	26.28
scaffold_131	2274301	2274488	188	2274428	49	9.13	2.68	5.63
scaffold_1310	83761	83959	199	83874	46	7.83	2.52	4.38
scaffold_1310	87384	87657	274	87507	107	45.67	5.85	41.33
scaffold_132	241183	241440	258	241339	95	36.68	5.2	32.49
scaffold_132	274178	274393	216	274289	73	21.94	3.99	18.05
scaffold_132	333823	334059	237	333921	68	18.96	3.72	15.14
scaffold_132	652269	652573	305	652392	129	63.61	7.05	59
scaffold_132	692620	692801	182	692734	45	7.41	2.46	3.98
scaffold_132	842782	843234	453	843015	92	34.53	5.03	30.38
scaffold_132	844956	845252	297	845104	52	10.5	2.84	6.94
scaffold_132	858869	859241	373	859085	62	15.58	3.39	11.86
scaffold_132	1097377	1097540	164	1097428	44	7.01	2.41	3.6
scaffold_132	1100690	1100923	234	1100822	48	8.69	2.62	5.21
scaffold_132	1101322	1101963	642	1101477	77	24.44	4.21	20.49
scaffold_132	1108673	1108920	248	1108746	41	5.84	2.24	2.5
scaffold_132	1148442	1148908	467	1148626	179	110.01	9.79	104.83
scaffold_132	1167525	1167828	304	1167683	69	19.54	3.77	15.71
scaffold_132	1254370	1254543	174	1254511	42	6.22	2.3	2.86
scaffold_132	1340383	1340558	176	1340489	47	8.25	2.57	4.78
scaffold_1328	99659	99818	160	99739	42	6.22	2.3	2.86
scaffold_1329	86504	86715	212	86569	40	5.48	2.19	2.16
scaffold_133	641163	641464	302	641333	49	9.13	2.68	5.63
scaffold_133	691698	692175	478	691894	64	16.68	3.5	12.92
scaffold_133	697594	697965	372	697749	92	34.53	5.03	30.38
scaffold_133	773875	774154	280	774006	123	58.55	6.73	54
scaffold_133	1474525	1475090	566	1474937	129	63.61	7.05	59
scaffold_133	1535619	1535941	323	1535787	117	53.61	6.4	49.14
scaffold_133	1541959	1542145	187	1542046	51	10.03	2.79	6.49
scaffold_13304	487	948	462	694	557	321.54	9.1	314.23
scaffold_13304	6737	6892	156	6775	43	6.61	2.35	3.23
scaffold_13312	182	321	140	272	39	5.12	2.13	1.82
scaffold_134	750746	750991	246	750872	85	29.68	4.65	25.62
scaffold_134	1228880	1229068	189	1228976	50	9.58	2.73	6.06
scaffold_134	1237222	1237557	336	1237343	116	52.8	6.34	48.34
scaffold_134	1246809	1247007	199	1246946	44	7.01	2.41	3.6
scaffold_134	2006662	2006821	160	2006747	40	5.48	2.19	2.16
scaffold_134	2209583	2209819	237	2209710	59	13.98	3.23	10.3
scaffold_134	2314882	2315044	163	2314990	39	5.12	2.13	1.82
scaffold_134	2326847	2327195	349	2327000	102	41.85	5.58	37.57
scaffold_134	2327254	2327457	204	2327393	41	5.84	2.24	2.5
scaffold_135	96577	96821	245	96697	47	8.25	2.57	4.78
scaffold_135	111929	112219	291	112016	44	7.01	2.41	3.6
scaffold_135	184741	185014	274	184879	122	57.71	6.67	53.17
scaffold_135	646249	646438	190	646350	51	10.03	2.79	6.49
scaffold_135	1064123	1064331	209	1064189	41	5.84	2.24	2.5
scaffold_135	1667367	1667566	200	1667434	51	10.03	2.79	6.49
scaffold_135	1795691	1796051	361	1795819	49	9.13	2.68	5.63
scaffold_135	1797933	1798186	254	1798065	142	74.98	7.77	70.23
scaffold_135	1915336	1915495	160	1915391	39	5.12	2.13	1.82
scaffold_135	1949907	1950252	346	1950114	106	44.9	5.8	40.57
scaffold_135	2014362	2014563	202	2014499	52	10.5	2.84	6.94
scaffold_135	2279060	2279275	216	2279173	73	21.94	3.99	18.05
scaffold_136	109950	110110	161	110030	41	5.84	2.24	2.5
scaffold_136	574655	574844	190	574770	55	11.95	3.01	8.34
scaffold_136	761632	761792	161	761699	43	6.61	2.35	3.23
scaffold_136	1086378	1086626	249	1086528	48	8.69	2.62	5.21
scaffold_136	1184829	1185055	227	1184977	66	17.8	3.61	14.01
scaffold_136	1186735	1187077	343	1186955	84	29.01	4.59	24.96
scaffold_136	1189568	1189783	216	1189698	43	6.61	2.35	3.23
scaffold_1368	61361	61668	308	61510	100	40.36	5.47	36.11
scaffold_1368	102634	102873	240	102724	59	13.98	3.23	10.3
scaffold_137	741883	742099	217	741976	45	7.41	2.46	3.98
scaffold_137	957515	957674	160	957543	40	5.48	2.19	2.16
scaffold_137	1011496	1011723	228	1011604	52	10.5	2.84	6.94
scaffold_137	1832346	1832513	168	1832423	43	6.61	2.35	3.23
scaffold_137	1851913	1852117	205	1852002	45	7.41	2.46	3.98
scaffold_137	1858867	1859177	311	1859052	208	139.82	11.37	134.34
scaffold_137	1870355	1870706	352	1870557	45	7.41	2.46	3.98
scaffold_137	1874959	1875189	231	1875079	67	18.38	3.66	14.58
scaffold_137	1890966	1891249	284	1891107	91	33.83	4.98	29.69
scaffold_137	2099502	2099674	173	2099638	42	6.22	2.3	2.86
scaffold_13753	7890	7913	24	7898	98	6.09	1.68	2.75
scaffold_138	388528	388747	220	388633	53	10.98	2.9	7.41
scaffold_138	389003	389205	203	389112	53	10.98	2.9	7.41
scaffold_138	587402	587669	268	587512	79	25.72	4.32	21.74
scaffold_138	591227	591388	162	591314	39	5.12	2.13	1.82
scaffold_138	602155	602545	391	602344	72	21.33	3.94	17.45
scaffold_138	630545	630752	208	630638	51	10.03	2.79	6.49
scaffold_138	710227	710411	185	710332	47	8.25	2.57	4.78
scaffold_138	1824918	1825436	519	1825178	152	84.08	8.31	79.22
scaffold_138	1830471	1830784	314	1830648	74	22.56	4.05	18.65
scaffold_138	1843394	1843791	398	1843635	126	61.06	6.89	56.48
scaffold_138	1857712	1857954	243	1857820	76	23.8	4.16	19.87
scaffold_138	1930350	1930755	406	1930486	76	23.8	4.16	19.87
scaffold_138	1978410	1978759	350	1978568	83	28.34	4.54	24.31
scaffold_138	2138987	2139137	151	2139102	40	5.48	2.19	2.16
scaffold_139	1085	1354	270	1223	48	8.69	2.62	5.21
scaffold_139	105365	106054	690	105870	103	42.61	5.63	38.32
scaffold_139	180211	180765	555	180600	93	35.25	5.09	31.08
scaffold_139	193577	193815	239	193674	55	11.95	3.01	8.34
scaffold_139	310571	310822	252	310703	66	17.8	3.61	14.01
scaffold_1394	73255	73507	253	73355	58	13.46	3.17	9.8
scaffold_14	304264	304536	273	304381	71	20.73	3.88	16.87
scaffold_14	1640260	1640529	270	1640400	112	49.59	6.12	45.18
scaffold_14	1677635	1677838	204	1677776	43	6.61	2.35	3.23
scaffold_14	1846395	1846658	264	1846526	56	12.45	3.06	8.82
scaffold_14	2435455	2435763	309	2435686	47	8.25	2.57	4.78
scaffold_14	2752490	2752823	334	2752665	192	123.14	10.5	117.81
scaffold_14	2876435	2876635	201	2876528	66	17.8	3.61	14.01
scaffold_14	2922089	2922290	202	2922190	73	21.94	3.99	18.05
scaffold_14	3138531	3138757	227	3138675	56	12.45	3.06	8.82
scaffold_14	3531266	3531582	317	3531421	156	87.8	8.53	82.89
scaffold_140	1079433	1079624	192	1079513	51	10.03	2.79	6.49
scaffold_140	1148551	1148806	256	1148675	57	12.95	3.12	9.31
scaffold_1407	5	308	304	50	59	13.98	3.23	10.3
scaffold_141	33536	33852	317	33660	93	35.25	5.09	31.08
scaffold_141	186530	186789	260	186656	68	18.96	3.72	15.14
scaffold_14124	3	162	160	78	43	6.61	2.35	3.23
scaffold_1417	5473	5714	242	5573	62	15.58	3.39	11.86
scaffold_142	1367255	1367437	183	1367340	51	10.03	2.79	6.49
scaffold_142	1368722	1368938	217	1368786	48	8.69	2.62	5.21
scaffold_142	1372252	1372451	200	1372356	57	12.11	2.97	8.5
scaffold_142	1596466	1596705	240	1596598	63	16.13	3.45	12.39
scaffold_143	365352	365790	439	365577	62	15.58	3.39	11.86
scaffold_143	541478	541761	284	541630	53	10.98	2.9	7.41
scaffold_143	544200	544439	240	544321	50	9.58	2.73	6.06
scaffold_143	1135182	1135349	168	1135281	41	5.84	2.24	2.5
scaffold_1432	17623	17872	250	17733	76	23.8	4.16	19.87
scaffold_144	17858	18042	185	18003	42	6.22	2.3	2.86
scaffold_144	169852	170057	206	169951	88	31.73	4.81	27.63
scaffold_144	611370	611625	256	611503	51	10.03	2.79	6.49
scaffold_144	750289	750509	221	750394	104	43.37	5.69	39.06
scaffold_144	1028159	1028350	192	1028205	40	5.48	2.19	2.16
scaffold_144	1029925	1030185	261	1030083	39	5.12	2.13	1.82
scaffold_144	1055006	1055428	423	1055196	177	108.03	9.68	102.87
scaffold_144	1127204	1127363	160	1127277	40	5.48	2.19	2.16
scaffold_144	1209518	1209692	175	1209653	44	7.01	2.41	3.6
scaffold_144	1212545	1212704	160	1212600	39	5.12	2.13	1.82
scaffold_144	1221985	1222281	297	1222124	106	44.9	5.8	40.57
scaffold_144	1228584	1228934	351	1228808	104	43.37	5.69	39.06
scaffold_144	1234941	1235301	361	1235012	48	8.69	2.62	5.21
scaffold_144	1237108	1237355	248	1237212	60	14.51	3.28	10.82
scaffold_144	1259798	1260057	260	1259948	47	8.25	2.57	4.78
scaffold_144	1278973	1279480	508	1279200	85	29.68	4.65	25.62
scaffold_144	1295663	1295914	252	1295782	66	17.8	3.61	14.01
scaffold_144	2023992	2024358	367	2024149	122	57.71	6.67	53.17
scaffold_144	2047102	2047278	177	2047171	54	11.46	2.95	7.87
scaffold_144	2298142	2298300	159	2298231	39	5.12	2.13	1.82
scaffold_1440	32812	33008	197	32875	47	8.25	2.57	4.78
scaffold_145	505584	505765	182	505714	47	8.25	2.57	4.78
scaffold_145	626540	626821	282	626683	67	18.38	3.66	14.58
scaffold_145	652940	653114	175	653051	53	10.98	2.9	7.41
scaffold_145	1210409	1210568	160	1210523	40	5.48	2.19	2.16
scaffold_145	1226422	1226877	456	1226555	64	16.68	3.5	12.92
scaffold_145	1313440	1313634	195	1313557	61	15.04	3.34	11.33
scaffold_145	1347668	1348020	353	1347784	79	25.72	4.32	21.74
scaffold_145	1367291	1367500	210	1367380	55	11.95	3.01	8.34
scaffold_145	1631810	1631994	185	1631892	56	12.45	3.06	8.82
scaffold_145	1658206	1658495	290	1658328	113	50.39	6.18	45.97
scaffold_145	1715980	1716173	194	1716101	54	11.46	2.95	7.87
scaffold_145	1816702	1817215	514	1816948	79	25.72	4.32	21.74
scaffold_1451	93240	93404	165	93299	46	7.22	2.4	3.81
scaffold_146	673906	674168	263	674016	64	16.68	3.5	12.92
scaffold_146	674550	674754	205	674617	47	8.25	2.57	4.78
scaffold_146	676416	676624	209	676502	59	13.98	3.23	10.3
scaffold_146	2101662	2102000	339	2101855	48	8.69	2.62	5.21
scaffold_146	2111129	2111347	219	2111256	55	11.95	3.01	8.34
scaffold_146	2191411	2191712	302	2191553	65	17.23	3.55	13.46
scaffold_146	2215592	2215751	160	2215638	40	5.48	2.19	2.16
scaffold_146	2241737	2241984	248	2241882	68	18.96	3.72	15.14
scaffold_146	2252559	2252743	185	2252631	49	9.13	2.68	5.63
scaffold_146	2255269	2255558	290	2255428	64	16.68	3.5	12.92
scaffold_1467	23496	23958	463	23748	272	211.48	14.87	205.32
scaffold_147	1826959	1827186	228	1827070	61	15.04	3.34	11.33
scaffold_147	1841103	1841339	237	1841231	68	18.96	3.72	15.14
scaffold_147	1842361	1842611	251	1842464	53	10.98	2.9	7.41
scaffold_148	92864	93079	216	92959	40	5.48	2.19	2.16
scaffold_148	152582	152763	182	152680	48	8.69	2.62	5.21
scaffold_148	215260	215468	209	215392	45	7.41	2.46	3.98
scaffold_148	1824676	1824872	197	1824765	59	13.98	3.23	10.3
scaffold_148	1831905	1832076	172	1831987	42	6.22	2.3	2.86
scaffold_148	1882883	1883085	203	1882979	74	22.56	4.05	18.65
scaffold_14803	2462	2531	70	2498	42	6.22	2.3	2.86
scaffold_1483	136	343	208	309	43	6.61	2.35	3.23
scaffold_149	548287	548559	273	548417	71	5.62	1.79	2.3
scaffold_149	1139605	1139955	351	1139800	48	8.69	2.62	5.21
scaffold_149	1263503	1263768	266	1263623	107	45.67	5.85	41.33
scaffold_149	1267530	1267915	386	1267756	87	31.04	4.76	26.95
scaffold_149	1271620	1271792	173	1271690	43	6.61	2.35	3.23
scaffold_149	1277330	1277643	314	1277482	165	96.33	9.02	91.31
scaffold_149	1279894	1280142	249	1280012	50	9.58	2.73	6.06
scaffold_149	1288464	1288696	233	1288594	67	18.38	3.66	14.58
scaffold_149	1356105	1356280	176	1356201	51	10.03	2.79	6.49
scaffold_149	1634406	1634636	231	1634528	43	6.61	2.35	3.23
scaffold_149	1648125	1648400	276	1648225	54	11.46	2.95	7.87
scaffold_149	1661102	1661423	322	1661375	39	5.12	2.13	1.82
scaffold_149	1662172	1662499	328	1662286	60	14.51	3.28	10.82
scaffold_149	2222119	2222327	209	2222232	48	8.69	2.62	5.21
scaffold_14923	13	449	437	169	66	17.8	3.61	14.01
scaffold_14935	1448	1607	160	1578	45	5.47	2.08	2.17
scaffold_14968	2859	2907	49	2883	39	5.12	2.13	1.82
scaffold_15	782758	782938	181	782875	43	6.61	2.35	3.23
scaffold_15	926203	926595	393	926366	193	124.17	10.55	118.83
scaffold_15	928168	928610	443	928475	50	9.58	2.73	6.06
scaffold_15	942258	942547	290	942399	112	49.59	6.12	45.18
scaffold_15	963591	963765	175	963658	46	7.83	2.52	4.38
scaffold_15	975487	975745	259	975620	61	15.04	3.34	11.33
scaffold_15	975839	976069	231	975970	50	9.58	2.73	6.06
scaffold_15	989494	989989	496	989637	94	35.96	5.14	31.78
scaffold_15	1482708	1482890	183	1482843	55	11.95	3.01	8.34
scaffold_15	1492246	1492510	265	1492348	46	7.83	2.52	4.38
scaffold_15	1498325	1498501	177	1498377	39	5.12	2.13	1.82
scaffold_15	1504811	1505059	249	1504907	51	10.03	2.79	6.49
scaffold_15	1525430	1525675	246	1525563	46	7.83	2.52	4.38
scaffold_15	1528478	1528732	255	1528606	52	10.5	2.84	6.94
scaffold_15	1667477	1667640	164	1667546	44	7.01	2.41	3.6
scaffold_15	1834908	1835067	160	1835008	39	5.12	2.13	1.82
scaffold_15	1881994	1882360	367	1882201	86	30.36	4.7	26.28
scaffold_15	2137861	2138021	161	2137930	39	5.12	2.13	1.82
scaffold_15	2142241	2142460	220	2142304	44	7.01	2.41	3.6
scaffold_15	2154305	2154754	450	2154452	146	78.59	7.98	73.8
scaffold_15	2869919	2870169	251	2870049	78	25.07	4.27	21.11
scaffold_15	3693904	3694148	245	3694015	65	17.23	3.55	13.46
scaffold_15	3720333	3720644	312	3720454	81	27.02	4.43	23.02
scaffold_15	3722004	3722213	210	3722150	41	5.84	2.24	2.5
scaffold_15	3725198	3725383	186	3725306	51	10.03	2.79	6.49
scaffold_15	4724031	4724292	262	4724160	42	6.22	2.3	2.86
scaffold_15	4791937	4792201	265	4792091	72	21.33	3.94	17.45
scaffold_150	780025	780235	211	780141	53	10.98	2.9	7.41
scaffold_150	788312	788609	298	788486	134	67.92	7.33	63.26
scaffold_150	801901	802404	504	802252	79	25.72	4.32	21.74
scaffold_150	848615	849102	488	848702	53	10.98	2.9	7.41
scaffold_150	860912	861222	311	861058	80	26.36	4.37	22.37
scaffold_150	1292978	1293472	495	1293155	66	17.8	3.61	14.01
scaffold_150	1301016	1301259	244	1301148	48	8.69	2.62	5.21
scaffold_150	1301595	1301795	201	1301670	60	14.51	3.28	10.82
scaffold_150	1651512	1651722	211	1651636	40	5.48	2.19	2.16
scaffold_150	1677263	1677647	385	1677455	122	57.71	6.67	53.17
scaffold_15024	4287	4474	188	4411	43	6.61	2.35	3.23
scaffold_15024	4531	4753	223	4697	44	7.01	2.41	3.6
scaffold_15028	1665	2028	364	1931	60	13.6	3.12	9.94
scaffold_1503	43502	43661	160	43636	48	8.69	2.62	5.21
scaffold_151	1316868	1317088	221	1316958	72	21.33	3.94	17.45
scaffold_151	1347344	1347535	192	1347448	57	12.95	3.12	9.31
scaffold_151	1348015	1348251	237	1348148	40	5.48	2.19	2.16
scaffold_151	1349916	1350171	256	1350053	52	10.5	2.84	6.94
scaffold_152	11382	11638	257	11517	138	71.43	7.55	66.72
scaffold_154	258356	258515	160	258449	42	6.22	2.3	2.86
scaffold_154	431541	431734	194	431604	64	16.68	3.5	12.92
scaffold_154	486899	487230	332	487051	51	10.03	2.79	6.49
scaffold_154	554349	554535	187	554484	47	8.25	2.57	4.78
scaffold_154	941157	941443	287	941261	64	16.68	3.5	12.92
scaffold_154	1325235	1325399	165	1325313	42	6.22	2.3	2.86
scaffold_154	1556543	1556756	214	1556612	67	18.38	3.66	14.58
scaffold_154	1615411	1615658	248	1615547	46	7.83	2.52	4.38
scaffold_154	2131531	2131867	337	2131760	53	10.98	2.9	7.41
scaffold_15450	4471	4483	13	4481	48	5.39	2.02	2.09
scaffold_155	600184	600457	274	600315	121	56.89	6.62	52.37
scaffold_155	617220	617384	165	617282	44	7.01	2.41	3.6
scaffold_155	1425307	1425538	232	1425410	60	14.51	3.28	10.82
scaffold_155	1560403	1560580	178	1560491	43	6.61	2.35	3.23
scaffold_155	1807148	1807406	259	1807285	58	13.46	3.17	9.8
scaffold_155	1808655	1808893	239	1808774	86	30.36	4.7	26.28
scaffold_155	2071822	2071989	168	2071867	41	5.84	2.24	2.5
scaffold_155	2078831	2079085	255	2078959	68	18.96	3.72	15.14
scaffold_155	2080155	2080407	253	2080278	108	46.45	5.91	42.09
scaffold_1565	12731	13188	458	12877	52	10.5	2.84	6.94
scaffold_1565	32883	33174	292	33023	171	102.14	9.35	97.05
scaffold_157	572983	573185	203	573102	40	5.48	2.19	2.16
scaffold_158	525552	525842	291	525729	50	9.58	2.73	6.06
scaffold_158	1568372	1568558	187	1568490	52	10.5	2.84	6.94
scaffold_158	1835042	1835225	184	1835174	56	12.45	3.06	8.82
scaffold_158	1853457	1853686	230	1853545	51	10.03	2.79	6.49
scaffold_158	1858421	1858933	513	1858594	126	61.06	6.89	56.48
scaffold_158	1860265	1860868	604	1860715	125	60.22	6.84	55.65
scaffold_158	1867884	1868198	315	1868041	55	11.95	3.01	8.34
scaffold_158	1902598	1903341	744	1902999	349	306.26	19.09	299.18
scaffold_158	1904340	1904605	266	1904467	53	10.98	2.9	7.41
scaffold_158	1905581	1905934	354	1905812	43	6.61	2.35	3.23
scaffold_158	1909038	1909685	648	1909547	98	38.86	5.36	34.63
scaffold_158	1910448	1910900	453	1910600	78	25.07	4.27	21.11
scaffold_158	1924956	1925125	170	1925063	41	5.84	2.24	2.5
scaffold_158	1945369	1945545	177	1945456	43	6.61	2.35	3.23
scaffold_158	2043188	2043585	398	2043386	76	23.8	4.16	19.87
scaffold_158	2066767	2066973	207	2066897	56	12.45	3.06	8.82
scaffold_158	2072968	2073147	180	2073074	63	16.13	3.45	12.39
scaffold_158	2168451	2168779	329	2168602	77	24.44	4.21	20.49
scaffold_159	798531	798721	191	798636	54	11.46	2.95	7.87
scaffold_159	1352085	1352393	309	1352219	87	31.04	4.76	26.95
scaffold_159	1542838	1543048	211	1542924	54	11.46	2.95	7.87
scaffold_159	1545637	1546099	463	1545826	69	19.54	3.77	15.71
scaffold_159	2102986	2103253	268	2103125	92	34.53	5.03	30.38
scaffold_16	1306345	1306678	334	1306496	65	17.23	3.55	13.46
scaffold_16	1390560	1391081	522	1390763	103	42.61	5.63	38.32
scaffold_16	1542611	1542821	211	1542733	63	16.13	3.45	12.39
scaffold_16	1687425	1687601	177	1687486	45	7.41	2.46	3.98
scaffold_16	3422912	3423159	248	3423044	141	74.09	7.71	69.35
scaffold_16	4314454	4314703	250	4314588	46	7.83	2.52	4.38
scaffold_16	4488935	4489199	265	4489079	64	16.68	3.5	12.92
scaffold_160	60576	60739	164	60601	47	8.25	2.57	4.78
scaffold_160	1579785	1579944	160	1579906	42	6.22	2.3	2.86
scaffold_1601	873	1092	220	990	107	45.67	5.85	41.33
scaffold_1609	63126	63285	160	63173	50	9.58	2.73	6.06
scaffold_161	133911	134089	179	134021	51	10.03	2.79	6.49
scaffold_161	381953	382199	247	382065	69	19.54	3.77	15.71
scaffold_161	835407	835661	255	835507	56	12.45	3.06	8.82
scaffold_161	859562	859860	299	859703	56	12.45	3.06	8.82
scaffold_161	905805	905980	176	905868	52	10.5	2.84	6.94
scaffold_161	1426471	1426717	247	1426578	42	6.22	2.3	2.86
scaffold_161	1520267	1520540	274	1520414	83	28.34	4.54	24.31
scaffold_161	1542275	1542594	320	1542422	71	14.66	2.96	10.97
scaffold_161	1554987	1555258	272	1555108	106	44.9	5.8	40.57
scaffold_161	1568858	1569101	244	1569002	46	7.83	2.52	4.38
scaffold_161	1577843	1578057	215	1577925	67	18.38	3.66	14.58
scaffold_161	1984898	1985434	537	1985082	65	17.23	3.55	13.46
scaffold_1617	23146	23398	253	23294	65	17.23	3.55	13.46
scaffold_163	333608	333795	188	333712	45	7.41	2.46	3.98
scaffold_163	338420	338686	267	338563	104	43.37	5.69	39.06
scaffold_163	388990	389333	344	389177	159	90.62	8.69	85.67
scaffold_163	474233	474672	440	474497	120	56.06	6.56	51.55
scaffold_163	475842	476173	332	476082	44	7.01	2.41	3.6
scaffold_163	477933	478441	509	478121	93	35.25	5.09	31.08
scaffold_163	506008	506230	223	506144	63	16.13	3.45	12.39
scaffold_163	529262	529700	439	529553	118	54.42	6.45	49.93
scaffold_163	532766	533113	348	532911	59	13.98	3.23	10.3
scaffold_163	602234	602801	568	602405	90	33.11	4.92	28.98
scaffold_163	641857	642154	298	642003	87	31.04	4.76	26.95
scaffold_163	997562	997855	294	997709	61	15.04	3.34	11.33
scaffold_163	998567	998851	285	998705	126	61.06	6.89	56.48
scaffold_163	1003003	1003381	379	1003235	132	66.19	7.22	61.55
scaffold_163	1003660	1003943	284	1003800	61	15.04	3.34	11.33
scaffold_163	1140119	1140288	170	1140168	43	6.61	2.35	3.23
scaffold_163	1633436	1633614	179	1633511	55	11.95	3.01	8.34
scaffold_163	1765914	1766228	315	1766073	76	23.8	4.16	19.87
scaffold_163	1766504	1766801	298	1766684	81	27.02	4.43	23.02
scaffold_163	1808654	1809100	447	1808987	68	18.96	3.72	15.14
scaffold_163	1814554	1814781	228	1814645	65	17.23	3.55	13.46
scaffold_163	1959478	1959690	213	1959560	46	7.83	2.52	4.38
scaffold_163	1975567	1975800	234	1975665	57	12.95	3.12	9.31
scaffold_164	999863	1000072	210	999996	42	6.22	2.3	2.86
scaffold_164	1012591	1012870	280	1012786	55	11.95	3.01	8.34
scaffold_164	1090695	1090912	218	1090815	39	5.12	2.13	1.82
scaffold_164	1411150	1411676	527	1411448	228	161.41	12.47	155.74
scaffold_164	1421259	1421536	278	1421380	53	10.98	2.9	7.41
scaffold_165	81857	82078	222	81974	52	10.5	2.84	6.94
scaffold_165	82148	82413	266	82263	55	11.95	3.01	8.34
scaffold_165	85210	85431	222	85284	55	11.95	3.01	8.34
scaffold_165	130714	130990	277	130857	63	16.13	3.45	12.39
scaffold_165	1131367	1131554	188	1131505	39	5.12	2.13	1.82
scaffold_165	1159062	1159260	199	1159135	57	12.95	3.12	9.31
scaffold_165	1342794	1342957	164	1342845	46	7.83	2.52	4.38
scaffold_165	2012496	2012874	379	2012616	76	23.8	4.16	19.87
scaffold_1655	34650	34953	304	34803	236	170.26	12.91	164.5
scaffold_1655	36650	36847	198	36742	63	16.13	3.45	12.39
scaffold_1655	39299	39565	267	39426	111	48.8	6.07	44.4
scaffold_166	1220979	1221281	303	1221128	118	54.42	6.45	49.93
scaffold_166	1222246	1222467	222	1222317	41	5.84	2.24	2.5
scaffold_166	1226776	1226976	201	1226906	51	6.95	2.24	3.56
scaffold_166	1253777	1254158	382	1253927	57	12.95	3.12	9.31
scaffold_166	1259761	1260029	269	1259904	71	20.73	3.88	16.87
scaffold_166	1266617	1266888	272	1266733	71	20.73	3.88	16.87
scaffold_167	6383	6791	409	6550	82	27.67	4.48	23.65
scaffold_167	17301	17605	305	17457	81	27.02	4.43	23.02
scaffold_167	33818	34131	314	33993	64	16.68	3.5	12.92
scaffold_167	55752	55929	178	55806	57	12.95	3.12	9.31
scaffold_167	71243	71495	253	71386	60	14.51	3.28	10.82
scaffold_167	865671	865938	268	865803	142	74.98	7.77	70.23
scaffold_167	1072679	1072926	248	1072787	67	18.38	3.66	14.58
scaffold_167	1081490	1081806	317	1081660	45	7.41	2.46	3.98
scaffold_167	1252670	1252973	304	1252819	74	22.56	4.05	18.65
scaffold_167	1550451	1550703	253	1550586	92	34.53	5.03	30.38
scaffold_168	525674	525954	281	525798	75	23.18	4.1	19.26
scaffold_168	1427971	1428159	189	1428071	63	16.13	3.45	12.39
scaffold_168	1431200	1431580	381	1431444	47	8.25	2.57	4.78
scaffold_168	1436099	1436386	288	1436185	62	15.58	3.39	11.86
scaffold_168	1822398	1822674	277	1822531	87	31.04	4.76	26.95
scaffold_168	1831157	1831496	340	1831264	55	11.95	3.01	8.34
scaffold_168	1831846	1832126	281	1831972	76	23.8	4.16	19.87
scaffold_168	1842479	1842726	248	1842626	54	11.46	2.95	7.87
scaffold_168	1849482	1849719	238	1849596	46	7.83	2.52	4.38
scaffold_168	1901011	1901290	280	1901162	47	8.25	2.57	4.78
scaffold_168	1931487	1931650	164	1931514	41	5.84	2.24	2.5
scaffold_168	2073970	2074150	181	2074098	42	6.22	2.3	2.86
scaffold_169	313249	313435	187	313330	55	11.95	3.01	8.34
scaffold_169	317995	318404	410	318161	117	53.61	6.4	49.14
scaffold_169	318870	319098	229	318996	47	8.25	2.57	4.78
scaffold_169	901544	901811	268	901702	97	38.14	5.3	33.93
scaffold_169	904851	905209	359	904946	39	5.12	2.13	1.82
scaffold_169	915018	915292	275	915148	111	48.8	6.07	44.4
scaffold_169	917434	917761	328	917592	187	118.05	10.23	112.78
scaffold_169	946054	946307	254	946193	84	29.01	4.59	24.96
scaffold_169	1049838	1050010	173	1049921	45	7.41	2.46	3.98
scaffold_17	236710	236930	221	236850	60	14.51	3.28	10.82
scaffold_17	261603	261775	173	261692	51	10.03	2.79	6.49
scaffold_17	478252	478421	170	478359	46	7.83	2.52	4.38
scaffold_17	507691	507872	182	507820	41	5.84	2.24	2.5
scaffold_17	558153	558376	224	558288	40	5.48	2.19	2.16
scaffold_17	560729	560938	210	560813	67	18.38	3.66	14.58
scaffold_17	733484	733945	462	733670	135	68.79	7.38	64.12
scaffold_17	771688	771898	211	771761	67	18.38	3.66	14.58
scaffold_17	901167	901414	248	901279	75	23.18	4.1	19.26
scaffold_17	1242199	1242434	236	1242317	83	28.34	4.54	24.31
scaffold_17	1252732	1252906	175	1252811	47	8.25	2.57	4.78
scaffold_17	1291368	1291538	171	1291469	47	8.25	2.57	4.78
scaffold_17	1395151	1395604	454	1395288	83	28.34	4.54	24.31
scaffold_17	1546336	1546642	307	1546478	53	10.98	2.9	7.41
scaffold_17	1554600	1554777	178	1554647	40	5.48	2.19	2.16
scaffold_17	2247934	2248103	170	2247981	41	5.84	2.24	2.5
scaffold_17	2351423	2351597	175	2351497	44	7.01	2.41	3.6
scaffold_17	2651052	2651242	191	2651170	39	5.12	2.13	1.82
scaffold_17	2944625	2944845	221	2944716	58	13.46	3.17	9.8
scaffold_17	3000960	3001177	218	3001075	66	17.8	3.61	14.01
scaffold_17	3333171	3333460	290	3333308	49	9.13	2.68	5.63
scaffold_17	3375893	3376101	209	3376003	54	11.46	2.95	7.87
scaffold_17	3376215	3376386	172	3376277	44	7.01	2.41	3.6
scaffold_17	3436733	3437097	365	3436874	60	14.51	3.28	10.82
scaffold_17	3437233	3437434	202	3437292	45	7.41	2.46	3.98
scaffold_17	3450700	3450911	212	3450814	39	5.12	2.13	1.82
scaffold_17	3961707	3962108	402	3961794	77	24.44	4.21	20.49
scaffold_17	5384572	5384731	160	5384657	40	5.48	2.19	2.16
scaffold_170	617498	617672	175	617560	47	8.25	2.57	4.78
scaffold_171	1425542	1425759	218	1425692	48	8.69	2.62	5.21
scaffold_171	1473488	1473737	250	1473636	75	23.18	4.1	19.26
scaffold_172	895941	896271	331	896032	56	12.45	3.06	8.82
scaffold_172	1244725	1245039	315	1244855	71	20.73	3.88	16.87
scaffold_172	1329556	1329759	204	1329644	53	10.98	2.9	7.41
scaffold_172	1330033	1330369	337	1330231	51	10.03	2.79	6.49
scaffold_172	1332162	1332324	163	1332230	39	5.12	2.13	1.82
scaffold_172	1450536	1450704	169	1450622	42	6.22	2.3	2.86
scaffold_173	3745	3983	239	3852	72	21.33	3.94	17.45
scaffold_173	386794	386966	173	386824	39	5.12	2.13	1.82
scaffold_173	531614	531863	250	531718	91	33.83	4.98	29.69
scaffold_173	580871	581346	476	581209	75	23.18	4.1	19.26
scaffold_173	608895	609054	160	608982	42	6.22	2.3	2.86
scaffold_173	1519407	1519661	255	1519562	104	43.37	5.69	39.06
scaffold_17398	2594	2661	68	2623	39	5.12	2.13	1.82
scaffold_174	800960	801217	258	801068	63	16.13	3.45	12.39
scaffold_174	1153786	1154038	253	1153921	110	48.01	6.02	43.63
scaffold_174	1154770	1155190	421	1154929	115	51.99	6.29	47.54
scaffold_174	1527055	1527235	181	1527170	44	7.01	2.41	3.6
scaffold_174	1535041	1535256	216	1535125	82	27.67	4.48	23.65
scaffold_175	404508	404730	223	404629	68	18.96	3.72	15.14
scaffold_175	987290	987470	181	987398	47	8.25	2.57	4.78
scaffold_175	1240308	1240539	232	1240408	76	23.8	4.16	19.87
scaffold_175	1795254	1795443	190	1795360	53	10.98	2.9	7.41
scaffold_176	59768	59979	212	59879	51	10.03	2.79	6.49
scaffold_176	221315	221475	161	221356	39	5.12	2.13	1.82
scaffold_177	912213	912435	223	912317	49	9.13	2.68	5.63
scaffold_177	1615280	1615453	174	1615342	44	7.01	2.41	3.6
scaffold_178	358828	359246	419	358996	174	105.07	9.52	99.95
scaffold_178	1041680	1041864	185	1041765	55	11.95	3.01	8.34
scaffold_178	1704569	1704868	300	1704762	47	8.25	2.57	4.78
scaffold_178	1712838	1713071	234	1712964	58	13.46	3.17	9.8
scaffold_178	1796136	1796302	167	1796245	43	6.61	2.35	3.23
scaffold_178	1834060	1834243	184	1834113	47	8.25	2.57	4.78
scaffold_178	1835602	1836140	539	1835761	198	129.33	10.83	123.94
scaffold_178	1929651	1929810	160	1929709	46	7.83	2.52	4.38
scaffold_178	2048449	2048773	325	2048566	121	56.89	6.62	52.37
scaffold_178	2061294	2061781	488	2061587	49	9.13	2.68	5.63
scaffold_179	611898	612249	352	612041	132	66.19	7.22	61.55
scaffold_179	612877	613095	219	612960	51	10.03	2.79	6.49
scaffold_179	646036	646267	232	646164	51	10.03	2.79	6.49
scaffold_179	714009	714254	246	714140	70	20.13	3.83	16.28
scaffold_179	812584	812831	248	812714	75	23.18	4.1	19.26
scaffold_179	817369	817574	206	817458	56	12.45	3.06	8.82
scaffold_179	1020416	1020724	309	1020567	58	13.46	3.17	9.8
scaffold_179	1223682	1223958	277	1223809	88	31.73	4.81	27.63
scaffold_179	1293937	1294098	162	1294013	43	6.61	2.35	3.23
scaffold_179	1440931	1441284	354	1441089	88	31.73	4.81	27.63
scaffold_179	1828144	1828361	218	1828249	57	12.95	3.12	9.31
scaffold_18	608615	608780	166	608660	42	6.22	2.3	2.86
scaffold_18	743491	743730	240	743634	46	7.83	2.52	4.38
scaffold_18	4940817	4941200	384	4941063	95	36.68	5.2	32.49
scaffold_18	4941605	4941819	215	4941661	49	9.13	2.68	5.63
scaffold_18	4946737	4947164	428	4946939	114	51.19	6.23	46.76
scaffold_18	5172628	5172862	235	5172749	41	5.84	2.24	2.5
scaffold_180	891012	891188	177	891073	48	8.69	2.62	5.21
scaffold_180	1363570	1363782	213	1363644	43	6.61	2.35	3.23
scaffold_180	1378115	1378344	230	1378267	44	7.01	2.41	3.6
scaffold_180	1380428	1380961	534	1380665	251	187.16	13.73	181.22
scaffold_180	1385329	1385566	238	1385486	43	6.61	2.35	3.23
scaffold_180	1415838	1416131	294	1415985	65	17.23	3.55	13.46
scaffold_181	269284	269644	361	269500	64	16.68	3.5	12.92
scaffold_181	1520057	1520238	182	1520175	52	10.5	2.84	6.94
scaffold_181	1520334	1520522	189	1520435	45	7.41	2.46	3.98
scaffold_181	1531181	1531432	252	1531337	59	13.98	3.23	10.3
scaffold_181	1539505	1539853	349	1539711	50	9.58	2.73	6.06
scaffold_181	1555669	1555958	290	1555817	65	17.23	3.55	13.46
scaffold_181	1556110	1556438	329	1556292	60	14.51	3.28	10.82
scaffold_181	1639146	1639544	399	1639279	80	26.36	4.37	22.37
scaffold_181	1642417	1642810	394	1642671	60	14.51	3.28	10.82
scaffold_181	1642962	1643192	231	1643073	52	10.5	2.84	6.94
scaffold_181	1644484	1644941	458	1644826	97	38.14	5.3	33.93
scaffold_181	1645785	1646052	268	1645943	114	51.19	6.23	46.76
scaffold_181	1662357	1662765	409	1662545	181	112.01	9.9	106.81
scaffold_181	1665538	1665738	201	1665651	41	5.84	2.24	2.5
scaffold_181	1672485	1672654	170	1672550	39	5.12	2.13	1.82
scaffold_181	1695096	1695384	289	1695233	72	21.33	3.94	17.45
scaffold_181	1697093	1697350	258	1697221	42	6.22	2.3	2.86
scaffold_181	1741391	1741813	423	1741571	97	38.14	5.3	33.93
scaffold_181	1778754	1779026	273	1778897	64	16.68	3.5	12.92
scaffold_181	1895514	1895812	299	1895643	51	10.03	2.79	6.49
scaffold_182	318824	319094	271	318958	95	36.68	5.2	32.49
scaffold_183	267288	267449	162	267374	42	6.22	2.3	2.86
scaffold_1845	10194	10395	202	10323	58	13.46	3.17	9.8
scaffold_185	850905	851363	459	851045	91	33.83	4.98	29.69
scaffold_185	1517084	1517524	441	1517259	105	44.13	5.74	39.81
scaffold_186	688412	688725	314	688567	103	42.61	5.63	38.32
scaffold_186	1537071	1537281	211	1537172	66	17.8	3.61	14.01
scaffold_187	1436181	1436438	258	1436306	66	17.8	3.61	14.01
scaffold_188	1496203	1496506	304	1496414	54	11.46	2.95	7.87
scaffold_188	1569680	1569901	222	1569781	49	9.13	2.68	5.63
scaffold_188	1623228	1623466	239	1623325	40	5.48	2.19	2.16
scaffold_188	1727084	1727519	436	1727285	109	47.23	5.96	42.86
scaffold_188	1730131	1730363	233	1730279	40	5.48	2.19	2.16
scaffold_188	1771479	1771685	207	1771588	65	17.23	3.55	13.46
scaffold_188	1812980	1813261	282	1813138	54	11.46	2.95	7.87
scaffold_188	1816246	1816413	168	1816340	43	6.61	2.35	3.23
scaffold_188	1821405	1821781	377	1821671	42	6.22	2.3	2.86
scaffold_188	1824677	1824884	208	1824775	39	5.12	2.13	1.82
scaffold_188	1825212	1825567	356	1825452	76	23.8	4.16	19.87
scaffold_188	1826129	1826310	182	1826250	40	5.48	2.19	2.16
scaffold_189	855216	855420	205	855287	39	5.12	2.13	1.82
scaffold_189	890495	890763	269	890625	71	20.73	3.88	16.87
scaffold_189	912543	912880	338	912677	128	62.76	7	58.16
scaffold_19	542749	542918	170	542846	41	5.84	2.24	2.5
scaffold_19	609111	609404	294	609261	102	41.85	5.58	37.57
scaffold_19	620505	620740	236	620631	73	21.94	3.99	18.05
scaffold_19	698479	698828	350	698679	158	89.68	8.64	84.75
scaffold_19	1714033	1714281	249	1714133	58	13.46	3.17	9.8
scaffold_19	1716656	1716938	283	1716796	90	33.11	4.92	28.98
scaffold_19	1761804	1762026	223	1761891	45	7.41	2.46	3.98
scaffold_19	2981984	2982290	307	2982135	54	11.46	2.95	7.87
scaffold_19	3006476	3006666	191	3006553	46	7.83	2.52	4.38
scaffold_19	3036649	3036866	218	3036767	47	8.25	2.57	4.78
scaffold_19	3038490	3038701	212	3038560	58	13.46	3.17	9.8
scaffold_19	3530385	3530546	162	3530470	39	5.12	2.13	1.82
scaffold_19	3605458	3605688	231	3605580	45	7.41	2.46	3.98
scaffold_19	4327924	4328124	201	4327990	53	10.98	2.9	7.41
scaffold_19	4553708	4554033	326	4553823	59	13.98	3.23	10.3
scaffold_190	645457	645748	292	645597	95	36.68	5.2	32.49
scaffold_190	1763743	1763921	179	1763829	42	6.22	2.3	2.86
scaffold_191	78862	79101	240	78984	67	18.38	3.66	14.58
scaffold_191	290364	290674	311	290535	75	23.18	4.1	19.26
scaffold_191	942350	942545	196	942465	39	5.12	2.13	1.82
scaffold_191	944884	945168	285	945011	86	30.36	4.7	26.28
scaffold_191	946792	947121	330	946943	71	20.73	3.88	16.87
scaffold_191	1092370	1092538	169	1092445	49	9.13	2.68	5.63
scaffold_191	1679539	1679709	171	1679588	40	5.48	2.19	2.16
scaffold_191	1736638	1736899	262	1736766	60	14.51	3.28	10.82
scaffold_191	1767016	1767223	208	1767113	62	15.58	3.39	11.86
scaffold_191	1870137	1870379	243	1870273	61	15.04	3.34	11.33
scaffold_191	1902099	1902393	295	1902251	113	50.39	6.18	45.97
scaffold_191	1905131	1905340	210	1905210	51	10.03	2.79	6.49
scaffold_191	1912283	1912442	160	1912337	42	6.22	2.3	2.86
scaffold_191	1932126	1932530	405	1932337	196	127.26	10.72	121.89
scaffold_193	562909	563073	165	562984	39	5.12	2.13	1.82
scaffold_193	1372289	1372484	196	1372418	48	8.69	2.62	5.21
scaffold_193	1407063	1407230	168	1407172	39	5.12	2.13	1.82
scaffold_193	1659175	1659371	197	1659238	72	21.33	3.94	17.45
scaffold_194	847292	847517	226	847443	44	7.01	2.41	3.6
scaffold_194	1507166	1507438	273	1507318	60	14.51	3.28	10.82
scaffold_194	1510865	1511191	327	1511002	126	61.06	6.89	56.48
scaffold_195	1716195	1716391	197	1716279	51	10.03	2.79	6.49
scaffold_197	103790	103999	210	103860	51	10.03	2.79	6.49
scaffold_197	1598587	1598837	251	1598716	104	43.37	5.69	39.06
scaffold_198	167564	167736	173	167681	39	5.12	2.13	1.82
scaffold_198	189132	189467	336	189255	44	7.01	2.41	3.6
scaffold_198	215857	216047	191	215939	51	10.03	2.79	6.49
scaffold_198	230796	231134	339	230920	76	23.8	4.16	19.87
scaffold_198	233180	233435	256	233321	64	16.68	3.5	12.92
scaffold_198	676518	676700	183	676587	39	5.12	2.13	1.82
scaffold_198	894875	895068	194	894947	59	13.98	3.23	10.3
scaffold_198	1230258	1230426	169	1230320	50	9.58	2.73	6.06
scaffold_198	1231139	1231504	366	1231320	262	199.81	14.33	193.74
scaffold_198	1231841	1232061	221	1231946	56	10.63	2.74	7.07
scaffold_198	1236971	1237160	190	1237048	51	10.03	2.79	6.49
scaffold_198	1257990	1258258	269	1258075	50	9.58	2.73	6.06
scaffold_198	1374562	1374724	163	1374619	43	6.61	2.35	3.23
scaffold_199	165998	166224	227	166112	67	18.38	3.66	14.58
scaffold_199	167306	167488	183	167394	42	6.22	2.3	2.86
scaffold_199	206662	207092	431	206789	89	32.42	4.87	28.3
scaffold_199	307594	307768	175	307636	42	6.22	2.3	2.86
scaffold_199	315491	315816	326	315614	68	18.96	3.72	15.14
scaffold_199	1206655	1206839	185	1206772	51	10.03	2.79	6.49
scaffold_2	2741	2963	223	2862	44	7.01	2.41	3.6
scaffold_2	359021	359191	171	359088	47	8.25	2.57	4.78
scaffold_2	414242	414475	234	414325	49	9.13	2.68	5.63
scaffold_2	618761	619047	287	618929	78	25.07	4.27	21.11
scaffold_2	2381823	2382000	178	2381909	48	8.69	2.62	5.21
scaffold_2	2386078	2386299	222	2386156	55	11.95	3.01	8.34
scaffold_2	2390308	2390467	160	2390419	44	7.01	2.41	3.6
scaffold_2	2953537	2953746	210	2953691	49	9.13	2.68	5.63
scaffold_2	2983265	2983867	603	2983716	57	12.95	3.12	9.31
scaffold_2	3870761	3870980	220	3870835	51	10.03	2.79	6.49
scaffold_2	3880579	3880789	211	3880664	45	7.41	2.46	3.98
scaffold_2	4857353	4857544	192	4857471	40	5.48	2.19	2.16
scaffold_2	5972527	5972770	244	5972638	48	8.69	2.62	5.21
scaffold_2	6488257	6489131	875	6488807	184	115.02	10.06	109.78
scaffold_2	6498698	6498892	195	6498843	42	6.22	2.3	2.86
scaffold_2	6506859	6507298	440	6507165	85	29.68	4.65	25.62
scaffold_2	6514865	6515060	196	6515006	41	5.84	2.24	2.5
scaffold_2	6521681	6521906	226	6521762	47	8.25	2.57	4.78
scaffold_2	6527413	6527631	219	6527482	46	7.83	2.52	4.38
scaffold_2	6528433	6528893	461	6528599	100	40.36	5.47	36.11
scaffold_2	6648677	6648985	309	6648872	43	6.61	2.35	3.23
scaffold_2	6649863	6650219	357	6650141	40	5.48	2.19	2.16
scaffold_2	6651933	6652479	547	6652222	199	130.37	10.88	124.97
scaffold_2	6702383	6702668	286	6702524	64	16.68	3.5	12.92
scaffold_2	6709005	6709220	216	6709049	40	5.48	2.19	2.16
scaffold_2	6739241	6739487	247	6739365	107	45.67	5.85	41.33
scaffold_2	6743035	6743516	482	6743181	117	53.61	6.4	49.14
scaffold_2	6950199	6950450	252	6950336	104	41.53	5.42	37.26
scaffold_2	7039674	7039987	314	7039828	102	41.85	5.58	37.57
scaffold_20	835147	835329	183	835214	44	7.01	2.41	3.6
scaffold_20	839019	839228	210	839109	40	5.48	2.19	2.16
scaffold_20	1112196	1112360	165	1112294	49	9.13	2.68	5.63
scaffold_20	1760089	1760302	214	1760177	63	16.13	3.45	12.39
scaffold_20	2681435	2681661	227	2681546	108	46.45	5.91	42.09
scaffold_20	3848833	3849112	280	3848987	78	25.07	4.27	21.11
scaffold_201	415422	415593	172	415492	42	6.22	2.3	2.86
scaffold_202	154066	154344	279	154197	56	9.72	2.59	6.2
scaffold_202	219035	219359	325	219188	107	45.67	5.85	41.33
scaffold_202	220652	220828	177	220707	43	6.61	2.35	3.23
scaffold_202	250509	250845	337	250648	91	33.83	4.98	29.69
scaffold_202	303332	303494	163	303448	47	8.25	2.57	4.78
scaffold_202	424698	424964	267	424853	46	7.83	2.52	4.38
scaffold_202	432769	433114	346	432810	44	7.01	2.41	3.6
scaffold_202	451760	452076	317	451936	99	39.61	5.41	35.37
scaffold_202	496510	496907	398	496768	110	48.01	6.02	43.63
scaffold_202	505394	505838	445	505581	98	38.86	5.36	34.63
scaffold_202	524524	524857	334	524717	65	17.23	3.55	13.46
scaffold_202	525139	525407	269	525287	59	13.98	3.23	10.3
scaffold_202	570269	570508	240	570408	54	11.46	2.95	7.87
scaffold_202	571480	571817	338	571625	47	8.25	2.57	4.78
scaffold_202	572426	572774	349	572659	118	54.42	6.45	49.93
scaffold_202	574948	575195	248	575070	81	27.02	4.43	23.02
scaffold_202	777339	777707	369	777478	55	11.95	3.01	8.34
scaffold_202	778105	778327	223	778230	43	6.61	2.35	3.23
scaffold_202	779146	779413	268	779261	58	13.46	3.17	9.8
scaffold_202	801677	802038	362	801883	94	35.96	5.14	31.78
scaffold_202	1751833	1752056	224	1751937	69	19.54	3.77	15.71
scaffold_202	1754635	1754973	339	1754818	51	10.03	2.79	6.49
scaffold_202	1760224	1760561	338	1760364	58	13.46	3.17	9.8
scaffold_202	1762377	1762621	245	1762514	43	6.61	2.35	3.23
scaffold_203	388537	388697	161	388586	43	6.61	2.35	3.23
scaffold_203	401626	402026	401	401749	44	7.01	2.41	3.6
scaffold_203	831190	831425	236	831316	50	9.58	2.73	6.06
scaffold_203	889946	890118	173	890057	47	8.25	2.57	4.78
scaffold_203	983910	984088	179	983989	49	9.13	2.68	5.63
scaffold_203	1732340	1732499	160	1732405	45	7.41	2.46	3.98
scaffold_203	1769010	1769169	160	1769054	39	5.12	2.13	1.82
scaffold_204	542953	543294	342	543194	68	18.96	3.72	15.14
scaffold_204	550280	550463	184	550353	60	14.51	3.28	10.82
scaffold_204	600115	600398	284	600259	90	33.11	4.92	28.98
scaffold_204	1437000	1437290	291	1437192	60	14.51	3.28	10.82
scaffold_204	1482227	1482525	299	1482366	123	58.55	6.73	54
scaffold_204	1605076	1605357	282	1605223	53	10.98	2.9	7.41
scaffold_205	260898	261090	193	261018	47	8.25	2.57	4.78
scaffold_205	268457	268647	191	268582	71	20.73	3.88	16.87
scaffold_205	338263	338506	244	338393	40	5.48	2.19	2.16
scaffold_206	135361	135556	196	135497	40	5.48	2.19	2.16
scaffold_206	757681	757888	208	757822	50	9.58	2.73	6.06
scaffold_206	1621252	1621631	380	1621446	55	11.95	3.01	8.34
scaffold_206	1667625	1667872	248	1667768	68	18.96	3.72	15.14
scaffold_207	154832	155318	487	155159	83	28.34	4.54	24.31
scaffold_207	162580	162870	291	162735	78	25.07	4.27	21.11
scaffold_207	311542	311919	378	311779	60	14.51	3.28	10.82
scaffold_207	605288	605617	330	605480	80	26.36	4.37	22.37
scaffold_207	633001	633305	305	633146	57	12.95	3.12	9.31
scaffold_207	711044	711292	249	711171	46	7.83	2.52	4.38
scaffold_207	842094	842437	344	842307	93	35.25	5.09	31.08
scaffold_207	860220	860446	227	860334	68	18.96	3.72	15.14
scaffold_207	876641	877060	420	876822	46	7.83	2.52	4.38
scaffold_207	898908	899105	198	899016	54	11.46	2.95	7.87
scaffold_207	934454	934782	329	934578	52	10.5	2.84	6.94
scaffold_207	941613	942016	404	941867	56	12.45	3.06	8.82
scaffold_207	944126	944601	476	944323	80	26.36	4.37	22.37
scaffold_207	950238	950514	277	950373	54	11.46	2.95	7.87
scaffold_207	955544	956041	498	955824	139	72.31	7.6	67.59
scaffold_207	970578	970943	366	970712	73	21.94	3.99	18.05
scaffold_207	1120854	1121105	252	1121015	53	10.22	2.76	6.68
scaffold_207	1140531	1140964	434	1140806	71	20.73	3.88	16.87
scaffold_207	1142247	1142479	233	1142370	75	23.18	4.1	19.26
scaffold_207	1146883	1147196	314	1147042	174	105.07	9.52	99.95
scaffold_207	1156305	1156691	387	1156546	96	37.4	5.25	33.2
scaffold_207	1348036	1348244	209	1348123	44	7.01	2.41	3.6
scaffold_207	1349724	1350080	357	1349894	323	273.35	17.66	266.69
scaffold_207	1353460	1353934	475	1353648	166	97.29	9.08	92.26
scaffold_2075	2885	3241	357	3038	117	48.9	5.73	44.5
scaffold_208	479748	480006	259	479869	47	8.25	2.57	4.78
scaffold_208	502921	503193	273	503038	46	7.83	2.52	4.38
scaffold_208	507644	507976	333	507769	87	31.04	4.76	26.95
scaffold_208	515781	516007	227	515881	61	15.04	3.34	11.33
scaffold_208	537897	538112	216	537987	43	6.61	2.35	3.23
scaffold_208	568673	568832	160	568757	39	5.12	2.13	1.82
scaffold_208	577949	578152	204	578039	39	5.12	2.13	1.82
scaffold_208	578376	578751	376	578593	66	17.8	3.61	14.01
scaffold_208	584167	584467	301	584295	45	7.41	2.46	3.98
scaffold_208	597758	598168	411	597930	77	24.44	4.21	20.49
scaffold_208	779028	779215	188	779139	48	8.69	2.62	5.21
scaffold_208	820189	820387	199	820273	51	10.03	2.79	6.49
scaffold_208	839544	839703	160	839560	43	6.61	2.35	3.23
scaffold_208	1619991	1620179	189	1620079	58	13.46	3.17	9.8
scaffold_208	1630730	1630907	178	1630825	63	16.13	3.45	12.39
scaffold_208	1657041	1657390	350	1657184	88	31.73	4.81	27.63
scaffold_208	1658068	1658294	227	1658153	87	31.04	4.76	26.95
scaffold_208	1704270	1704483	214	1704382	48	8.69	2.62	5.21
scaffold_208	1723699	1724109	411	1723977	54	11.46	2.95	7.87
scaffold_209	155292	155457	166	155359	44	7.01	2.41	3.6
scaffold_209	1177790	1177954	165	1177896	46	7.83	2.52	4.38
scaffold_209	1306739	1306936	198	1306862	39	5.12	2.13	1.82
scaffold_209	1309248	1309465	218	1309354	67	18.38	3.66	14.58
scaffold_209	1382190	1382349	160	1382326	39	5.12	2.13	1.82
scaffold_209	1417259	1417467	209	1417357	47	8.25	2.57	4.78
scaffold_209	1419671	1420012	342	1419829	210	141.94	11.48	136.44
scaffold_209	1423761	1424092	332	1423902	44	7.01	2.41	3.6
scaffold_209	1424798	1425224	427	1425045	59	13.98	3.23	10.3
scaffold_209	1476552	1476871	320	1476710	142	74.98	7.77	70.23
scaffold_209	1477229	1477463	235	1477311	43	6.61	2.35	3.23
scaffold_21	553	745	193	705	49	9.13	2.68	5.63
scaffold_21	729105	729411	307	729264	85	29.68	4.65	25.62
scaffold_21	730341	730518	178	730406	45	7.41	2.46	3.98
scaffold_21	1653889	1654100	212	1654007	49	9.13	2.68	5.63
scaffold_21	2143594	2143763	170	2143678	44	7.01	2.41	3.6
scaffold_21	2416585	2417012	428	2416834	147	79.5	8.04	74.7
scaffold_21	2417440	2417751	312	2417580	104	43.37	5.69	39.06
scaffold_21	2420458	2420632	175	2420515	42	6.22	2.3	2.86
scaffold_21	2421322	2421643	322	2421496	79	25.72	4.32	21.74
scaffold_21	2882454	2882716	263	2882575	125	60.22	6.84	55.65
scaffold_210	568291	568467	177	568364	52	10.5	2.84	6.94
scaffold_210	1385270	1385835	566	1385682	171	102.14	9.35	97.05
scaffold_210	1394990	1395216	227	1395085	61	15.04	3.34	11.33
scaffold_211	76504	76685	182	76587	50	9.58	2.73	6.06
scaffold_211	590343	590624	282	590494	70	20.13	3.83	16.28
scaffold_211	690433	690639	207	690497	52	10.5	2.84	6.94
scaffold_211	1300135	1300352	218	1300223	40	5.48	2.19	2.16
scaffold_211	1300524	1300706	183	1300571	50	9.58	2.73	6.06
scaffold_212	75808	76167	360	75935	89	32.42	4.87	28.3
scaffold_2125	694	892	199	820	51	10.03	2.79	6.49
scaffold_213	207736	208000	265	207883	100	40.36	5.47	36.11
scaffold_213	229829	230133	305	230000	84	29.01	4.59	24.96
scaffold_213	230868	231117	250	230964	58	13.46	3.17	9.8
scaffold_213	232378	232865	488	232685	136	69.67	7.44	64.99
scaffold_213	236202	236505	304	236419	44	7.01	2.41	3.6
scaffold_213	1113479	1113734	256	1113637	44	7.01	2.41	3.6
scaffold_213	1120080	1120267	188	1120211	41	5.84	2.24	2.5
scaffold_213	1205953	1206112	160	1206025	44	7.01	2.41	3.6
scaffold_214	119769	119984	216	119875	47	8.25	2.57	4.78
scaffold_214	138729	139102	374	138839	46	7.83	2.52	4.38
scaffold_214	139745	140011	267	139857	53	10.98	2.9	7.41
scaffold_214	319518	319725	208	319635	69	19.54	3.77	15.71
scaffold_214	919219	919417	199	919333	45	7.41	2.46	3.98
scaffold_214	1470999	1471226	228	1471145	49	9.13	2.68	5.63
scaffold_214	1481335	1481691	357	1481533	124	59.38	6.78	54.82
scaffold_214	1521726	1521952	227	1521863	41	5.84	2.24	2.5
scaffold_214	1530552	1530723	172	1530630	40	5.48	2.19	2.16
scaffold_214	1541293	1541530	238	1541407	58	13.46	3.17	9.8
scaffold_215	770070	770578	509	770281	274	213.83	14.98	207.66
scaffold_215	812986	813150	165	813098	48	8.69	2.62	5.21
scaffold_215	897239	897464	226	897333	56	12.45	3.06	8.82
scaffold_215	917994	918212	219	918106	49	9.13	2.68	5.63
scaffold_215	919116	919337	222	919225	58	13.46	3.17	9.8
scaffold_215	934220	934484	265	934357	129	63.61	7.05	59
scaffold_215	1034792	1034967	176	1034840	39	5.12	2.13	1.82
scaffold_215	1111088	1111307	220	1111220	76	23.8	4.16	19.87
scaffold_215	1343000	1343364	365	1343176	77	24.44	4.21	20.49
scaffold_215	1362385	1362675	291	1362538	144	76.78	7.87	72.01
scaffold_215	1374752	1375306	555	1374967	151	83.16	8.26	78.31
scaffold_215	1376158	1376452	295	1376297	101	41.1	5.52	36.83
scaffold_215	1380738	1380952	215	1380862	60	14.51	3.28	10.82
scaffold_217	287519	287954	436	287739	178	109.02	9.73	103.85
scaffold_217	291192	291398	207	291324	60	14.51	3.28	10.82
scaffold_217	291973	292140	168	292066	47	8.25	2.57	4.78
scaffold_217	1453906	1454461	556	1454183	161	92.51	8.8	87.54
scaffold_217	1460957	1461209	253	1461082	125	60.22	6.84	55.65
scaffold_217	1467160	1467557	398	1467353	81	27.02	4.43	23.02
scaffold_217	1496066	1496397	332	1496146	40	5.48	2.19	2.16
scaffold_217	1547186	1547464	279	1547342	87	31.04	4.76	26.95
scaffold_218	1627607	1627815	209	1627732	52	10.5	2.84	6.94
scaffold_218	1762481	1762516	36	1762501	175	6.24	1.47	2.88
scaffold_2180	36924	37468	545	37157	47	5.55	2.06	2.23
scaffold_219	162152	162342	191	162239	45	7.41	2.46	3.98
scaffold_219	217066	217237	172	217176	40	5.48	2.19	2.16
scaffold_219	307404	307636	233	307526	66	17.8	3.61	14.01
scaffold_219	691677	691994	318	691811	39	5.12	2.13	1.82
scaffold_219	745142	745301	160	745199	40	5.48	2.19	2.16
scaffold_219	780895	781076	182	780979	45	7.41	2.46	3.98
scaffold_22	1358940	1359207	268	1359086	138	71.43	7.55	66.72
scaffold_22	1883966	1884128	163	1884026	39	5.12	2.13	1.82
scaffold_22	1990077	1990258	182	1990184	47	8.25	2.57	4.78
scaffold_22	2211020	2211179	160	2211076	41	5.84	2.24	2.5
scaffold_22	2288618	2288868	251	2288717	64	16.68	3.5	12.92
scaffold_22	2289846	2290153	308	2290000	94	35.96	5.14	31.78
scaffold_22	2290604	2290873	270	2290744	52	10.5	2.84	6.94
scaffold_22	2291158	2291392	235	2291305	75	23.18	4.1	19.26
scaffold_22	2293060	2293368	309	2293216	94	35.96	5.14	31.78
scaffold_22	2296491	2296807	317	2296659	110	48.01	6.02	43.63
scaffold_22	2303144	2303541	398	2303345	119	55.24	6.51	50.74
scaffold_22	2305784	2306138	355	2305994	109	47.23	5.96	42.86
scaffold_22	2313290	2313611	322	2313443	189	120.08	10.34	114.79
scaffold_22	2315402	2316164	763	2315628	168	99.22	9.19	94.17
scaffold_22	2318636	2318912	277	2318774	100	40.36	5.47	36.11
scaffold_22	2337536	2337781	246	2337680	44	7.01	2.41	3.6
scaffold_22	2975351	2975723	373	2975553	90	33.11	4.92	28.98
scaffold_22	2975998	2976395	398	2976168	198	129.33	10.83	123.94
scaffold_22	2990349	2990594	246	2990478	61	15.04	3.34	11.33
scaffold_22	3389605	3389904	300	3389754	82	27.67	4.48	23.65
scaffold_22	4761411	4761785	375	4761519	89	32.42	4.87	28.3
scaffold_22	4916998	4917373	376	4917157	233	166.92	12.74	161.19
scaffold_22	4930452	4930728	277	4930596	181	112.01	9.9	106.81
scaffold_22	4935323	4935639	317	4935449	50	9.58	2.73	6.06
scaffold_22	4938931	4939201	271	4939087	56	12.45	3.06	8.82
scaffold_220	200432	200869	438	200622	115	51.99	6.29	47.54
scaffold_220	204499	204859	361	204658	91	33.83	4.98	29.69
scaffold_220	208206	208614	409	208472	62	15.58	3.39	11.86
scaffold_220	229107	229380	274	229252	104	43.37	5.69	39.06
scaffold_220	429331	429490	160	429447	40	5.48	2.19	2.16
scaffold_220	664994	665173	180	665040	41	5.84	2.24	2.5
scaffold_220	669909	670083	175	669969	39	5.12	2.13	1.82
scaffold_220	1434537	1434846	310	1434760	58	13.46	3.17	9.8
scaffold_220	1453437	1453803	367	1453671	162	93.47	8.86	88.49
scaffold_221	626860	627117	258	626969	80	26.36	4.37	22.37
scaffold_222	273463	273739	277	273621	79	25.72	4.32	21.74
scaffold_222	1285455	1285799	345	1285611	63	16.13	3.45	12.39
scaffold_222	1292909	1293230	322	1293026	51	10.03	2.79	6.49
scaffold_222	1295110	1295464	355	1295325	88	31.73	4.81	27.63
scaffold_222	1296987	1297451	465	1297341	107	45.67	5.85	41.33
scaffold_222	1370374	1370750	377	1370530	74	22.56	4.05	18.65
scaffold_222	1409214	1409396	183	1409307	54	11.46	2.95	7.87
scaffold_223	174993	175341	349	175224	66	17.8	3.61	14.01
scaffold_223	491350	491567	218	491473	39	5.12	2.13	1.82
scaffold_223	491871	492092	222	491988	62	15.58	3.39	11.86
scaffold_224	434690	435055	366	434900	143	75.88	7.82	71.12
scaffold_224	669946	670148	203	670048	41	5.84	2.24	2.5
scaffold_224	683512	683993	482	683755	123	58.55	6.73	54
scaffold_224	705846	706035	190	705917	55	11.95	3.01	8.34
scaffold_224	711178	711645	468	711333	87	31.04	4.76	26.95
scaffold_224	737113	737369	257	737261	63	16.13	3.45	12.39
scaffold_224	754927	755224	298	755126	42	6.22	2.3	2.86
scaffold_224	765483	765937	455	765746	188	119.06	10.28	113.78
scaffold_224	767406	767608	203	767468	56	12.45	3.06	8.82
scaffold_224	860244	860690	447	860421	85	29.68	4.65	25.62
scaffold_224	865712	866022	311	865863	81	27.02	4.43	23.02
scaffold_224	866272	866677	406	866561	92	34.53	5.03	30.38
scaffold_224	868193	868571	379	868363	78	25.07	4.27	21.11
scaffold_224	882730	883165	436	882885	106	44.9	5.8	40.57
scaffold_224	889585	890052	468	889738	127	61.91	6.95	57.32
scaffold_224	891893	892283	391	892057	156	87.8	8.53	82.89
scaffold_224	902858	903578	721	903215	93	35.25	5.09	31.08
scaffold_224	971469	971735	267	971597	83	28.34	4.54	24.31
scaffold_224	1669538	1669980	443	1669717	63	16.13	3.45	12.39
scaffold_224	1684198	1684590	393	1684390	59	13.98	3.23	10.3
scaffold_225	1085721	1086171	451	1086003	124	59.38	6.78	54.82
scaffold_226	234794	234957	164	234869	43	6.61	2.35	3.23
scaffold_226	333739	334020	282	333878	50	9.58	2.73	6.06
scaffold_226	342638	342912	275	342819	69	19.54	3.77	15.71
scaffold_226	356775	356994	220	356913	47	8.25	2.57	4.78
scaffold_226	366725	366924	200	366826	49	9.13	2.68	5.63
scaffold_226	392796	393176	381	393031	64	16.68	3.5	12.92
scaffold_226	405531	405872	342	405721	69	19.54	3.77	15.71
scaffold_226	417527	417857	331	417787	40	5.48	2.19	2.16
scaffold_226	425364	425662	299	425517	63	16.13	3.45	12.39
scaffold_226	441737	441999	263	441871	76	23.8	4.16	19.87
scaffold_226	451692	452165	474	452021	78	25.07	4.27	21.11
scaffold_226	508746	509077	332	508890	51	10.03	2.79	6.49
scaffold_226	552396	552633	238	552537	82	27.67	4.48	23.65
scaffold_226	574568	574769	202	574677	52	10.5	2.84	6.94
scaffold_226	576257	576619	363	576389	60	14.51	3.28	10.82
scaffold_226	619913	620186	274	620054	104	43.37	5.69	39.06
scaffold_226	672154	672314	161	672293	41	5.84	2.24	2.5
scaffold_226	1026663	1027079	417	1026785	230	163.61	12.58	157.91
scaffold_226	1083205	1083486	282	1083297	55	11.95	3.01	8.34
scaffold_226	1206764	1206963	200	1206854	48	8.69	2.62	5.21
scaffold_226	1301057	1301382	326	1301251	62	15.58	3.39	11.86
scaffold_226	1302371	1302665	295	1302492	59	13.98	3.23	10.3
scaffold_226	1679521	1679698	178	1679619	42	6.22	2.3	2.86
scaffold_227	623782	623946	165	623882	50	9.58	2.73	6.06
scaffold_227	648453	648678	226	648565	51	10.03	2.79	6.49
scaffold_227	723085	723703	619	723399	222	154.85	12.14	149.24
scaffold_227	729768	730083	316	729927	234	168.03	12.8	162.29
scaffold_227	739252	739577	326	739430	73	21.94	3.99	18.05
scaffold_227	745574	745762	189	745668	55	11.95	3.01	8.34
scaffold_227	830098	830452	355	830208	63	16.13	3.45	12.39
scaffold_227	1345103	1345557	455	1345203	91	33.83	4.98	29.69
scaffold_227	1714541	1714996	456	1714863	95	36.68	5.2	32.49
scaffold_228	400641	400875	235	400756	81	27.02	4.43	23.02
scaffold_228	407931	408203	273	408066	40	5.48	2.19	2.16
scaffold_228	408475	408745	271	408607	118	54.42	6.45	49.93
scaffold_228	414346	414505	160	414389	39	5.12	2.13	1.82
scaffold_228	644248	644442	195	644328	46	7.83	2.52	4.38
scaffold_228	1280434	1280612	179	1280489	44	7.01	2.41	3.6
scaffold_228	1355175	1355491	317	1355236	43	6.61	2.35	3.23
scaffold_228	1357220	1357539	320	1357373	119	55.24	6.51	50.74
scaffold_229	190647	190910	264	190702	40	5.48	2.19	2.16
scaffold_229	274245	274517	273	274360	41	5.84	2.24	2.5
scaffold_229	555101	555447	347	555236	70	20.13	3.83	16.28
scaffold_229	1119891	1120063	173	1120037	46	7.83	2.52	4.38
scaffold_229	1390269	1390519	251	1390413	51	10.03	2.79	6.49
scaffold_229	1402692	1403258	567	1403102	62	15.58	3.39	11.86
scaffold_23	196988	197357	370	197183	74	22.56	4.05	18.65
scaffold_23	1645354	1645583	230	1645453	49	9.13	2.68	5.63
scaffold_23	1870373	1870687	315	1870531	47	8.25	2.57	4.78
scaffold_23	2574094	2574460	367	2574150	45	7.41	2.46	3.98
scaffold_23	3615112	3615319	208	3615213	43	6.61	2.35	3.23
scaffold_23	3616026	3616189	164	3616099	42	6.22	2.3	2.86
scaffold_23	3641135	3641864	730	3641696	129	63.61	7.05	59
scaffold_23	3642349	3642767	419	3642583	199	130.37	10.88	124.97
scaffold_23	3643022	3643299	278	3643161	78	25.07	4.27	21.11
scaffold_23	3683026	3683419	394	3683182	89	32.42	4.87	28.3
scaffold_230	543325	543485	161	543404	41	5.84	2.24	2.5
scaffold_230	597212	597390	179	597306	49	9.13	2.68	5.63
scaffold_230	605262	605519	258	605421	39	5.12	2.13	1.82
scaffold_230	650002	650293	292	650153	73	21.94	3.99	18.05
scaffold_230	1428778	1429028	251	1428887	47	8.25	2.57	4.78
scaffold_230	1478069	1478228	160	1478166	39	5.12	2.13	1.82
scaffold_230	1482854	1483270	417	1482952	53	10.98	2.9	7.41
scaffold_231	207692	207926	235	207842	47	8.25	2.57	4.78
scaffold_231	240589	240836	248	240702	46	7.83	2.52	4.38
scaffold_231	250966	251133	168	251048	44	7.01	2.41	3.6
scaffold_231	262033	262323	291	262190	74	22.56	4.05	18.65
scaffold_231	266551	266877	327	266700	52	10.5	2.84	6.94
scaffold_231	269955	270412	458	270082	72	21.33	3.94	17.45
scaffold_231	279806	280102	297	279944	77	24.44	4.21	20.49
scaffold_231	281554	281752	199	281670	52	10.5	2.84	6.94
scaffold_231	282791	283043	253	282900	61	15.04	3.34	11.33
scaffold_231	283574	283919	346	283714	105	44.13	5.74	39.81
scaffold_231	286137	286410	274	286281	46	7.83	2.52	4.38
scaffold_231	313656	313995	340	313804	59	13.98	3.23	10.3
scaffold_231	721719	721973	255	721825	47	8.25	2.57	4.78
scaffold_231	723308	723532	225	723429	59	13.98	3.23	10.3
scaffold_232	1256793	1257067	275	1256932	76	23.8	4.16	19.87
scaffold_232	1261904	1262083	180	1261976	44	7.01	2.41	3.6
scaffold_232	1263923	1264178	256	1264039	57	12.95	3.12	9.31
scaffold_232	1267684	1267932	249	1267823	66	17.8	3.61	14.01
scaffold_232	1268910	1269181	272	1269025	102	41.85	5.58	37.57
scaffold_232	1330314	1330565	252	1330465	61	15.04	3.34	11.33
scaffold_232	1339194	1339487	294	1339328	99	39.61	5.41	35.37
scaffold_232	1340596	1340979	384	1340742	59	13.98	3.23	10.3
scaffold_232	1342038	1342481	444	1342311	117	53.61	6.4	49.14
scaffold_232	1401469	1401794	326	1401639	52	10.5	2.84	6.94
scaffold_232	1405394	1405886	493	1405571	254	190.59	13.89	184.62
scaffold_232	1591486	1591710	225	1591616	84	29.01	4.59	24.96
scaffold_232	1604475	1604696	222	1604580	79	25.72	4.32	21.74
scaffold_233	1112680	1113098	419	1112952	44	7.01	2.41	3.6
scaffold_233	1369678	1370198	521	1369917	91	33.83	4.98	29.69
scaffold_233	1422865	1423133	269	1422957	67	18.38	3.66	14.58
scaffold_233	1427937	1428552	616	1428430	67	18.38	3.66	14.58
scaffold_234	611589	611857	269	611747	67	18.38	3.66	14.58
scaffold_234	613883	614165	283	614037	62	15.58	3.39	11.86
scaffold_234	871274	871498	225	871392	48	8.69	2.62	5.21
scaffold_235	177256	177834	579	177409	374	338.71	20.45	331.04
scaffold_235	178557	178716	160	178617	39	5.12	2.13	1.82
scaffold_235	181989	182311	323	182115	117	53.61	6.4	49.14
scaffold_235	214093	214291	199	214197	56	12.45	3.06	8.82
scaffold_237	556816	556986	171	556881	49	9.13	2.68	5.63
scaffold_237	585833	586300	468	586040	94	35.96	5.14	31.78
scaffold_237	626272	626565	294	626416	115	51.99	6.29	47.54
scaffold_237	1041504	1041941	438	1041615	46	7.83	2.52	4.38
scaffold_237	1206501	1206678	178	1206638	50	9.58	2.73	6.06
scaffold_238	515969	516364	396	516182	262	199.81	14.33	193.74
scaffold_238	516715	517266	552	516937	98	38.86	5.36	34.63
scaffold_238	520871	521455	585	521024	160	91.57	8.75	86.61
scaffold_238	593317	593512	196	593432	46	7.83	2.52	4.38
scaffold_238	611084	611327	244	611205	62	15.58	3.39	11.86
scaffold_238	619563	619797	235	619707	53	10.98	2.9	7.41
scaffold_238	633580	633812	233	633678	73	21.94	3.99	18.05
scaffold_238	659903	660090	188	660014	42	6.22	2.3	2.86
scaffold_238	662263	662925	663	662582	191	122.12	10.44	116.8
scaffold_238	664749	664971	223	664835	49	9.13	2.68	5.63
scaffold_238	758519	758697	179	758611	45	7.41	2.46	3.98
scaffold_238	880007	880341	335	880146	63	16.13	3.45	12.39
scaffold_238	887515	888088	574	887783	176	107.04	9.62	101.89
scaffold_238	1478948	1479191	244	1479086	69	19.54	3.77	15.71
scaffold_239	423592	423965	374	423757	109	47.23	5.96	42.86
scaffold_24	2860824	2861167	344	2860946	50	9.58	2.73	6.06
scaffold_24	3374607	3374870	264	3374759	123	58.55	6.73	54
scaffold_24	4133225	4133491	267	4133337	82	27.67	4.48	23.65
scaffold_24	4149851	4150035	185	4149908	45	7.41	2.46	3.98
scaffold_240	303083	303246	164	303155	45	7.41	2.46	3.98
scaffold_240	597327	597503	177	597398	44	7.01	2.41	3.6
scaffold_240	599564	600039	476	599922	72	21.33	3.94	17.45
scaffold_240	614930	615206	277	615065	78	25.07	4.27	21.11
scaffold_240	616977	617163	187	617072	53	10.98	2.9	7.41
scaffold_241	451021	451180	160	451067	39	5.12	2.13	1.82
scaffold_241	638772	639025	254	638879	50	9.58	2.73	6.06
scaffold_241	1557127	1557364	238	1557240	63	16.13	3.45	12.39
scaffold_241	1663428	1663589	162	1663551	42	6.22	2.3	2.86
scaffold_242	905597	905869	273	905722	73	21.94	3.99	18.05
scaffold_242	1451182	1451473	292	1451334	129	63.61	7.05	59
scaffold_242	1455805	1456135	331	1455935	77	24.44	4.21	20.49
scaffold_243	1324867	1325081	215	1325011	62	15.58	3.39	11.86
scaffold_243	1440458	1440648	191	1440565	43	6.61	2.35	3.23
scaffold_243	1474907	1475106	200	1474998	69	19.54	3.77	15.71
scaffold_243	1549272	1549513	242	1549398	85	29.68	4.65	25.62
scaffold_244	758743	758963	221	758847	56	12.45	3.06	8.82
scaffold_244	1125124	1125442	319	1125256	70	20.13	3.83	16.28
scaffold_244	1125971	1126138	168	1126080	46	7.83	2.52	4.38
scaffold_244	1139572	1139843	272	1139721	105	44.13	5.74	39.81
scaffold_244	1152437	1152647	211	1152579	39	5.12	2.13	1.82
scaffold_244	1153289	1153583	295	1153435	66	17.8	3.61	14.01
scaffold_244	1265383	1265660	278	1265510	72	21.33	3.94	17.45
scaffold_2442	7959	8002	44	7971	73	6.11	1.84	2.77
scaffold_245	73934	74444	511	74178	230	163.61	12.58	157.91
scaffold_245	184888	185275	388	185133	49	9.13	2.68	5.63
scaffold_245	234784	234943	160	234885	44	7.01	2.41	3.6
scaffold_245	718949	719116	168	719046	49	9.13	2.68	5.63
scaffold_245	971190	971403	214	971311	48	8.69	2.62	5.21
scaffold_245	1121852	1122134	283	1121990	212	144.07	11.59	138.55
scaffold_245	1129569	1129774	206	1129646	41	5.84	2.24	2.5
scaffold_245	1177152	1177596	445	1177345	158	89.68	8.64	84.75
scaffold_245	1178519	1178829	311	1178648	78	25.07	4.27	21.11
scaffold_245	1181920	1182292	373	1182091	122	57.71	6.67	53.17
scaffold_245	1203628	1203983	356	1203902	56	12.45	3.06	8.82
scaffold_245	1419080	1419273	194	1419156	40	5.48	2.19	2.16
scaffold_245	1421028	1421508	481	1421180	106	44.9	5.8	40.57
scaffold_245	1430173	1430333	161	1430234	40	5.48	2.19	2.16
scaffold_245	1444797	1445108	312	1444870	42	6.22	2.3	2.86
scaffold_2456	17423	17477	55	17453	41	5.84	2.24	2.5
scaffold_246	557703	558033	331	557821	62	15.58	3.39	11.86
scaffold_246	788481	788657	177	788524	45	7.41	2.46	3.98
scaffold_246	848734	849068	335	848910	65	17.23	3.55	13.46
scaffold_246	1040478	1040668	191	1040583	46	7.83	2.52	4.38
scaffold_246	1365628	1365833	206	1365760	46	7.83	2.52	4.38
scaffold_246	1377917	1378140	224	1378057	77	24.44	4.21	20.49
scaffold_246	1470936	1471110	175	1471031	46	7.83	2.52	4.38
scaffold_246	1477988	1478267	280	1478141	48	8.69	2.62	5.21
scaffold_247	485784	486160	377	485913	143	75.88	7.82	71.12
scaffold_247	494228	494794	567	494348	89	32.42	4.87	28.3
scaffold_247	495756	495983	228	495875	47	8.25	2.57	4.78
scaffold_247	611719	611941	223	611808	71	20.73	3.88	16.87
scaffold_247	836752	837118	367	836957	89	32.42	4.87	28.3
scaffold_247	840472	840766	295	840619	45	7.41	2.46	3.98
scaffold_247	877811	878183	373	878043	59	13.98	3.23	10.3
scaffold_247	942726	942994	269	942838	64	16.68	3.5	12.92
scaffold_247	992300	992459	160	992362	43	6.61	2.35	3.23
scaffold_247	995984	996293	310	996106	47	8.25	2.57	4.78
scaffold_247	1044624	1044879	256	1044734	64	16.68	3.5	12.92
scaffold_247	1506719	1506996	278	1506856	76	23.8	4.16	19.87
scaffold_247	1602032	1602339	308	1602188	83	28.34	4.54	24.31
scaffold_247	1619874	1620390	517	1620129	87	31.04	4.76	26.95
scaffold_248	1086395	1086600	206	1086489	50	9.58	2.73	6.06
scaffold_249	125259	125433	175	125341	54	11.46	2.95	7.87
scaffold_2495	14210	14402	193	14244	50	9.58	2.73	6.06
scaffold_2495	17491	17513	23	17507	75	7.94	2.03	4.49
scaffold_25	1480889	1481190	302	1481036	132	66.19	7.22	61.55
scaffold_25	1495397	1495804	408	1495547	70	20.13	3.83	16.28
scaffold_25	1588494	1588676	183	1588620	45	7.41	2.46	3.98
scaffold_25	1599786	1600065	280	1599911	96	37.4	5.25	33.2
scaffold_25	1848924	1849418	495	1849263	125	60.22	6.84	55.65
scaffold_25	2411002	2411615	614	2411328	49	9.13	2.68	5.63
scaffold_25	2508382	2508586	205	2508518	43	6.61	2.35	3.23
scaffold_25	2526784	2526986	203	2526888	60	14.51	3.28	10.82
scaffold_25	2551055	2551399	345	2551197	70	20.13	3.83	16.28
scaffold_25	2552866	2553158	293	2553035	73	21.94	3.99	18.05
scaffold_25	2598161	2598461	301	2598295	50	9.58	2.73	6.06
scaffold_25	2673048	2673545	498	2673216	152	84.08	8.31	79.22
scaffold_25	2709081	2709378	298	2709226	54	11.46	2.95	7.87
scaffold_25	2716400	2716908	509	2716555	116	52.8	6.34	48.34
scaffold_25	2718993	2719242	250	2719117	52	10.5	2.84	6.94
scaffold_25	2777919	2778141	223	2778070	45	7.41	2.46	3.98
scaffold_25	2945393	2945697	305	2945551	80	26.36	4.37	22.37
scaffold_25	3005335	3005599	265	3005445	59	13.98	3.23	10.3
scaffold_25	3543784	3544034	251	3543923	52	10.5	2.84	6.94
scaffold_25	3621487	3621755	269	3621609	46	7.83	2.52	4.38
scaffold_25	3627103	3627262	160	3627163	45	7.41	2.46	3.98
scaffold_25	3731798	3731991	194	3731919	49	9.13	2.68	5.63
scaffold_25	3964627	3964794	168	3964732	49	9.13	2.68	5.63
scaffold_25	4108202	4108617	416	4108338	45	7.41	2.46	3.98
scaffold_25	4110278	4110665	388	4110427	104	43.37	5.69	39.06
scaffold_25	4116858	4117097	240	4116984	50	9.58	2.73	6.06
scaffold_25	4140760	4140940	181	4140800	41	5.84	2.24	2.5
scaffold_250	83026	83231	206	83107	52	10.5	2.84	6.94
scaffold_250	413546	413771	226	413651	47	8.25	2.57	4.78
scaffold_250	790092	790399	308	790298	81	27.02	4.43	23.02
scaffold_250	790884	791048	165	790926	40	5.48	2.19	2.16
scaffold_250	1403073	1403346	274	1403197	44	7.01	2.41	3.6
scaffold_250	1505243	1505433	191	1505343	42	6.22	2.3	2.86
scaffold_250	1513674	1513919	246	1513801	67	18.38	3.66	14.58
scaffold_250	1530188	1530391	204	1530283	58	13.46	3.17	9.8
scaffold_250	1575618	1575870	253	1575752	51	8.44	2.5	4.97
scaffold_251	105775	105936	162	105875	42	6.22	2.3	2.86
scaffold_251	155822	155986	165	155893	42	6.22	2.3	2.86
scaffold_251	167190	167454	265	167335	54	11.46	2.95	7.87
scaffold_251	1013476	1013656	181	1013549	56	12.45	3.06	8.82
scaffold_251	1070121	1070345	225	1070210	59	13.98	3.23	10.3
scaffold_251	1085479	1085710	232	1085571	80	26.36	4.37	22.37
scaffold_251	1085810	1085998	189	1085927	46	7.83	2.52	4.38
scaffold_251	1086439	1086691	253	1086516	48	8.69	2.62	5.21
scaffold_251	1087419	1087656	238	1087551	50	9.58	2.73	6.06
scaffold_251	1091003	1091302	300	1091156	127	61.91	6.95	57.32
scaffold_251	1394829	1395650	822	1395384	98	38.86	5.36	34.63
scaffold_251	1503719	1503891	173	1503766	39	5.12	2.13	1.82
scaffold_252	38712	38875	164	38815	42	6.22	2.3	2.86
scaffold_252	175064	175247	184	175151	47	8.25	2.57	4.78
scaffold_252	178297	178534	238	178409	56	12.45	3.06	8.82
scaffold_252	180916	181088	173	181003	39	5.12	2.13	1.82
scaffold_252	189018	189289	272	189157	87	31.04	4.76	26.95
scaffold_252	189509	189810	302	189662	82	27.67	4.48	23.65
scaffold_252	191918	192110	193	191997	39	5.12	2.13	1.82
scaffold_252	201892	202073	182	201979	57	12.95	3.12	9.31
scaffold_252	202956	203150	195	203037	42	6.22	2.3	2.86
scaffold_252	212416	212812	397	212568	77	24.44	4.21	20.49
scaffold_252	216256	216865	610	216515	58	13.46	3.17	9.8
scaffold_252	220132	220401	270	220263	46	7.83	2.52	4.38
scaffold_252	229039	229198	160	229119	39	5.12	2.13	1.82
scaffold_252	243728	243951	224	243844	96	37.4	5.25	33.2
scaffold_252	327761	327941	181	327849	41	5.84	2.24	2.5
scaffold_252	376090	376417	328	376327	71	20.73	3.88	16.87
scaffold_252	646511	646836	326	646655	58	13.46	3.17	9.8
scaffold_252	647243	647403	161	647337	39	5.12	2.13	1.82
scaffold_253	833700	834032	333	833884	48	8.69	2.62	5.21
scaffold_254	340103	340557	455	340272	88	31.73	4.81	27.63
scaffold_254	405793	405957	165	405887	44	7.01	2.41	3.6
scaffold_254	768822	769052	231	768950	44	7.01	2.41	3.6
scaffold_255	307278	307518	241	307493	60	6.35	2	2.99
scaffold_255	307611	307883	273	307741	61	15.04	3.34	11.33
scaffold_255	1070038	1070423	386	1070278	95	36.68	5.2	32.49
scaffold_255	1393471	1393651	181	1393533	55	11.95	3.01	8.34
scaffold_256	347286	347455	170	347357	43	6.61	2.35	3.23
scaffold_256	347661	347871	211	347747	76	23.8	4.16	19.87
scaffold_256	405389	405693	305	405535	75	23.18	4.1	19.26
scaffold_256	406944	407197	254	407039	105	44.13	5.74	39.81
scaffold_256	522917	523107	191	523040	40	5.48	2.19	2.16
scaffold_256	542876	543229	354	543021	105	44.13	5.74	39.81
scaffold_256	544122	544466	345	544216	42	6.22	2.3	2.86
scaffold_256	549758	550077	320	549930	172	103.11	9.41	98.01
scaffold_256	552713	553163	451	552980	76	23.8	4.16	19.87
scaffold_256	581624	581812	189	581680	42	6.22	2.3	2.86
scaffold_256	634213	634435	223	634339	51	10.03	2.79	6.49
scaffold_256	1216553	1216729	177	1216615	43	6.61	2.35	3.23
scaffold_256	1320103	1320344	242	1320228	71	20.73	3.88	16.87
scaffold_256	1385074	1385520	447	1385166	49	9.13	2.68	5.63
scaffold_256	1417696	1418284	589	1418184	56	12.45	3.06	8.82
scaffold_256	1435967	1436547	581	1436233	169	100.19	9.24	95.13
scaffold_256	1440451	1440957	507	1440641	58	13.46	3.17	9.8
scaffold_256	1466372	1466561	190	1466461	51	10.03	2.79	6.49
scaffold_256	1583168	1583369	202	1583247	55	11.95	3.01	8.34
scaffold_257	448631	448986	356	448777	78	25.07	4.27	21.11
scaffold_257	459416	459715	300	459577	59	13.98	3.23	10.3
scaffold_257	1032964	1033184	221	1033069	73	21.94	3.99	18.05
scaffold_258	74162	74388	227	74303	47	8.25	2.57	4.78
scaffold_258	304142	304348	207	304247	39	5.12	2.13	1.82
scaffold_258	319691	320019	329	319816	57	12.95	3.12	9.31
scaffold_258	741471	741840	370	741695	89	32.42	4.87	28.3
scaffold_258	755284	755497	214	755402	79	25.72	4.32	21.74
scaffold_258	922981	923271	291	923140	55	11.95	3.01	8.34
scaffold_258	940690	940959	270	940875	51	10.03	2.79	6.49
scaffold_258	944398	944615	218	944499	52	10.5	2.84	6.94
scaffold_259	924723	925332	610	924998	77	24.44	4.21	20.49
scaffold_259	994880	995039	160	994941	42	6.22	2.3	2.86
scaffold_259	1557205	1557391	187	1557301	57	12.95	3.12	9.31
scaffold_26	702374	702539	166	702449	48	8.69	2.62	5.21
scaffold_26	837755	837940	186	837890	42	6.22	2.3	2.86
scaffold_26	1366195	1366457	263	1366365	53	10.98	2.9	7.41
scaffold_26	2444744	2444922	179	2444815	51	10.03	2.79	6.49
scaffold_260	39958	40229	272	40061	53	10.98	2.9	7.41
scaffold_260	84115	84291	177	84214	51	10.03	2.79	6.49
scaffold_260	142725	143006	282	142826	48	8.69	2.62	5.21
scaffold_260	211877	212123	247	211982	69	19.54	3.77	15.71
scaffold_260	435208	435476	269	435374	58	13.46	3.17	9.8
scaffold_260	439729	440034	306	439902	87	31.04	4.76	26.95
scaffold_260	449400	449670	271	449517	47	8.25	2.57	4.78
scaffold_260	482593	483273	681	482748	76	23.8	4.16	19.87
scaffold_260	485403	485613	211	485550	40	5.48	2.19	2.16
scaffold_260	945578	945820	243	945687	69	19.54	3.77	15.71
scaffold_260	1032494	1032687	194	1032603	61	15.04	3.34	11.33
scaffold_260	1073124	1073283	160	1073211	40	5.48	2.19	2.16
scaffold_260	1128437	1128687	251	1128546	48	8.69	2.62	5.21
scaffold_260	1178012	1178268	257	1178159	81	27.02	4.43	23.02
scaffold_261	160706	161057	352	160815	50	9.58	2.73	6.06
scaffold_261	193388	193574	187	193454	52	10.5	2.84	6.94
scaffold_261	809299	809692	394	809448	188	119.06	10.28	113.78
scaffold_261	811977	812413	437	812199	119	55.24	6.51	50.74
scaffold_261	815174	815761	588	815550	65	17.23	3.55	13.46
scaffold_261	936755	937218	464	937062	83	28.34	4.54	24.31
scaffold_261	954673	954865	193	954748	66	17.8	3.61	14.01
scaffold_261	960356	960575	220	960429	58	7.48	2.2	4.05
scaffold_261	981253	981706	454	981454	64	16.68	3.5	12.92
scaffold_261	985348	985868	521	985493	59	13.98	3.23	10.3
scaffold_261	1063120	1063558	439	1063319	211	143.01	11.54	137.5
scaffold_261	1063731	1064000	270	1063865	79	25.72	4.32	21.74
scaffold_261	1073451	1073708	258	1073587	43	6.61	2.35	3.23
scaffold_261	1082652	1082886	235	1082779	50	9.58	2.73	6.06
scaffold_261	1083914	1084223	310	1084064	126	61.06	6.89	56.48
scaffold_261	1222650	1222889	240	1222755	72	21.33	3.94	17.45
scaffold_261	1286311	1286603	293	1286461	100	40.36	5.47	36.11
scaffold_261	1301560	1301814	255	1301696	51	10.03	2.79	6.49
scaffold_261	1312690	1312864	175	1312785	40	5.48	2.19	2.16
scaffold_261	1341274	1341453	180	1341376	40	5.48	2.19	2.16
scaffold_261	1442000	1442159	160	1442079	46	7.83	2.52	4.38
scaffold_261	1446718	1446968	251	1446867	93	35.25	5.09	31.08
scaffold_262	167790	167967	178	167890	50	9.58	2.73	6.06
scaffold_262	353608	353820	213	353723	51	10.03	2.79	6.49
scaffold_262	448316	448584	269	448478	54	11.46	2.95	7.87
scaffold_262	636072	636377	306	636223	80	26.36	4.37	22.37
scaffold_262	644617	644789	173	644731	41	5.84	2.24	2.5
scaffold_262	982550	982742	193	982640	48	8.69	2.62	5.21
scaffold_263	845063	845281	219	845200	49	9.13	2.68	5.63
scaffold_263	845323	845573	251	845440	113	50.39	6.18	45.97
scaffold_263	848263	848467	205	848345	59	13.98	3.23	10.3
scaffold_263	854375	854700	326	854632	39	5.12	2.13	1.82
scaffold_264	839762	840106	345	839981	69	19.54	3.77	15.71
scaffold_265	199536	199816	281	199660	48	8.69	2.62	5.21
scaffold_265	201669	201980	312	201786	60	14.51	3.28	10.82
scaffold_265	202503	202788	286	202601	47	8.25	2.57	4.78
scaffold_265	1533666	1533859	194	1533756	47	8.25	2.57	4.78
scaffold_265	1533933	1534133	201	1534025	46	7.83	2.52	4.38
scaffold_265	1570072	1570352	281	1570216	68	18.96	3.72	15.14
scaffold_265	1571203	1571362	160	1571318	44	7.01	2.41	3.6
scaffold_266	9383	9570	188	9458	43	6.61	2.35	3.23
scaffold_266	17412	17671	260	17526	57	12.95	3.12	9.31
scaffold_266	888329	888747	419	888621	51	10.03	2.79	6.49
scaffold_266	897524	898036	513	897764	139	72.31	7.6	67.59
scaffold_266	901426	901718	293	901561	59	13.98	3.23	10.3
scaffold_266	903214	903626	413	903462	67	18.38	3.66	14.58
scaffold_266	913714	914160	447	913876	77	24.44	4.21	20.49
scaffold_266	925399	926225	827	925813	87	31.04	4.76	26.95
scaffold_266	979935	980513	579	980288	83	28.34	4.54	24.31
scaffold_267	488867	489070	204	488974	61	15.04	3.34	11.33
scaffold_267	931699	932008	310	931856	73	21.94	3.99	18.05
scaffold_267	1018037	1018266	230	1018144	59	13.98	3.23	10.3
scaffold_267	1028402	1028641	240	1028527	73	21.94	3.99	18.05
scaffold_267	1107017	1107218	202	1107128	70	20.13	3.83	16.28
scaffold_267	1234714	1234898	185	1234779	40	5.48	2.19	2.16
scaffold_268	643934	644333	400	644151	128	62.76	7	58.16
scaffold_268	645671	646083	413	645887	181	112.01	9.9	106.81
scaffold_269	248380	248574	195	248493	43	6.61	2.35	3.23
scaffold_27	191339	191504	166	191454	39	5.12	2.13	1.82
scaffold_27	396548	396762	215	396639	42	6.22	2.3	2.86
scaffold_27	435047	435351	305	435103	41	5.84	2.24	2.5
scaffold_27	453179	453665	487	453374	40	5.48	2.19	2.16
scaffold_27	570342	570720	379	570493	148	80.41	8.09	75.6
scaffold_27	609377	609607	231	609458	50	9.58	2.73	6.06
scaffold_27	713486	713854	369	713636	57	12.95	3.12	9.31
scaffold_27	718398	718557	160	718459	40	5.48	2.19	2.16
scaffold_27	725378	725599	222	725486	58	13.46	3.17	9.8
scaffold_27	767181	767445	265	767310	91	33.83	4.98	29.69
scaffold_27	788292	788557	266	788444	81	27.02	4.43	23.02
scaffold_27	1085719	1085939	221	1085801	55	11.95	3.01	8.34
scaffold_27	1405951	1406173	223	1406047	61	15.04	3.34	11.33
scaffold_27	1877703	1877935	233	1877801	54	11.46	2.95	7.87
scaffold_27	1908048	1908255	208	1908151	75	23.18	4.1	19.26
scaffold_27	2217813	2218065	253	2217923	59	13.98	3.23	10.3
scaffold_27	2223476	2223667	192	2223513	39	5.12	2.13	1.82
scaffold_27	2229212	2229447	236	2229349	53	10.98	2.9	7.41
scaffold_27	4114376	4114706	331	4114562	72	21.33	3.94	17.45
scaffold_270	22598	22816	219	22700	57	12.95	3.12	9.31
scaffold_270	318748	318957	210	318868	51	10.03	2.79	6.49
scaffold_270	590740	591096	357	591035	50	9.58	2.73	6.06
scaffold_270	946950	947118	169	947042	44	7.01	2.41	3.6
scaffold_271	205789	206005	217	205893	61	15.04	3.34	11.33
scaffold_271	737801	738332	532	738174	64	16.68	3.5	12.92
scaffold_271	740605	741050	446	740802	82	27.67	4.48	23.65
scaffold_271	742022	742183	162	742107	44	7.01	2.41	3.6
scaffold_271	743862	744140	279	744008	93	35.25	5.09	31.08
scaffold_271	746973	747377	405	747078	64	16.68	3.5	12.92
scaffold_271	750822	751116	295	750949	50	9.58	2.73	6.06
scaffold_271	755612	755790	179	755710	44	7.01	2.41	3.6
scaffold_271	811739	811964	226	811832	55	11.95	3.01	8.34
scaffold_271	812031	812349	319	812213	110	48.01	6.02	43.63
scaffold_271	812617	812949	333	812722	115	51.99	6.29	47.54
scaffold_271	813104	813347	244	813202	108	46.45	5.91	42.09
scaffold_271	895473	895929	457	895710	138	71.43	7.55	66.72
scaffold_271	943603	943866	264	943728	74	22.56	4.05	18.65
scaffold_271	950946	951309	364	951194	98	38.86	5.36	34.63
scaffold_271	1125944	1126345	402	1126192	89	32.42	4.87	28.3
scaffold_271	1129199	1129482	284	1129353	42	6.22	2.3	2.86
scaffold_271	1252218	1252435	218	1252315	55	11.95	3.01	8.34
scaffold_272	33971	34494	524	34108	81	27.02	4.43	23.02
scaffold_272	119611	119923	313	119766	48	8.69	2.62	5.21
scaffold_272	127091	127262	172	127151	44	6.79	2.36	3.4
scaffold_272	131441	131766	326	131653	44	7.01	2.41	3.6
scaffold_272	512791	512976	186	512891	43	6.61	2.35	3.23
scaffold_272	579761	580072	312	579890	60	14.51	3.28	10.82
scaffold_272	1121909	1122139	231	1122039	65	17.23	3.55	13.46
scaffold_272	1127657	1127857	201	1127759	51	10.03	2.79	6.49
scaffold_273	1396405	1396544	140	1396485	41	5.84	2.24	2.5
scaffold_274	204073	204330	258	204216	63	16.13	3.45	12.39
scaffold_274	513761	514015	255	513939	53	10.98	2.9	7.41
scaffold_275	164430	164600	171	164479	42	6.22	2.3	2.86
scaffold_275	302461	302851	391	302650	152	84.08	8.31	79.22
scaffold_275	558629	558850	222	558718	40	5.48	2.19	2.16
scaffold_275	691329	691506	178	691413	52	10.5	2.84	6.94
scaffold_275	1394316	1394503	188	1394370	40	5.48	2.19	2.16
scaffold_2766	1825	1987	163	1945	59	11.12	2.74	7.54
scaffold_277	755771	755980	210	755839	44	7.01	2.41	3.6
scaffold_277	929514	929735	222	929626	79	25.72	4.32	21.74
scaffold_277	1233042	1233201	160	1233105	43	6.61	2.35	3.23
scaffold_279	271558	271878	321	271691	120	56.06	6.56	51.55
scaffold_279	281683	282156	474	282070	48	8.69	2.62	5.21
scaffold_279	284305	284549	245	284410	48	8.69	2.62	5.21
scaffold_279	1032909	1033195	287	1033083	64	16.68	3.5	12.92
scaffold_279	1326691	1326882	192	1326821	40	5.48	2.19	2.16
scaffold_279	1407337	1407563	227	1407487	44	7.01	2.41	3.6
scaffold_279	1411013	1411273	261	1411085	44	7.01	2.41	3.6
scaffold_28	472860	473064	205	472923	57	12.95	3.12	9.31
scaffold_28	479324	479554	231	479427	52	10.5	2.84	6.94
scaffold_28	495904	496086	183	496007	45	7.41	2.46	3.98
scaffold_28	514921	515082	162	515008	48	8.69	2.62	5.21
scaffold_28	522223	522522	300	522382	74	22.56	4.05	18.65
scaffold_28	836919	837121	203	836996	39	5.12	2.13	1.82
scaffold_28	1235057	1235293	237	1235200	62	15.58	3.39	11.86
scaffold_28	1450144	1450339	196	1450267	53	10.98	2.9	7.41
scaffold_28	1507224	1507392	169	1507317	46	7.83	2.52	4.38
scaffold_28	1932052	1932308	257	1932110	50	9.58	2.73	6.06
scaffold_28	4051893	4052052	160	4051984	42	6.22	2.3	2.86
scaffold_28	4058920	4059389	470	4059314	54	11.46	2.95	7.87
scaffold_280	124849	125171	323	124968	51	10.03	2.79	6.49
scaffold_280	281301	281466	166	281342	44	7.01	2.41	3.6
scaffold_280	457630	457907	278	457773	167	98.26	9.13	93.22
scaffold_280	475452	475653	202	475557	45	7.41	2.46	3.98
scaffold_280	496896	497085	190	496964	52	10.5	2.84	6.94
scaffold_280	561997	562159	163	562100	51	10.03	2.79	6.49
scaffold_280	564608	564962	355	564850	85	29.68	4.65	25.62
scaffold_280	608894	609106	213	609010	67	18.38	3.66	14.58
scaffold_280	913454	913661	208	913518	45	7.41	2.46	3.98
scaffold_280	921601	921760	160	921724	39	5.12	2.13	1.82
scaffold_280	966539	966989	451	966791	89	32.42	4.87	28.3
scaffold_280	968649	969119	471	968861	45	7.41	2.46	3.98
scaffold_280	1389301	1389508	208	1389386	41	5.84	2.24	2.5
scaffold_2801	6893	7033	141	6988	39	5.12	2.13	1.82
scaffold_281	965265	965431	167	965371	54	8.09	2.37	4.64
scaffold_282	120884	121191	308	121011	45	7.41	2.46	3.98
scaffold_282	852842	853071	230	852960	54	11.46	2.95	7.87
scaffold_282	1385497	1385733	237	1385575	58	13.46	3.17	9.8
scaffold_2828	7379	7557	179	7449	54	11.46	2.95	7.87
scaffold_2828	12963	13122	160	13067	43	6.61	2.35	3.23
scaffold_283	341741	341912	172	341880	44	7.01	2.41	3.6
scaffold_283	399056	399332	277	399175	73	21.94	3.99	18.05
scaffold_284	936965	937201	237	937087	46	7.83	2.52	4.38
scaffold_284	1029547	1030011	465	1029845	125	60.22	6.84	55.65
scaffold_284	1048763	1049217	455	1049008	94	35.96	5.14	31.78
scaffold_284	1221847	1222136	290	1221963	64	16.68	3.5	12.92
scaffold_284	1456526	1456680	155	1456650	42	6.22	2.3	2.86
scaffold_285	310091	310254	164	310180	48	8.69	2.62	5.21
scaffold_285	848444	848635	192	848564	41	5.84	2.24	2.5
scaffold_285	887467	887764	298	887612	59	13.98	3.23	10.3
scaffold_287	493533	493820	288	493686	44	7.01	2.41	3.6
scaffold_287	508524	508902	379	508675	70	20.13	3.83	16.28
scaffold_287	532868	533249	382	533072	140	73.2	7.66	68.47
scaffold_287	1013604	1014122	519	1013737	92	34.53	5.03	30.38
scaffold_287	1021669	1022096	428	1021889	61	15.04	3.34	11.33
scaffold_288	460323	460510	188	460391	66	17.8	3.61	14.01
scaffold_288	767971	768239	269	768167	39	5.12	2.13	1.82
scaffold_288	1187351	1187522	172	1187446	49	9.13	2.68	5.63
scaffold_2880	7682	7841	160	7736	40	5.48	2.19	2.16
scaffold_2886	12228	12416	189	12371	49	9.13	2.68	5.63
scaffold_289	313813	314237	425	314017	93	35.25	5.09	31.08
scaffold_289	390342	390568	227	390459	53	10.98	2.9	7.41
scaffold_289	438089	438634	546	438182	46	7.83	2.52	4.38
scaffold_289	454526	455160	635	454828	95	36.68	5.2	32.49
scaffold_289	459718	459907	190	459817	45	7.41	2.46	3.98
scaffold_289	467630	467832	203	467724	49	9.13	2.68	5.63
scaffold_289	468465	468638	174	468589	40	5.48	2.19	2.16
scaffold_289	471230	471389	160	471273	44	7.01	2.41	3.6
scaffold_289	562417	562668	252	562517	50	9.58	2.73	6.06
scaffold_289	579679	580164	486	579922	53	10.98	2.9	7.41
scaffold_289	887111	887727	617	887379	77	24.44	4.21	20.49
scaffold_289	889465	889688	224	889551	46	7.83	2.52	4.38
scaffold_289	906652	906979	328	906794	66	17.8	3.61	14.01
scaffold_289	930167	930329	163	930220	41	5.84	2.24	2.5
scaffold_289	937358	937532	175	937444	40	5.48	2.19	2.16
scaffold_289	1361531	1361827	297	1361632	42	6.22	2.3	2.86
scaffold_29	2021627	2021825	199	2021738	65	17.23	3.55	13.46
scaffold_29	3653574	3653820	247	3653713	104	43.37	5.69	39.06
scaffold_29	3669728	3670009	282	3669882	84	29.01	4.59	24.96
scaffold_29	3690575	3691063	489	3690729	44	7.01	2.41	3.6
scaffold_290	924893	925174	282	925047	89	32.42	4.87	28.3
scaffold_291	113401	113572	172	113530	48	8.69	2.62	5.21
scaffold_292	1355378	1356103	726	1355551	106	44.9	5.8	40.57
scaffold_292	1356812	1357028	217	1356920	45	7.41	2.46	3.98
scaffold_292	1429056	1429249	194	1429151	43	6.61	2.35	3.23
scaffold_293	521866	522197	332	522047	130	64.47	7.11	59.85
scaffold_293	557018	557240	223	557095	60	14.51	3.28	10.82
scaffold_293	661690	661871	182	661794	48	8.69	2.62	5.21
scaffold_293	1171085	1171404	320	1171232	102	41.85	5.58	37.57
scaffold_293	1282507	1282921	415	1282650	79	25.72	4.32	21.74
scaffold_293	1286023	1286466	444	1286163	95	36.68	5.2	32.49
scaffold_293	1287498	1287777	280	1287638	128	62.76	7	58.16
scaffold_293	1290327	1290663	337	1290527	46	7.83	2.52	4.38
scaffold_293	1291829	1291997	169	1291933	41	5.84	2.24	2.5
scaffold_293	1292808	1293452	645	1293031	191	122.12	10.44	116.8
scaffold_293	1298571	1298944	374	1298811	78	25.07	4.27	21.11
scaffold_293	1305319	1305535	217	1305459	60	14.51	3.28	10.82
scaffold_294	1070140	1070543	404	1070417	41	5.84	2.24	2.5
scaffold_294	1138424	1138648	225	1138550	47	8.25	2.57	4.78
scaffold_294	1153345	1153579	235	1153488	53	10.98	2.9	7.41
scaffold_294	1154007	1154352	346	1154194	79	25.72	4.32	21.74
scaffold_295	1357074	1357504	431	1357363	138	68.87	7.19	64.2
scaffold_295	1425402	1425552	151	1425455	41	5.84	2.24	2.5
scaffold_296	302101	302444	344	302306	56	12.45	3.06	8.82
scaffold_296	466344	466618	275	466499	105	44.13	5.74	39.81
scaffold_296	1201684	1202008	325	1201841	87	31.04	4.76	26.95
scaffold_297	420331	420702	372	420476	66	17.8	3.61	14.01
scaffold_297	1205374	1205884	511	1205494	77	24.44	4.21	20.49
scaffold_297	1215331	1215562	232	1215453	43	6.61	2.35	3.23
scaffold_297	1310001	1310165	165	1310050	40	5.48	2.19	2.16
scaffold_297	1314269	1314460	192	1314363	39	5.12	2.13	1.82
scaffold_299	83586	83770	185	83690	44	7.01	2.41	3.6
scaffold_299	557144	557366	223	557277	59	13.98	3.23	10.3
scaffold_299	562875	563137	263	563014	96	37.4	5.25	33.2
scaffold_299	649778	649946	169	649880	48	8.69	2.62	5.21
scaffold_2995	13595	13808	214	13725	42	5.59	2.17	2.27
scaffold_2995	13852	14065	214	14011	87	13.67	2.52	10.01
scaffold_3	352692	352970	279	352843	103	42.61	5.63	38.32
scaffold_3	353832	354124	293	353970	89	32.42	4.87	28.3
scaffold_3	393172	393407	236	393261	40	5.48	2.19	2.16
scaffold_3	585748	585998	251	585952	62	12.43	2.87	8.82
scaffold_3	1298945	1299104	160	1299025	39	5.12	2.13	1.82
scaffold_3	1335598	1335854	257	1335729	55	11.95	3.01	8.34
scaffold_3	2658629	2658882	254	2658786	40	5.48	2.19	2.16
scaffold_3	2659487	2659823	337	2659648	60	14.51	3.28	10.82
scaffold_3	3548125	3548346	222	3548248	60	14.51	3.28	10.82
scaffold_3	3881666	3881826	161	3881789	43	6.61	2.35	3.23
scaffold_3	4294197	4294374	178	4294279	40	5.48	2.19	2.16
scaffold_3	4514073	4514310	238	4514209	66	17.8	3.61	14.01
scaffold_3	7317722	7318061	340	7317903	89	32.42	4.87	28.3
scaffold_30	1056981	1057146	166	1057089	47	8.25	2.57	4.78
[truncated: 2,497 more rows]

## Sheet: Xbra 20
Xbra binding coodinates determined at early tailbud stage (Xbra ChIP at stage 19-20)
This file is generated by MACS version 2.0.4
Effective genome size: 1.7e+09bp
Band width: 300bp
Model fold: 3-30
Range for calculating regional lambda is: 1000bp and 10000bp
ChIP read number: 23994843
ChIP read number after filtering: 23827571
Maximum duplicate tags at the same position: 4
Redundant rate of ChIP: 0.01
Input read number: 20965648
Input read number after filtering: 20075712
Maximum duplicate tags at the same position: 3
Redundant rate of input: 0.04
Modelled distance between reverse and forward peak alignment: 150bp
Data filter: p≤10-5 (FDR≤1%)
Scaffold (v4.1)	Start	End	Length	Summit	Pile-up	-LOG10(pvalue)	Enrichment	-LOG10(qvalue)
scaffold_1	30343	30533	191	30466	54	9.27	2.57	5.82
scaffold_1	136348	136504	157	136441	52	8.44	2.47	5.02
scaffold_1	140983	141275	293	141077	50	7.64	2.38	4.25
scaffold_1	145373	145613	241	145497	70	17	3.33	13.33
scaffold_1	151777	151933	157	151846	54	9.27	2.57	5.82
scaffold_1	180269	180611	343	180452	52	8.44	2.47	5.02
scaffold_1	181257	181475	219	181375	60	11.97	2.85	8.43
scaffold_1	181878	182214	337	182043	178	99.36	8.47	94.61
scaffold_1	196935	197124	190	197004	43	5.09	2.05	1.83
scaffold_1	320493	320954	462	320687	95	32.04	4.52	28.07
scaffold_1	421710	421859	150	421781	45	5.77	2.14	2.47
scaffold_1	474809	475297	489	474974	115	46.14	5.47	41.97
scaffold_1	554712	555001	290	554837	118	48.39	5.61	44.2
scaffold_1	1475832	1476182	351	1475966	199	119.44	9.47	114.49
scaffold_1	1535992	1536254	263	1536105	48	6.87	2.28	3.52
scaffold_1	2601377	2601549	173	2601512	46	6.13	2.19	2.82
scaffold_1	2782050	2782310	261	2782167	106	11.82	2.13	8.29
scaffold_1	2806455	2806788	334	2806622	266	189.46	12.65	183.94
scaffold_1	2860527	2860684	158	2860585	47	6.5	2.24	3.17
scaffold_1	2901766	2901932	167	2901841	49	7.25	2.33	3.88
scaffold_1	2906765	2907055	291	2906913	118	48.39	5.61	44.2
scaffold_1	2936698	2937030	333	2936795	54	9.27	2.57	5.82
scaffold_1	2938645	2939015	371	2938777	140	65.84	6.66	61.43
scaffold_1	2970142	2970518	377	2970391	79	22.04	3.76	18.25
scaffold_1	3328725	3328881	157	3328770	49	7.25	2.33	3.88
scaffold_1	3434151	3434371	221	3434286	51	8.03	2.43	4.63
scaffold_1	4556501	4556802	302	4556629	94	31.38	4.47	27.42
scaffold_1	4619090	4619240	151	4619137	44	5.43	2.09	2.15
scaffold_1	4935170	4935589	420	4935486	62	12.93	2.95	9.36
scaffold_1	5044638	5044861	224	5044770	57	10.59	2.71	7.09
scaffold_1	5107296	5107578	283	5107437	108	41.02	5.14	36.92
scaffold_1	5592029	5592306	278	5592103	53	8.86	2.52	5.42
scaffold_1	5592657	5592832	176	5592758	47	6.5	2.24	3.17
scaffold_1	6327233	6327535	303	6327364	118	48.39	5.61	44.2
scaffold_1	6335062	6335359	298	6335229	71	17.54	3.38	13.85
scaffold_1	6925055	6925274	220	6925155	73	18.63	3.47	14.92
scaffold_10	10890	11080	191	10955	60	11.97	2.85	8.43
scaffold_10	16151	16501	351	16367	62	12.93	2.95	9.36
scaffold_10	103505	103691	187	103565	51	8.03	2.43	4.63
scaffold_10	172980	173366	387	173129	84	25.03	4	21.18
scaffold_10	279635	279814	180	279739	66	14.91	3.14	11.29
scaffold_10	289347	289590	244	289472	94	31.38	4.47	27.42
scaffold_10	289653	289830	178	289779	46	6.13	2.19	2.82
scaffold_10	646537	646686	150	646629	44	5.43	2.09	2.15
scaffold_10	2133506	2133711	206	2133616	62	12.93	2.95	9.36
scaffold_10	2208054	2208291	238	2208171	65	14.4	3.09	10.79
scaffold_10	3888670	3888890	221	3888748	66	14.91	3.14	11.29
scaffold_10	3894389	3894743	355	3894505	79	22.04	3.76	18.25
scaffold_10	3899152	3899901	750	3899479	115	46.14	5.47	41.97
scaffold_10	3902157	3902546	390	3902267	63	13.41	3	9.83
scaffold_10	3992214	3992528	315	3992346	91	29.42	4.33	25.49
scaffold_10	3995300	3995588	289	3995444	122	51.44	5.8	47.21
scaffold_10	4486924	4487096	173	4486975	57	10.33	2.67	6.85
scaffold_10	4496646	4496906	261	4496768	91	29.42	4.33	25.49
scaffold_10	4504735	4504894	160	4504789	48	6.87	2.28	3.52
scaffold_10	4603336	4603561	226	4603425	75	19.73	3.57	15.99
scaffold_10	4607374	4607741	368	4607530	97	33.36	4.61	29.37
scaffold_10	4797148	4797501	354	4797391	78	21.46	3.71	17.68
scaffold_10	5104227	5104407	181	5104327	68	15.94	3.23	12.29
scaffold_10	5418744	5419071	328	5418864	65	14.4	3.09	10.79
scaffold_10	5424199	5424381	183	5424309	68	15.94	3.23	12.29
scaffold_10	5426949	5427104	156	5426988	57	10.59	2.71	7.09
scaffold_10	5434689	5435032	344	5434920	51	8.03	2.43	4.63
scaffold_10	5435765	5436231	467	5436057	213	133.36	10.13	128.29
scaffold_100	212953	213120	168	213009	47	6.5	2.24	3.17
scaffold_100	388845	389255	411	389036	140	65.84	6.66	61.43
scaffold_100	400663	400992	330	400810	202	122.38	9.61	117.4
scaffold_100	406637	406995	359	406818	224	144.58	10.65	139.41
scaffold_100	414102	414401	300	414255	82	23.82	3.9	20
scaffold_100	420467	420700	234	420578	99	34.72	4.71	30.71
scaffold_100	1000205	1000390	186	1000328	48	6.87	2.28	3.52
scaffold_100	1751034	1751374	341	1751288	72	18.07	3.42	14.37
scaffold_100	1785755	1785924	170	1785819	51	8.03	2.43	4.63
scaffold_100	1791261	1791636	376	1791447	152	75.98	7.23	71.47
scaffold_100	1794047	1794292	246	1794169	82	23.82	3.9	20
scaffold_10061	2161	2405	245	2271	143	68.34	6.8	63.91
scaffold_1008	69843	70107	265	69978	97	33.36	4.61	29.37
scaffold_1008	103168	103409	242	103290	57	10.59	2.71	7.09
scaffold_1008	107357	107556	200	107460	55	9.71	2.62	6.24
scaffold_1008	111134	111454	321	111279	55	9.71	2.62	6.24
scaffold_1008	167682	167912	231	167802	164	86.56	7.8	81.94
scaffold_101	438179	438363	185	438302	58	11.05	2.76	7.54
scaffold_101	642302	642513	212	642418	57	10.59	2.71	7.09
scaffold_101	647098	647275	178	647194	56	10.15	2.66	6.67
scaffold_101	702870	703112	243	703018	62	12.93	2.95	9.36
scaffold_101	1494563	1494876	314	1494657	73	18.63	3.47	14.92
scaffold_101	1496765	1496962	198	1496867	76	20.3	3.61	16.55
scaffold_101	1571277	1571954	678	1571686	73	18.63	3.47	14.92
scaffold_101	1578147	1578869	723	1578377	253	175.24	12.03	169.82
scaffold_101	1596344	1596720	377	1596458	73	18.63	3.47	14.92
scaffold_101	1597587	1597979	393	1597831	97	33.36	4.61	29.37
scaffold_101	1647919	1648099	181	1647973	59	11.51	2.81	7.98
scaffold_101	2017351	2017592	242	2017479	45	5.77	2.14	2.47
scaffold_1010	214143	214404	262	214270	86	26.26	4.09	22.39
scaffold_1011	203619	203874	256	203755	61	12.45	2.9	8.9
scaffold_10124	40	236	197	150	59	11.51	2.81	7.98
scaffold_10124	539	811	273	668	47	6.5	2.24	3.17
scaffold_10124	7081	7164	84	7142	45	5.77	2.14	2.47
scaffold_1018	166059	166290	232	166192	54	9.27	2.57	5.82
scaffold_1018	168633	168927	295	168780	142	67.5	6.75	63.07
scaffold_102	1761709	1761989	281	1761787	44	5.43	2.09	2.15
scaffold_102	1951213	1951362	150	1951274	45	5.77	2.14	2.47
scaffold_102	2091196	2091429	234	2091327	123	52.21	5.85	47.97
scaffold_102	2650787	2651047	261	2650904	87	26.88	4.14	23
scaffold_1020	173517	173683	167	173612	43	5.09	2.05	1.83
scaffold_1020	188234	188496	263	188369	95	32.04	4.52	28.07
scaffold_1022	127988	128230	243	128125	59	11.51	2.81	7.98
scaffold_1022	219978	220418	441	220191	139	65.01	6.61	60.61
scaffold_103	603946	604211	266	604033	51	8.03	2.43	4.63
scaffold_103	608501	608768	268	608626	52	8.44	2.47	5.02
scaffold_103	659619	659894	276	659762	96	32.71	4.57	28.73
scaffold_103	901500	901763	264	901618	131	58.51	6.23	54.19
scaffold_103	1518271	1518450	180	1518359	71	17.54	3.38	13.85
scaffold_103	2590984	2591163	180	2591090	55	9.71	2.62	6.24
scaffold_1035	44255	44748	494	44595	319	250.16	15.17	244.22
scaffold_104	894982	895134	153	895049	53	8.86	2.52	5.42
scaffold_104	2129632	2129841	210	2129757	52	8.44	2.47	5.02
scaffold_1048	36440	36669	230	36523	47	6.5	2.24	3.17
scaffold_1048	37556	37711	156	37610	46	6.13	2.19	2.82
scaffold_105	754354	754776	423	754665	95	32.04	4.52	28.07
scaffold_105	804055	804218	164	804160	56	10.15	2.66	6.67
scaffold_105	1469118	1469361	244	1469223	103	37.47	4.9	33.42
scaffold_105	1552283	1552496	214	1552392	89	28.14	4.23	24.24
scaffold_105	1553771	1554088	318	1553881	84	25.03	4	21.18
scaffold_105	1563469	1563896	428	1563754	232	152.88	11.03	147.63
scaffold_105	2004263	2004419	157	2004307	52	8.44	2.47	5.02
scaffold_105	2313705	2313945	241	2313797	67	15.42	3.19	11.79
scaffold_105	2588906	2589058	153	2588968	44	5.43	2.09	2.15
scaffold_105	2597652	2597825	174	2597714	45	5.77	2.14	2.47
scaffold_105	2696269	2696435	167	2696364	55	9.71	2.62	6.24
scaffold_1051	5699	6087	389	5893	169	91.07	8.04	86.4
scaffold_1051	7036	7282	247	7168	55	9.71	2.62	6.24
scaffold_1051	8681	8853	173	8721	93	30.72	4.42	26.77
scaffold_1051	9816	10047	232	9948	82	23.82	3.9	20
scaffold_1051	10697	11074	378	10895	212	132.35	10.08	127.29
scaffold_1051	11466	11868	403	11683	351	288.69	16.69	282.32
scaffold_1051	13748	14026	279	13878	62	12.93	2.95	9.36
scaffold_1051	22079	22543	465	22213	154	77.73	7.32	73.2
scaffold_1051	24760	25033	274	24865	48	6.87	2.28	3.52
scaffold_1051	26766	26951	186	26882	64	13.9	3.04	10.3
scaffold_1051	33520	33894	375	33734	83	24.42	3.95	20.59
scaffold_1051	35519	35711	193	35603	49	7.25	2.33	3.88
scaffold_1051	36419	36643	225	36515	68	15.94	3.23	12.29
scaffold_1051	41944	42248	305	41983	66	14.91	3.14	11.29
scaffold_1051	42744	43218	475	42891	189	109.75	8.99	104.9
scaffold_1051	53468	54135	668	53626	218	138.43	10.37	133.31
scaffold_106	521022	521212	191	521121	77	20.88	3.66	17.12
scaffold_106	528095	528280	186	528195	59	11.51	2.81	7.98
scaffold_106	662464	662658	195	662546	43	5.09	2.05	1.83
scaffold_106	664026	664370	345	664240	65	14.4	3.09	10.79
scaffold_106	671256	671558	303	671458	58	11.05	2.76	7.54
scaffold_106	684547	684714	168	684657	47	6.5	2.24	3.17
scaffold_106	689465	689879	415	689786	57	10.59	2.71	7.09
scaffold_106	694166	694369	204	694273	49	7.25	2.33	3.88
scaffold_106	714178	714471	294	714377	68	15.94	3.23	12.29
scaffold_106	726438	726619	182	726515	51	8.03	2.43	4.63
scaffold_106	744739	744932	194	744818	52	8.44	2.47	5.02
scaffold_106	747039	747250	212	747146	49	7.25	2.33	3.88
scaffold_106	748507	748748	242	748609	56	10.15	2.66	6.67
scaffold_106	764991	765352	362	765190	250	172	11.89	166.61
scaffold_106	776230	776822	593	776391	159	82.11	7.56	77.54
scaffold_106	778433	778637	205	778574	60	11.97	2.85	8.43
scaffold_106	860911	861164	254	861053	79	22.04	3.76	18.25
scaffold_106	1709962	1710286	325	1710141	105	38.89	4.99	34.82
scaffold_106	1720519	1720842	324	1720689	52	8.44	2.47	5.02
scaffold_106	1950391	1950703	313	1950517	81	23.22	3.85	19.41
scaffold_106	2364804	2365124	321	2364983	89	28.14	4.23	24.24
scaffold_106	2365632	2365898	267	2365772	58	11.05	2.76	7.54
scaffold_106	2406414	2406612	199	2406485	70	17	3.33	13.33
scaffold_106	2574599	2575036	438	2574920	66	14.91	3.14	11.29
scaffold_106	2581308	2581660	353	2581450	55	9.71	2.62	6.24
scaffold_106	2591199	2591450	252	2591342	52	8.44	2.47	5.02
scaffold_106	2594028	2594336	309	2594201	81	23.22	3.85	19.41
scaffold_106	2599293	2599886	594	2599722	93	30.72	4.42	26.77
scaffold_1061	25228	25485	258	25359	76	20.3	3.61	16.55
scaffold_1061	107756	107889	134	107796	45	5.77	2.14	2.47
scaffold_10660	4580	4808	229	4677	85	25.64	4.04	21.78
scaffold_10660	4966	5359	394	5235	93	14.62	2.53	11.01
scaffold_10660	5517	5717	201	5647	77	20.88	3.66	17.12
scaffold_1067	33060	33299	240	33184	56	10.15	2.66	6.67
scaffold_107	615355	615541	187	615413	89	28.14	4.23	24.24
scaffold_107	687654	687876	223	687761	52	8.44	2.47	5.02
scaffold_107	736100	736453	354	736295	75	19.73	3.57	15.99
scaffold_107	743840	744016	177	743924	50	7.64	2.38	4.25
scaffold_107	749154	749543	390	749335	77	20.88	3.66	17.12
scaffold_107	774708	775090	383	774910	111	43.19	5.28	39.06
scaffold_107	828122	828405	284	828298	66	14.91	3.14	11.29
scaffold_107	831961	832110	150	832044	46	6.13	2.19	2.82
scaffold_107	845653	845802	150	845704	44	5.43	2.09	2.15
scaffold_107	846793	847010	218	846917	53	8.86	2.52	5.42
scaffold_107	1005788	1005963	176	1005890	44	5.43	2.09	2.15
scaffold_107	1007234	1007421	188	1007327	51	8.03	2.43	4.63
scaffold_107	1008231	1008423	193	1008306	62	12.93	2.95	9.36
scaffold_107	1490926	1491106	181	1491054	45	5.77	2.14	2.47
scaffold_107	1751389	1751644	256	1751535	63	13.41	3	9.83
scaffold_107	1814158	1814556	399	1814315	93	30.72	4.42	26.77
scaffold_107	1860773	1861161	389	1861034	86	26.26	4.09	22.39
scaffold_107	1910607	1910929	323	1910702	52	8.44	2.47	5.02
scaffold_1074	44191	44351	161	44276	50	7.64	2.38	4.25
scaffold_1075	76324	76511	188	76385	43	5.09	2.05	1.83
scaffold_1075	76601	77024	424	76739	160	82.99	7.61	78.41
scaffold_1075	93871	94126	256	93988	48	6.02	2.13	2.72
scaffold_1075	95392	95580	189	95508	44	5.26	2.06	2
scaffold_1075	100726	100984	259	100871	59	11.51	2.81	7.98
scaffold_1075	115411	115674	264	115532	46	6.13	2.19	2.82
scaffold_1076	143195	143420	226	143290	86	26.26	4.09	22.39
scaffold_1077	41297	41498	202	41430	62	12.93	2.95	9.36
scaffold_1078	21513	21734	222	21616	58	7.64	2.22	4.25
scaffold_108	1056709	1056862	154	1056794	46	6.13	2.19	2.82
scaffold_108	1125714	1126011	298	1125841	116	46.89	5.52	42.71
scaffold_108	1176061	1176217	157	1176162	54	9.27	2.57	5.82
scaffold_108	1296917	1297137	221	1297012	83	24.42	3.95	20.59
scaffold_108	1616700	1616868	169	1616749	48	6.87	2.28	3.52
scaffold_108	1617681	1618081	401	1617862	192	112.63	9.13	107.75
scaffold_108	1632977	1633281	305	1633160	147	71.7	6.99	67.23
scaffold_108	1672691	1672966	276	1672829	58	11.05	2.76	7.54
scaffold_108	2306104	2306261	158	2306175	55	9.71	2.62	6.24
scaffold_108	2319398	2319837	440	2319699	147	71.7	6.99	67.23
scaffold_108	2631205	2631392	188	2631320	58	11.05	2.76	7.54
scaffold_108	2669145	2669424	280	2669209	47	6.5	2.24	3.17
scaffold_108	2694333	2694537	205	2694443	74	19.18	3.52	15.46
scaffold_1082	14433	14633	201	14560	50	7.64	2.38	4.25
scaffold_1082	117125	117295	171	117168	60	11.97	2.85	8.43
scaffold_1082	160375	160733	359	160556	204	124.36	9.7	119.36
scaffold_1082	162783	163147	365	162911	54	9.27	2.57	5.82
scaffold_10834	735	1036	302	881	107	40.31	5.09	36.22
scaffold_10834	1096	1531	436	1304	217	108.53	7.31	103.7
scaffold_1084	59	208	150	79	51	8.03	2.43	4.63
scaffold_109	114654	114803	150	114705	48	6.87	2.28	3.52
scaffold_109	120285	120635	351	120365	47	6.5	2.24	3.17
scaffold_109	121983	122157	175	122075	50	7.64	2.38	4.25
scaffold_109	136254	136496	243	136403	81	23.22	3.85	19.41
scaffold_109	166575	166806	232	166671	44	5.43	2.09	2.15
scaffold_109	170812	170966	155	170912	48	6.87	2.28	3.52
scaffold_109	713959	714170	212	714086	48	6.87	2.28	3.52
scaffold_109	755550	755917	368	755853	44	5.43	2.09	2.15
scaffold_109	756502	756746	245	756611	80	22.63	3.81	18.83
scaffold_109	764629	764909	281	764744	49	7.25	2.33	3.88
scaffold_109	779435	779736	302	779621	61	12.45	2.9	8.9
scaffold_109	788330	788527	198	788428	70	17	3.33	13.33
scaffold_109	830779	831172	394	830917	87	26.88	4.14	23
scaffold_109	831885	832137	253	832015	97	33.36	4.61	29.37
scaffold_109	880417	880588	172	880526	47	6.5	2.24	3.17
scaffold_109	882411	882615	205	882493	48	6.87	2.28	3.52
scaffold_109	1013688	1014068	381	1013891	118	48.39	5.61	44.2
scaffold_109	1076321	1076721	401	1076464	134	60.92	6.37	56.57
scaffold_109	1077862	1078012	151	1077951	47	6.5	2.24	3.17
scaffold_109	1109754	1109924	171	1109856	60	11.97	2.85	8.43
scaffold_109	1182903	1183093	191	1182993	73	18.63	3.47	14.92
scaffold_109	1324432	1324605	174	1324537	51	8.03	2.43	4.63
scaffold_109	1451507	1451677	171	1451590	51	8.03	2.43	4.63
scaffold_1093	71181	71370	190	71276	65	14.4	3.09	10.79
scaffold_1093	138498	138687	190	138603	50	7.64	2.38	4.25
scaffold_1093	142512	142758	247	142644	79	22.04	3.76	18.25
scaffold_1094	36372	36545	174	36441	57	10.59	2.71	7.09
scaffold_1094	85211	85643	433	85391	94	31.38	4.47	27.42
scaffold_1094	85711	85939	229	85825	89	28.14	4.23	24.24
scaffold_1095	4364	4563	200	4456	51	8.03	2.43	4.63
scaffold_1095	5404	5550	147	5490	48	6.87	2.28	3.52
scaffold_1099	59812	60317	506	60113	107	40.31	5.09	36.22
scaffold_1099	70694	71030	337	70880	70	17	3.33	13.33
scaffold_1099	258006	259360	1355	258289	134	60.92	6.37	56.57
scaffold_11	271352	271517	166	271450	55	9.71	2.62	6.24
scaffold_11	292297	292537	241	292424	86	26.26	4.09	22.39
scaffold_11	454430	454756	327	454610	114	45.4	5.42	41.24
scaffold_11	645499	645729	231	645613	69	16.47	3.28	12.81
scaffold_11	779086	779290	205	779179	85	25.64	4.04	21.78
scaffold_11	779849	780011	163	779900	48	6.87	2.28	3.52
scaffold_11	1094629	1094800	172	1094742	52	8.44	2.47	5.02
scaffold_11	1498787	1499005	219	1498892	81	23.22	3.85	19.41
scaffold_11	2326364	2326537	174	2326457	60	11.97	2.85	8.43
scaffold_11	3298265	3298486	222	3298383	84	25.03	4	21.18
scaffold_11	3338869	3339159	291	3338984	98	34.04	4.66	30.04
scaffold_11	3376944	3377129	186	3377034	54	9.27	2.57	5.82
scaffold_11	3602919	3603117	199	3603002	62	12.93	2.95	9.36
scaffold_11	3654202	3654386	185	3654281	43	5.09	2.05	1.83
scaffold_11	3655697	3655899	203	3655789	67	15.42	3.19	11.79
scaffold_11	3684586	3684822	237	3684708	79	22.04	3.76	18.25
scaffold_11	4279565	4279822	258	4279695	164	86.56	7.8	81.94
scaffold_11	4280478	4280705	228	4280623	57	10.59	2.71	7.09
scaffold_11	4299095	4299431	337	4299273	117	47.64	5.56	43.46
scaffold_11	4970240	4970404	165	4970365	46	6.13	2.19	2.82
scaffold_11	5031768	5031973	206	5031885	106	39.59	5.04	35.51
scaffold_11	5038538	5038731	194	5038662	50	7.64	2.38	4.25
scaffold_11	5049313	5049490	178	5049397	53	8.86	2.52	5.42
scaffold_11	5123881	5124211	331	5124051	81	23.22	3.85	19.41
scaffold_11	5208517	5208694	178	5208601	45	5.77	2.14	2.47
scaffold_11	5281391	5281564	174	5281496	45	5.77	2.14	2.47
scaffold_11	5309760	5309957	198	5309861	58	11.05	2.76	7.54
scaffold_110	512544	512716	173	512648	64	13.9	3.04	10.3
scaffold_110	531731	531888	158	531800	47	6.5	2.24	3.17
scaffold_110	677153	677332	180	677241	63	13.41	3	9.83
scaffold_110	966289	966680	392	966502	163	85.66	7.75	81.05
scaffold_110	1140137	1140321	185	1140232	59	11.51	2.81	7.98
scaffold_110	2225703	2225942	240	2225820	74	19.18	3.52	15.46
scaffold_110	2313993	2314570	578	2314136	202	122.38	9.61	117.4
scaffold_110	2601584	2601836	253	2601688	45	5.77	2.14	2.47
scaffold_110	2619230	2619507	278	2619378	48	6.87	2.28	3.52
scaffold_1104	23870	24082	213	23960	67	15.42	3.19	11.79
scaffold_1104	28155	28354	200	28297	44	5.43	2.09	2.15
scaffold_111	191878	192083	206	191956	74	19.18	3.52	15.46
scaffold_111	332720	332893	174	332822	52	8.44	2.47	5.02
scaffold_111	1251825	1252018	194	1251903	43	5.09	2.05	1.83
scaffold_111	2082296	2082455	160	2082347	48	6.87	2.28	3.52
scaffold_1111	58395	58562	168	58510	68	15.94	3.23	12.29
scaffold_11144	10	220	211	73	52	8.44	2.47	5.02
scaffold_1116	46040	46219	180	46137	44	5.43	2.09	2.15
scaffold_1116	50101	50538	438	50242	61	12.45	2.9	8.9
scaffold_1116	59361	59781	421	59484	95	32.04	4.52	28.07
scaffold_1116	151202	151608	407	151406	258	180.68	12.27	175.22
scaffold_1116	156468	156704	237	156556	60	11.97	2.85	8.43
scaffold_112	402186	402630	445	402345	142	67.5	6.75	63.07
scaffold_112	414635	415110	476	414781	69	16.47	3.28	12.81
scaffold_112	450780	450929	150	450865	49	7.25	2.33	3.88
scaffold_112	456041	456209	169	456082	46	6.13	2.19	2.82
scaffold_112	485352	485700	349	485588	49	7.25	2.33	3.88
scaffold_112	970890	971039	150	970914	43	5.09	2.05	1.83
scaffold_112	984809	985105	297	984983	116	46.89	5.52	42.71
scaffold_112	1061462	1061618	157	1061562	54	9.27	2.57	5.82
scaffold_112	1098833	1099063	231	1098927	65	14.4	3.09	10.79
scaffold_112	1101709	1101942	234	1101812	77	20.88	3.66	17.12
scaffold_112	1677999	1678252	254	1678155	51	8.03	2.43	4.63
scaffold_112	1847950	1848143	194	1848057	62	12.93	2.95	9.36
scaffold_112	1860756	1861200	445	1860979	108	41.02	5.14	36.92
scaffold_112	1871219	1871686	468	1871538	202	116.86	8.96	111.94
scaffold_112	1872631	1873016	386	1872779	127	55.33	6.04	51.05
scaffold_112	1876334	1877019	686	1876503	71	17.54	3.38	13.85
scaffold_112	1906001	1906396	396	1906217	87	26.88	4.14	23
scaffold_112	1912582	1912824	243	1912695	120	49.91	5.71	45.7
scaffold_112	1969697	1969901	205	1969789	48	6.87	2.28	3.52
scaffold_112	1970760	1971108	349	1970919	97	33.36	4.61	29.37
scaffold_112	2032602	2032866	265	2032733	91	29.42	4.33	25.49
scaffold_1123	112236	112392	157	112372	56	10.15	2.66	6.67
scaffold_113	1090451	1090711	261	1090578	122	51.44	5.8	47.21
scaffold_113	1184432	1184595	164	1184504	48	6.87	2.28	3.52
scaffold_113	1341479	1341848	370	1341717	92	30.07	4.38	26.13
scaffold_113	1630545	1630835	291	1630727	60	11.97	2.85	8.43
scaffold_113	1634701	1635039	339	1634827	58	11.05	2.76	7.54
scaffold_113	1751450	1751655	206	1751537	45	5.77	2.14	2.47
scaffold_113	1770733	1770937	205	1770859	50	7.64	2.38	4.25
scaffold_113	2427900	2428078	179	2427955	63	13.41	3	9.83
scaffold_113	2446574	2446990	417	2446810	244	165.56	11.61	160.21
scaffold_1133	13700	13864	165	13753	54	9.27	2.57	5.82
scaffold_1137	136815	137215	401	137082	49	7.25	2.33	3.88
scaffold_114	28058	28208	151	28116	47	6.5	2.24	3.17
scaffold_1140	44016	44249	234	44101	52	8.44	2.47	5.02
scaffold_11410	402	570	169	441	102	18.75	2.79	15.04
scaffold_1144	325	598	274	464	64	13.9	3.04	10.3
scaffold_1148	134037	134288	252	134143	63	13.41	3	9.83
scaffold_1149	16379	16586	208	16463	46	6.13	2.19	2.82
scaffold_115	15665	15847	183	15780	59	11.51	2.81	7.98
scaffold_115	1877060	1877238	179	1877161	57	10.59	2.71	7.09
scaffold_1156	127232	127380	149	127351	50	7.64	2.38	4.25
scaffold_116	397554	397792	239	397680	73	18.63	3.47	14.92
scaffold_116	664668	664850	183	664762	48	6.87	2.28	3.52
scaffold_116	1354174	1354348	175	1354244	66	14.91	3.14	11.29
scaffold_116	1436784	1437078	295	1436925	79	22.04	3.76	18.25
scaffold_116	1459820	1460026	207	1459952	55	9.71	2.62	6.24
scaffold_116	1491182	1491363	182	1491296	46	6.13	2.19	2.82
scaffold_116	1762234	1762451	218	1762349	92	30.07	4.38	26.13
scaffold_116	1840924	1841156	233	1841023	100	35.4	4.76	31.38
scaffold_116	1983332	1983679	348	1983547	45	5.77	2.14	2.47
scaffold_116	1992682	1992911	230	1992810	116	46.89	5.52	42.71
scaffold_116	1993796	1994132	337	1994001	121	50.67	5.76	46.45
scaffold_116	2047829	2048076	248	2047980	51	8.03	2.43	4.63
scaffold_116	2637574	2637884	311	2637678	105	38.89	4.99	34.82
scaffold_1165	96072	96220	149	96179	48	6.87	2.28	3.52
scaffold_117	313522	313706	185	313630	65	14.4	3.09	10.79
scaffold_117	546506	546752	247	546646	79	22.04	3.76	18.25
scaffold_117	553011	553253	243	553157	106	39.59	5.04	35.51
scaffold_117	553989	554246	258	554114	192	112.63	9.13	107.75
scaffold_117	681875	682053	179	681977	49	7.25	2.33	3.88
scaffold_117	772679	772848	170	772762	55	9.71	2.62	6.24
scaffold_117	878409	878644	236	878540	75	19.73	3.57	15.99
scaffold_117	882472	882666	195	882586	89	28.14	4.23	24.24
scaffold_117	893081	893284	204	893175	50	7.64	2.38	4.25
scaffold_117	899620	899878	259	899758	180	101.23	8.56	96.46
scaffold_117	912885	913477	593	913247	104	38.18	4.95	34.12
scaffold_117	929211	929491	281	929395	53	8.86	2.52	5.42
scaffold_117	1197673	1197839	167	1197744	48	6.87	2.28	3.52
scaffold_117	1207016	1207293	278	1207152	141	66.67	6.71	62.25
scaffold_117	1322394	1322608	215	1322520	127	55.33	6.04	51.05
scaffold_117	1324216	1324525	310	1324337	150	74.27	7.13	69.77
scaffold_117	1327876	1328033	158	1327964	54	9.27	2.57	5.82
scaffold_117	1329496	1329739	244	1329627	82	23.82	3.9	20
scaffold_117	1340934	1341093	160	1341030	47	6.5	2.24	3.17
scaffold_117	1343076	1343675	600	1343336	244	165.56	11.61	160.21
scaffold_117	1365145	1365353	209	1365267	95	32.04	4.52	28.07
scaffold_117	1370964	1371202	239	1371080	93	30.72	4.42	26.77
scaffold_117	1424702	1425042	341	1424904	57	10.59	2.71	7.09
scaffold_117	1670883	1671091	209	1670976	56	10.15	2.66	6.67
scaffold_117	1693101	1693465	365	1693212	61	12.45	2.9	8.9
scaffold_117	1736071	1736545	475	1736388	216	136.38	10.27	131.28
scaffold_117	1751750	1752003	254	1751889	97	33.36	4.61	29.37
scaffold_117	1764482	1764841	360	1764715	103	37.47	4.9	33.42
scaffold_117	1768180	1768685	506	1768375	88	27.51	4.19	23.62
scaffold_117	1877413	1877641	229	1877527	118	48.39	5.61	44.2
scaffold_117	1926687	1926928	242	1926783	60	11.97	2.85	8.43
scaffold_117	1931586	1931764	179	1931663	48	6.87	2.28	3.52
scaffold_117	1932314	1932586	273	1932449	168	90.16	7.99	85.5
scaffold_1174	10179	10497	319	10299	108	41.02	5.14	36.92
scaffold_118	182757	182918	162	182808	43	5.09	2.05	1.83
scaffold_118	1513071	1513308	238	1513212	46	6.13	2.19	2.82
scaffold_118	1513813	1514290	478	1513897	62	12.93	2.95	9.36
scaffold_118	1525167	1525329	163	1525250	48	6.87	2.28	3.52
scaffold_118	1544951	1545176	226	1545057	55	9.71	2.62	6.24
scaffold_118	1552739	1553017	279	1552815	53	8.86	2.52	5.42
scaffold_1187	20473	20678	206	20565	69	16.47	3.28	12.81
scaffold_119	12918	13143	226	13040	77	20.88	3.66	17.12
scaffold_119	102461	102704	244	102569	62	12.93	2.95	9.36
scaffold_119	164176	164732	557	164551	173	94.73	8.23	90.03
scaffold_119	237375	237563	189	237456	52	8.44	2.47	5.02
scaffold_119	261373	261535	163	261449	46	6.13	2.19	2.82
scaffold_119	283074	283604	531	283433	195	115.53	9.27	110.62
scaffold_119	2293158	2293404	247	2293290	129	56.91	6.14	52.61
scaffold_119	2300763	2300929	167	2300822	49	7.25	2.33	3.88
scaffold_1193	57832	57998	167	57885	44	5.43	2.09	2.15
scaffold_12	9913	10098	186	9997	61	12.45	2.9	8.9
scaffold_12	47010	47213	204	47104	71	17.54	3.38	13.85
scaffold_12	1508768	1508987	220	1508848	59	11.51	2.81	7.98
scaffold_12	1597942	1598404	463	1598266	102	36.79	4.85	32.75
scaffold_12	1816824	1817131	308	1816951	63	13.41	3	9.83
scaffold_12	1842705	1842917	213	1842829	43	5.09	2.05	1.83
scaffold_12	1927533	1927837	305	1927660	124	52.99	5.9	48.74
scaffold_12	2115047	2115269	223	2115139	158	81.23	7.52	76.67
scaffold_12	2984095	2984345	251	2984226	74	19.18	3.52	15.46
scaffold_12	3093140	3093338	199	3093234	67	15.42	3.19	11.79
scaffold_12	3524761	3525009	249	3524869	84	25.03	4	21.18
scaffold_12	3528602	3528778	177	3528658	55	9.71	2.62	6.24
scaffold_12	3548026	3548190	165	3548109	46	6.13	2.19	2.82
scaffold_12	3561956	3562137	182	3562048	66	14.91	3.14	11.29
scaffold_12	3562258	3562588	331	3562384	107	40.31	5.09	36.22
scaffold_12	3563662	3563902	241	3563800	81	23.22	3.85	19.41
scaffold_12	3573538	3573705	168	3573599	53	8.86	2.52	5.42
scaffold_12	3576966	3577322	357	3577173	57	10.59	2.71	7.09
scaffold_12	3911759	3911980	222	3911876	65	14.4	3.09	10.79
scaffold_12	3924252	3924422	171	3924335	43	5.09	2.05	1.83
scaffold_12	4284877	4285053	177	4285012	50	7.64	2.38	4.25
scaffold_12	4288517	4288910	394	4288781	75	19.73	3.57	15.99
scaffold_12	4636170	4636424	255	4636301	87	26.88	4.14	23
scaffold_12	4986183	4986489	307	4986413	54	9.27	2.57	5.82
scaffold_12	5444464	5444620	157	5444557	53	8.86	2.52	5.42
scaffold_120	415621	415926	306	415815	95	32.04	4.52	28.07
scaffold_120	468104	468278	175	468194	46	6.13	2.19	2.82
scaffold_120	486939	487218	280	487079	91	29.42	4.33	25.49
scaffold_1206	88080	88303	224	88218	80	22.63	3.81	18.83
scaffold_121	273473	273721	249	273612	55	9.71	2.62	6.24
scaffold_121	491358	491550	193	491464	55	9.71	2.62	6.24
scaffold_121	1922327	1922593	267	1922446	115	46.14	5.47	41.97
scaffold_1211	26115	26282	168	26242	51	8.03	2.43	4.63
scaffold_1211	104880	105025	146	104898	47	6.5	2.24	3.17
scaffold_122	50722	50907	186	50814	58	11.05	2.76	7.54
scaffold_122	55010	55372	363	55251	57	10.59	2.71	7.09
scaffold_122	114099	114300	202	114184	82	23.82	3.9	20
scaffold_122	514817	515159	343	515074	53	8.86	2.52	5.42
scaffold_122	1171308	1171490	183	1171363	60	11.97	2.85	8.43
scaffold_122	1379626	1379996	371	1379826	132	59.31	6.28	54.98
scaffold_122	1436913	1437243	331	1437056	90	28.78	4.28	24.87
scaffold_122	1445485	1445877	393	1445703	201	121.4	9.56	116.43
scaffold_122	1446825	1447341	517	1447164	149	73.41	7.09	68.92
scaffold_122	1449727	1450006	280	1449860	80	22.63	3.81	18.83
scaffold_122	1450535	1450859	325	1450723	102	36.79	4.85	32.75
scaffold_122	1458306	1458496	191	1458367	60	11.97	2.85	8.43
scaffold_122	1467958	1468188	231	1468065	90	28.78	4.28	24.87
scaffold_122	1468271	1468596	326	1468447	92	30.07	4.38	26.13
scaffold_122	1468673	1469036	364	1468879	82	23.82	3.9	20
scaffold_122	1507669	1508093	425	1507984	62	12.93	2.95	9.36
scaffold_122	1508202	1508472	271	1508331	124	52.99	5.9	48.74
scaffold_122	1513505	1513803	299	1513600	49	7.25	2.33	3.88
scaffold_122	1649903	1650205	303	1650025	111	43.19	5.28	39.06
scaffold_122	1677850	1678091	242	1677990	79	22.04	3.76	18.25
scaffold_122	1897866	1898152	287	1897991	66	14.91	3.14	11.29
scaffold_122	1907734	1907907	174	1907798	51	8.03	2.43	4.63
scaffold_122	1908133	1908542	410	1908227	52	8.44	2.47	5.02
scaffold_122	1929786	1930080	295	1929883	58	11.05	2.76	7.54
scaffold_122	1966085	1966267	183	1966203	53	8.86	2.52	5.42
scaffold_122	2218009	2218159	151	2218066	51	8.03	2.43	4.63
scaffold_122	2363236	2363388	153	2363337	48	6.87	2.28	3.52
scaffold_1224	49191	49437	247	49321	75	19.73	3.57	15.99
scaffold_123	84160	84334	175	84249	48	6.87	2.28	3.52
scaffold_123	312395	312587	193	312527	59	11.51	2.81	7.98
scaffold_123	318375	318556	182	318497	46	6.13	2.19	2.82
scaffold_123	322585	322769	185	322688	47	6.5	2.24	3.17
scaffold_123	353254	353573	320	353430	167	89.26	7.94	84.61
scaffold_123	1021633	1021902	270	1021775	79	22.04	3.76	18.25
scaffold_123	1112396	1112653	258	1112537	55	9.71	2.62	6.24
scaffold_123	1112958	1113213	256	1113086	52	8.44	2.47	5.02
scaffold_123	1113929	1114246	318	1114112	45	5.77	2.14	2.47
scaffold_123	2453863	2454031	169	2453932	47	6.5	2.24	3.17
scaffold_123	2454314	2454555	242	2454424	52	8.44	2.47	5.02
scaffold_123	2470934	2471213	280	2471067	64	13.9	3.04	10.3
scaffold_123	2477061	2477314	254	2477188	138	64.18	6.56	59.79
scaffold_123	2482801	2483318	518	2483026	198	118.46	9.42	113.52
scaffold_123	2490284	2490781	498	2490476	101	36.1	4.8	32.07
scaffold_123	2495614	2495831	218	2495748	57	10.59	2.71	7.09
scaffold_123	2512543	2512741	199	2512647	50	7.64	2.38	4.25
scaffold_1231	49980	50159	180	50037	61	12.45	2.9	8.9
scaffold_1235	6599	6790	192	6689	70	17	3.33	13.33
scaffold_1235	93178	93252	75	93217	46	6.13	2.19	2.82
scaffold_124	126614	126785	172	126703	55	9.71	2.62	6.24
scaffold_124	552080	552253	174	552177	47	6.5	2.24	3.17
scaffold_124	563942	564113	172	564033	50	7.64	2.38	4.25
scaffold_124	707622	707857	236	707757	102	36.79	4.85	32.75
scaffold_124	710177	710448	272	710307	121	50.67	5.76	46.45
scaffold_124	850240	850471	232	850372	56	10.15	2.66	6.67
scaffold_124	1483493	1483667	175	1483567	59	11.51	2.81	7.98
scaffold_1249	60845	61050	206	60978	61	12.45	2.9	8.9
scaffold_1249	76956	77128	173	77023	48	6.87	2.28	3.52
scaffold_125	1502234	1502498	265	1502351	124	52.99	5.9	48.74
scaffold_125	1504086	1504345	260	1504157	52	8.44	2.47	5.02
scaffold_125	1581504	1581734	231	1581609	72	18.07	3.42	14.37
scaffold_125	1658762	1659088	327	1658982	60	11.97	2.85	8.43
scaffold_125	1661936	1662122	187	1662022	50	7.64	2.38	4.25
scaffold_125	1688248	1688435	188	1688361	50	7.64	2.38	4.25
scaffold_125	1700206	1700467	262	1700323	46	6.13	2.19	2.82
scaffold_125	2167834	2167983	150	2167930	47	6.5	2.24	3.17
scaffold_1250	81288	81567	280	81421	124	52.99	5.9	48.74
scaffold_1252	46413	46805	393	46552	120	49.91	5.71	45.7
scaffold_1255	9377	9435	59	9406	45	5.77	2.14	2.47
scaffold_1257	63628	63950	323	63813	106	39.59	5.04	35.51
scaffold_126	1044703	1044875	173	1044795	57	10.59	2.71	7.09
scaffold_126	1987546	1987797	252	1987651	62	12.93	2.95	9.36
scaffold_126	2089148	2089634	487	2089275	175	96.57	8.32	91.85
scaffold_12703	204	353	150	324	48	6.87	2.28	3.52
scaffold_12703	780	937	158	836	55	8.65	2.44	5.23
scaffold_1277	64741	65326	586	64879	93	30.72	4.42	26.77
scaffold_128	1282771	1282957	187	1282845	52	8.44	2.47	5.02
scaffold_128	1634125	1634311	187	1634212	59	11.51	2.81	7.98
scaffold_128	1689639	1689829	191	1689720	65	14.4	3.09	10.79
scaffold_128	1709398	1709691	294	1709554	50	7.64	2.38	4.25
scaffold_128	1711291	1711746	456	1711532	134	60.92	6.37	56.57
scaffold_128	1714052	1714375	324	1714192	51	8.03	2.43	4.63
scaffold_128	1715927	1716357	431	1716217	96	32.71	4.57	28.73
scaffold_128	1717402	1717684	283	1717503	49	7.25	2.33	3.88
scaffold_12800	3994	4040	47	4014	48	6.87	2.28	3.52
scaffold_1284	83458	83607	150	83544	45	5.77	2.14	2.47
scaffold_129	807417	807793	377	807511	48	6.87	2.28	3.52
scaffold_129	965269	965670	402	965475	129	56.91	6.14	52.61
scaffold_129	972611	972833	223	972728	64	13.9	3.04	10.3
scaffold_129	976025	976250	226	976144	75	19.73	3.57	15.99
scaffold_129	1004231	1004387	157	1004292	43	5.09	2.05	1.83
scaffold_129	1011614	1011943	330	1011752	62	12.93	2.95	9.36
scaffold_129	1014104	1014479	376	1014345	67	15.42	3.19	11.79
scaffold_129	1015975	1016230	256	1016111	53	8.86	2.52	5.42
scaffold_129	1020745	1020943	199	1020824	47	6.5	2.24	3.17
scaffold_129	1045532	1046026	495	1045658	90	28.78	4.28	24.87
scaffold_129	1047238	1047473	236	1047359	92	30.07	4.38	26.13
scaffold_129	1214828	1215112	285	1214976	90	28.78	4.28	24.87
scaffold_129	1249769	1249936	168	1249848	44	5.43	2.09	2.15
scaffold_129	1251696	1252007	312	1251820	92	30.07	4.38	26.13
scaffold_129	1259290	1259446	157	1259370	53	8.86	2.52	5.42
scaffold_129	1262815	1262964	150	1262894	45	5.77	2.14	2.47
scaffold_129	1318796	1318946	151	1318866	51	8.03	2.43	4.63
scaffold_129	1426431	1426599	169	1426527	52	8.44	2.47	5.02
scaffold_1291	93557	93726	170	93611	43	5.09	2.05	1.83
scaffold_1291	99754	100261	508	99968	228	148.71	10.84	143.5
scaffold_1291	100416	100633	218	100499	81	23.22	3.85	19.41
scaffold_13	750653	750885	233	750764	48	6.87	2.28	3.52
scaffold_13	760361	760694	334	760530	120	49.91	5.71	45.7
scaffold_13	770238	770639	402	770387	128	56.12	6.09	51.83
scaffold_13	875294	875605	312	875472	88	27.51	4.19	23.62
scaffold_13	878291	878441	151	878356	51	8.03	2.43	4.63
scaffold_13	885370	885599	230	885491	45	5.77	2.14	2.47
scaffold_13	886486	886667	182	886525	44	5.43	2.09	2.15
scaffold_13	895462	895889	428	895700	90	28.78	4.28	24.87
scaffold_13	898208	898549	342	898428	55	9.71	2.62	6.24
scaffold_13	1207012	1207380	369	1207242	58	11.05	2.76	7.54
scaffold_13	1221244	1221664	421	1221401	134	60.92	6.37	56.57
scaffold_13	1226223	1226372	150	1226290	52	8.44	2.47	5.02
scaffold_13	1253773	1254029	257	1253896	153	76.86	7.28	72.34
scaffold_13	1997316	1997487	172	1997370	50	7.64	2.38	4.25
scaffold_13	2372977	2373140	164	2373086	50	7.64	2.38	4.25
scaffold_13	2415311	2415460	150	2415381	46	6.13	2.19	2.82
scaffold_13	2416877	2417140	264	2417016	77	20.88	3.66	17.12
scaffold_13	2561893	2562098	206	2561983	73	18.63	3.47	14.92
scaffold_13	2644588	2644829	242	2644710	86	26.26	4.09	22.39
scaffold_13	2843671	2844001	331	2843801	56	10.15	2.66	6.67
scaffold_130	529631	529975	345	529843	92	30.07	4.38	26.13
scaffold_130	585381	585789	409	585579	210	130.34	9.99	125.29
scaffold_130	724758	725346	589	725074	99	34.72	4.71	30.71
scaffold_130	726673	726844	172	726745	57	10.59	2.71	7.09
scaffold_130	1147189	1147435	247	1147321	45	5.77	2.14	2.47
scaffold_130	1254787	1254945	159	1254870	54	9.27	2.57	5.82
scaffold_130	1549814	1550122	309	1549963	96	32.71	4.57	28.73
scaffold_130	1565140	1565539	400	1565338	106	39.59	5.04	35.51
scaffold_130	1575297	1575453	157	1575349	43	5.09	2.05	1.83
scaffold_130	1582678	1582837	160	1582730	49	7.25	2.33	3.88
scaffold_130	1980945	1981317	373	1981101	134	60.92	6.37	56.57
scaffold_130	1982824	1983227	404	1983078	103	37.47	4.9	33.42
scaffold_130	2275708	2275874	167	2275806	61	12.45	2.9	8.9
scaffold_1302	9081	9230	150	9159	48	6.87	2.28	3.52
scaffold_1302	11440	11703	264	11572	115	46.14	5.47	41.97
scaffold_1302	22590	22775	186	22668	46	6.13	2.19	2.82
scaffold_1302	23265	23426	162	23343	50	7.64	2.38	4.25
scaffold_131	4154	4384	231	4274	57	10.59	2.71	7.09
scaffold_131	52664	52845	182	52730	77	20.88	3.66	17.12
scaffold_131	56039	56226	188	56171	61	12.45	2.9	8.9
scaffold_131	350764	350918	155	350839	47	6.5	2.24	3.17
scaffold_131	561565	561993	429	561691	73	18.63	3.47	14.92
scaffold_131	771895	772188	294	772077	58	11.05	2.76	7.54
scaffold_131	903561	903762	202	903640	54	9.27	2.57	5.82
scaffold_131	954506	954793	288	954650	110	42.46	5.23	38.34
scaffold_131	1037346	1037684	339	1037540	94	31.38	4.47	27.42
scaffold_131	1043810	1044104	295	1043964	103	37.47	4.9	33.42
scaffold_131	2127747	2128040	294	2127880	51	8.03	2.43	4.63
scaffold_1310	87393	87654	262	87505	95	32.04	4.52	28.07
scaffold_132	241194	241407	214	241285	113	44.66	5.37	40.51
scaffold_132	274144	274428	285	274284	198	118.46	9.42	113.52
scaffold_132	278572	279019	448	278759	62	12.93	2.95	9.36
scaffold_132	333804	334104	301	333932	130	57.71	6.18	53.4
scaffold_132	374654	374897	244	374764	78	21.46	3.71	17.68
scaffold_132	652272	652530	259	652403	150	74.27	7.13	69.77
scaffold_132	842807	843129	323	843000	99	34.72	4.71	30.71
scaffold_132	865528	865914	387	865776	71	17.54	3.38	13.85
scaffold_132	1076069	1076501	433	1076213	130	57.71	6.18	53.4
scaffold_132	1076562	1076777	216	1076674	74	19.18	3.52	15.46
scaffold_132	1100682	1100876	195	1100772	61	12.45	2.9	8.9
scaffold_132	1101279	1101566	288	1101408	82	23.82	3.9	20
scaffold_132	1101792	1102053	262	1101913	57	10.59	2.71	7.09
scaffold_132	1148449	1148912	464	1148644	169	91.07	8.04	86.4
scaffold_132	1167519	1167814	296	1167667	90	28.78	4.28	24.87
scaffold_132	1171460	1171722	263	1171595	67	15.42	3.19	11.79
scaffold_132	1254220	1254568	349	1254397	66	14.91	3.14	11.29
scaffold_132	1255028	1255186	159	1255121	50	7.64	2.38	4.25
scaffold_132	1755706	1755861	156	1755764	44	5.43	2.09	2.15
scaffold_13202	6284	6453	170	6415	79	17.79	3.17	14.1
scaffold_1328	99632	99838	207	99716	51	8.03	2.43	4.63
scaffold_1328	100064	100277	214	100182	69	16.47	3.28	12.81
scaffold_133	312858	313065	208	312959	55	9.71	2.62	6.24
scaffold_133	691704	692060	357	691841	90	28.78	4.28	24.87
scaffold_133	697617	697999	383	697724	109	41.74	5.18	37.63
scaffold_133	773888	774121	234	774008	140	65.84	6.66	61.43
scaffold_133	1474812	1475023	212	1474937	58	11.05	2.76	7.54
scaffold_133	1535670	1535874	205	1535759	71	17.54	3.38	13.85
scaffold_133	1650674	1650960	287	1650817	85	25.64	4.04	21.78
scaffold_133	2046112	2046436	325	2046293	84	25.03	4	21.18
scaffold_13304	501	937	437	694	762	395.03	7.83	387.98
scaffold_134	750763	750990	228	750863	130	57.71	6.18	53.4
scaffold_134	762279	762530	252	762385	101	36.1	4.8	32.07
scaffold_134	1237236	1237519	284	1237334	92	30.07	4.38	26.13
scaffold_134	2209129	2209334	206	2209214	49	7.25	2.33	3.88
scaffold_134	2209585	2209837	253	2209692	96	32.71	4.57	28.73
scaffold_134	2314837	2315087	251	2314944	64	13.9	3.04	10.3
scaffold_13422	6761	6822	62	6795	47	6.5	2.24	3.17
scaffold_1349	63965	64148	184	64042	54	9.27	2.57	5.82
scaffold_135	111873	112172	300	111980	83	24.42	3.95	20.59
scaffold_135	125511	125826	316	125605	65	14.4	3.09	10.79
scaffold_135	184752	185037	286	184920	120	49.91	5.71	45.7
scaffold_135	657623	657797	175	657717	44	5.43	2.09	2.15
scaffold_135	917293	917478	186	917400	49	7.25	2.33	3.88
scaffold_135	1047933	1048198	266	1048073	78	21.46	3.71	17.68
scaffold_135	1054395	1054684	290	1054565	81	23.22	3.85	19.41
scaffold_135	1059365	1059631	267	1059526	45	5.77	2.14	2.47
scaffold_135	1064086	1064406	321	1064262	68	15.94	3.23	12.29
scaffold_135	1083022	1083216	195	1083116	59	11.51	2.81	7.98
scaffold_135	1666545	1666785	241	1666671	62	12.93	2.95	9.36
scaffold_135	1667285	1667577	293	1667428	100	35.4	4.76	31.38
scaffold_135	1680497	1680646	150	1680560	45	5.77	2.14	2.47
scaffold_135	1797887	1798185	299	1798059	140	65.84	6.66	61.43
scaffold_135	1949386	1949539	154	1949478	47	6.5	2.24	3.17
scaffold_135	1949882	1950254	373	1950075	171	92.9	8.13	88.22
scaffold_135	1953448	1953639	192	1953545	77	20.88	3.66	17.12
scaffold_135	2014366	2014548	183	2014447	58	11.05	2.76	7.54
scaffold_135	2279085	2279283	199	2279170	70	17	3.33	13.33
scaffold_1357	42669	42818	150	42765	48	6.87	2.28	3.52
scaffold_136	311728	311984	257	311839	82	23.82	3.9	20
scaffold_136	574724	574874	151	574782	55	9.71	2.62	6.24
scaffold_136	655152	655324	173	655205	58	11.05	2.76	7.54
scaffold_136	721179	721336	158	721271	44	5.43	2.09	2.15
scaffold_136	928702	928887	186	928764	58	11.05	2.76	7.54
scaffold_136	933484	933692	209	933590	86	26.26	4.09	22.39
scaffold_136	1060119	1060366	248	1060226	92	30.07	4.38	26.13
scaffold_1368	61353	61648	296	61501	132	59.31	6.28	54.98
scaffold_1369	1185	1332	148	1239	47	6.5	2.24	3.17
scaffold_137	588586	588867	282	588757	56	10.15	2.66	6.67
scaffold_137	706965	707114	150	707032	46	6.13	2.19	2.82
scaffold_137	741837	742086	250	741969	84	25.03	4	21.18
scaffold_137	837787	838051	265	837905	53	8.86	2.52	5.42
scaffold_137	888684	888845	162	888777	48	6.87	2.28	3.52
scaffold_137	1011455	1011757	303	1011612	136	62.55	6.47	58.18
scaffold_137	1016871	1017213	343	1017043	72	18.07	3.42	14.37
scaffold_137	1834926	1835097	172	1834993	49	7.25	2.33	3.88
scaffold_137	1851925	1852122	198	1852011	77	20.88	3.66	17.12
scaffold_137	1858873	1859175	303	1859032	220	140.47	10.46	135.33
scaffold_137	1870336	1870752	417	1870635	68	15.94	3.23	12.29
scaffold_137	1877509	1877735	227	1877611	66	14.91	3.14	11.29
scaffold_137	1890937	1891292	356	1891084	141	66.67	6.71	62.25
scaffold_137	1891396	1891550	155	1891468	46	6.13	2.19	2.82
scaffold_138	582981	583179	199	583075	44	5.43	2.09	2.15
scaffold_138	585041	585227	187	585135	53	8.86	2.52	5.42
scaffold_138	589869	590087	219	589988	45	5.77	2.14	2.47
scaffold_138	602165	602453	289	602264	53	8.86	2.52	5.42
scaffold_138	660704	660953	250	660810	71	17.54	3.38	13.85
scaffold_138	710259	710408	150	710352	47	6.5	2.24	3.17
scaffold_138	1527942	1528159	218	1528020	52	8.44	2.47	5.02
scaffold_138	1824960	1825342	383	1825200	151	75.13	7.18	70.63
scaffold_138	1828809	1829056	248	1828936	49	7.25	2.33	3.88
scaffold_138	1830385	1830838	454	1830639	145	70.02	6.9	65.57
scaffold_138	1843522	1843713	192	1843596	71	17.54	3.38	13.85
scaffold_138	1857759	1858007	249	1857876	89	28.14	4.23	24.24
scaffold_138	1978429	1978719	291	1978578	130	57.71	6.18	53.4
scaffold_1381	136	332	197	192	56	10.15	2.66	6.67
scaffold_139	31355	31504	150	31441	48	6.87	2.28	3.52
scaffold_139	105756	105943	188	105825	60	11.97	2.85	8.43
scaffold_139	180159	180434	276	180291	55	9.71	2.62	6.24
scaffold_139	180476	180711	236	180613	66	14.91	3.14	11.29
scaffold_139	193615	193777	163	193656	45	5.77	2.14	2.47
scaffold_139	270309	270510	202	270394	71	17.54	3.38	13.85
scaffold_139	310561	310780	220	310684	55	9.71	2.62	6.24
scaffold_139	1322981	1323178	198	1323055	49	7.25	2.33	3.88
scaffold_14	304322	304471	150	304407	46	6.13	2.19	2.82
scaffold_14	1677557	1677795	239	1677656	52	8.44	2.47	5.02
scaffold_14	1846405	1846761	357	1846593	140	65.84	6.66	61.43
scaffold_14	2009539	2009688	150	2009576	44	5.43	2.09	2.15
scaffold_14	2625262	2625430	169	2625361	47	6.5	2.24	3.17
scaffold_14	2860720	2860877	158	2860833	52	8.44	2.47	5.02
scaffold_14	2876453	2876625	173	2876557	55	9.71	2.62	6.24
scaffold_14	3025958	3026183	226	3026099	72	18.07	3.42	14.37
scaffold_14	3138529	3138733	205	3138627	53	8.86	2.52	5.42
scaffold_14	3531285	3531562	278	3531430	207	127.34	9.85	122.32
scaffold_1401	43688	43835	148	43737	47	6.5	2.24	3.17
scaffold_14045	92	471	380	235	70	17	3.33	13.33
scaffold_141	33536	33854	319	33668	164	86.56	7.8	81.94
scaffold_141	131505	131675	171	131575	55	9.71	2.62	6.24
scaffold_14124	55	200	146	105	44	5.43	2.09	2.15
scaffold_142	1367248	1367443	196	1367345	78	21.46	3.71	17.68
scaffold_142	1368691	1368949	259	1368814	56	10.15	2.66	6.67
scaffold_142	1372247	1372439	193	1372335	69	16.47	3.28	12.81
scaffold_142	1376666	1376831	166	1376745	49	7.25	2.33	3.88
scaffold_143	160453	160680	228	160589	84	25.03	4	21.18
scaffold_143	365389	365712	324	365470	46	6.13	2.19	2.82
scaffold_143	541492	541693	202	541563	60	11.97	2.85	8.43
scaffold_1432	17609	17835	227	17730	108	41.02	5.14	36.92
scaffold_1432	50052	50216	165	50136	52	8.44	2.47	5.02
scaffold_14341	138	352	215	210	52	8.44	2.47	5.02
scaffold_144	169859	170063	205	169938	86	26.26	4.09	22.39
scaffold_144	611313	611570	258	611438	76	20.3	3.61	16.55
scaffold_144	1028420	1028631	212	1028537	44	5.43	2.09	2.15
scaffold_144	1029908	1030177	270	1030045	69	16.47	3.28	12.81
scaffold_144	1032222	1032382	161	1032292	46	6.13	2.19	2.82
scaffold_144	1055023	1055428	406	1055194	137	63.36	6.52	58.98
scaffold_144	1122065	1122393	329	1122189	63	13.41	3	9.83
scaffold_144	1127153	1127386	234	1127277	73	18.63	3.47	14.92
scaffold_144	1222018	1222317	300	1222169	209	129.34	9.94	124.3
scaffold_144	1227348	1227519	172	1227419	50	7.64	2.38	4.25
scaffold_144	1228570	1228978	409	1228747	117	47.64	5.56	43.46
scaffold_144	1234915	1235287	373	1235147	74	19.18	3.52	15.46
scaffold_144	1237079	1237313	235	1237175	68	15.94	3.23	12.29
scaffold_144	1259857	1260054	198	1259977	46	6.13	2.19	2.82
scaffold_144	1273876	1274225	350	1274011	58	11.05	2.76	7.54
scaffold_144	1279084	1279354	271	1279211	74	19.18	3.52	15.46
scaffold_144	1319529	1319767	239	1319623	44	5.43	2.09	2.15
scaffold_144	2024010	2024420	411	2024193	198	118.46	9.42	113.52
scaffold_145	206837	206996	160	206905	54	9.27	2.57	5.82
scaffold_145	625242	625443	202	625336	73	18.63	3.47	14.92
scaffold_145	626537	626811	275	626679	118	48.39	5.61	44.2
scaffold_145	1199563	1199872	310	1199763	53	8.86	2.52	5.42
scaffold_145	1210355	1210605	251	1210474	57	10.59	2.71	7.09
scaffold_145	1226371	1226942	572	1226517	121	50.67	5.76	46.45
scaffold_145	1347615	1347944	330	1347799	131	58.51	6.23	54.19
scaffold_145	1631816	1632012	197	1631917	54	9.27	2.57	5.82
scaffold_145	1658142	1658505	364	1658362	195	115.53	9.27	110.62
scaffold_145	1715943	1716180	238	1716069	102	36.79	4.85	32.75
scaffold_145	1816863	1817264	402	1817150	53	8.86	2.52	5.42
scaffold_145	1972759	1972981	223	1972853	49	7.25	2.33	3.88
scaffold_146	330161	330318	158	330209	44	5.43	2.09	2.15
scaffold_146	1260545	1260777	233	1260690	52	8.44	2.47	5.02
scaffold_146	2191397	2191673	277	2191552	53	8.86	2.52	5.42
scaffold_146	2241792	2241975	184	2241918	53	8.86	2.52	5.42
scaffold_146	2252555	2252721	167	2252636	46	6.13	2.19	2.82
scaffold_146	2255326	2255878	553	2255490	87	26.88	4.14	23
scaffold_1462	66560	66709	150	66607	46	6.13	2.19	2.82
scaffold_1467	23503	23953	451	23714	398	347.55	18.93	340.76
scaffold_1469	7475	7624	150	7515	45	5.77	2.14	2.47
scaffold_14727	6813	6874	62	6851	44	5.43	2.09	2.15
scaffold_1475	45454	45629	176	45539	45	5.77	2.14	2.47
scaffold_148	50513	50724	212	50607	60	11.97	2.85	8.43
scaffold_148	93462	93694	233	93583	46	6.13	2.19	2.82
scaffold_148	1824702	1824916	215	1824813	48	6.87	2.28	3.52
scaffold_148	1831895	1832067	173	1831993	46	6.13	2.19	2.82
scaffold_148	1994720	1995048	329	1994907	108	41.02	5.14	36.92
scaffold_1480	88066	88216	151	88136	49	7.25	2.33	3.88
scaffold_1483	53093	53248	156	53146	46	6.13	2.19	2.82
scaffold_1484	10618	10712	95	10641	45	5.6	2.11	2.32
scaffold_149	548406	548556	151	548532	49	7.25	2.33	3.88
scaffold_149	1263523	1263762	240	1263641	123	52.21	5.85	47.97
scaffold_149	1267597	1267817	221	1267714	46	6.13	2.19	2.82
scaffold_149	1277320	1277650	331	1277503	243	164.5	11.56	159.16
scaffold_149	1279896	1280173	278	1280040	137	63.36	6.52	58.98
scaffold_149	1288427	1288702	276	1288581	180	101.23	8.56	96.46
scaffold_149	1857612	1857763	152	1857674	48	6.87	2.28	3.52
scaffold_149	2222053	2222322	270	2222212	107	40.31	5.09	36.22
scaffold_149	2326764	2326941	178	2326822	44	5.43	2.09	2.15
scaffold_14982	296	456	161	399	64	13.9	3.04	10.3
scaffold_15	926217	926461	245	926339	105	38.89	4.99	34.82
scaffold_15	928200	928725	526	928456	62	12.93	2.95	9.36
scaffold_15	963573	963784	212	963670	47	6.5	2.24	3.17
scaffold_15	968291	968443	153	968345	45	5.77	2.14	2.47
scaffold_15	975803	976043	241	975935	67	15.42	3.19	11.79
scaffold_15	989513	989994	482	989657	120	49.91	5.71	45.7
scaffold_15	1008224	1008383	160	1008307	49	7.25	2.33	3.88
scaffold_15	1009587	1009789	203	1009707	57	10.59	2.71	7.09
scaffold_15	1062185	1062505	321	1062395	71	17.54	3.38	13.85
scaffold_15	1243399	1243548	150	1243516	47	6.5	2.24	3.17
scaffold_15	1497989	1498230	242	1498107	83	24.42	3.95	20.59
scaffold_15	1498279	1498481	203	1498383	53	8.86	2.52	5.42
scaffold_15	1504888	1505083	196	1504946	68	15.94	3.23	12.29
scaffold_15	1507086	1507293	208	1507202	75	19.73	3.57	15.99
scaffold_15	1516072	1516266	195	1516162	82	23.82	3.9	20
scaffold_15	1522872	1523058	187	1522975	54	9.27	2.57	5.82
scaffold_15	1528505	1528786	282	1528646	71	17.54	3.38	13.85
scaffold_15	1667401	1667625	225	1667513	53	8.86	2.52	5.42
scaffold_15	1674504	1674736	233	1674603	52	8.44	2.47	5.02
scaffold_15	1720069	1720244	176	1720154	55	9.71	2.62	6.24
scaffold_15	1723448	1723649	202	1723529	76	20.3	3.61	16.55
scaffold_15	1778592	1778771	180	1778658	44	5.43	2.09	2.15
scaffold_15	2014520	2014679	160	2014587	50	7.64	2.38	4.25
scaffold_15	2154307	2154702	396	2154489	206	126.35	9.8	121.34
scaffold_15	2200375	2200606	232	2200496	81	23.22	3.85	19.41
scaffold_15	2869962	2870182	221	2870067	60	11.97	2.85	8.43
scaffold_15	2893375	2893626	252	2893493	86	26.26	4.09	22.39
scaffold_15	3681527	3681804	278	3681675	80	22.63	3.81	18.83
scaffold_15	3693937	3694096	160	3694022	53	8.86	2.52	5.42
scaffold_15	3720312	3720559	248	3720444	86	26.26	4.09	22.39
scaffold_15	3744959	3745113	155	3745033	46	6.13	2.19	2.82
scaffold_15	4723914	4724269	356	4724047	73	18.63	3.47	14.92
scaffold_15	4755484	4755726	243	4755582	70	17	3.33	13.33
scaffold_15	4770119	4770274	156	4770221	47	6.5	2.24	3.17
scaffold_15	4790629	4790836	208	4790711	61	12.45	2.9	8.9
scaffold_15	4792027	4792206	180	4792131	56	10.15	2.66	6.67
scaffold_15	5236002	5236249	248	5236117	53	8.86	2.52	5.42
scaffold_150	779917	780332	416	780141	82	23.82	3.9	20
scaffold_150	788329	788699	371	788478	212	132.35	10.08	127.29
scaffold_150	802114	802367	254	802246	68	15.94	3.23	12.29
scaffold_150	1292994	1293501	508	1293186	78	21.46	3.71	17.68
scaffold_150	1301584	1301790	207	1301663	75	19.73	3.57	15.99
scaffold_150	1468305	1468539	235	1468438	63	13.41	3	9.83
scaffold_150	1677265	1677628	364	1677470	162	84.77	7.71	80.17
scaffold_150	1710215	1710470	256	1710342	75	19.73	3.57	15.99
scaffold_150	1710522	1710782	261	1710654	89	28.14	4.23	24.24
scaffold_15028	4912	5058	147	4941	44	5.43	2.09	2.15
scaffold_151	420875	421118	244	420956	58	11.05	2.76	7.54
scaffold_151	1316886	1317070	185	1316978	57	10.59	2.71	7.09
scaffold_151	1347340	1347594	255	1347478	116	46.89	5.52	42.71
scaffold_151	1348041	1348286	246	1348194	65	14.4	3.09	10.79
scaffold_151	1349941	1350222	282	1350080	109	41.74	5.18	37.63
scaffold_151	1536175	1536337	163	1536242	49	7.25	2.33	3.88
scaffold_151	2119703	2119865	163	2119752	52	8.44	2.47	5.02
scaffold_152	11435	11606	172	11504	52	8.44	2.47	5.02
scaffold_152	360923	361167	245	361051	57	10.59	2.71	7.09
scaffold_152	398971	399162	192	399054	71	17.54	3.38	13.85
scaffold_152	529164	529451	288	529250	58	11.05	2.76	7.54
scaffold_15240	3454	3578	125	3572	97	33.36	4.61	29.37
scaffold_15248	5205	5351	147	5331	47	6.5	2.24	3.17
scaffold_1536	2452	2721	270	2587	105	36.32	4.66	32.29
scaffold_154	118452	118741	290	118597	70	17	3.33	13.33
scaffold_154	486931	487435	505	487308	51	8.03	2.43	4.63
scaffold_154	625042	625201	160	625099	46	6.13	2.19	2.82
scaffold_154	765075	765258	184	765170	58	11.05	2.76	7.54
scaffold_154	765874	766221	348	765959	44	5.43	2.09	2.15
scaffold_154	1525053	1525365	313	1525174	82	23.82	3.9	20
scaffold_154	1556519	1556784	266	1556637	125	53.76	5.95	49.5
scaffold_154	1828869	1829034	166	1828932	47	6.5	2.24	3.17
scaffold_154	1832014	1832201	188	1832116	59	11.51	2.81	7.98
scaffold_154	1912776	1912966	191	1912889	72	18.07	3.42	14.37
scaffold_155	596515	596747	233	596619	51	8.03	2.43	4.63
scaffold_155	600186	600457	272	600285	118	48.39	5.61	44.2
scaffold_155	630338	630499	162	630404	48	6.87	2.28	3.52
scaffold_155	1425324	1425521	198	1425444	76	20.3	3.61	16.55
scaffold_155	1808709	1808872	164	1808805	47	6.5	2.24	3.17
scaffold_155	1977676	1977884	209	1977780	44	5.43	2.09	2.15
scaffold_155	1979588	1979774	187	1979677	71	17.54	3.38	13.85
scaffold_155	2078822	2079010	189	2078932	67	15.42	3.19	11.79
scaffold_155	2080138	2080423	286	2080262	176	97.5	8.37	92.77
scaffold_156	279560	279727	168	279695	43	5.09	2.05	1.83
scaffold_1565	12674	13153	480	12937	57	10.59	2.71	7.09
scaffold_1565	32878	33188	311	33044	266	189.46	12.65	183.94
scaffold_1565	44443	44665	223	44613	46	6.13	2.19	2.82
scaffold_15660	270	416	147	389	47	6.5	2.24	3.17
scaffold_158	1406660	1406809	150	1406720	48	6.87	2.28	3.52
scaffold_158	1568337	1568553	217	1568460	82	23.82	3.9	20
scaffold_158	1592224	1592497	274	1592318	59	11.51	2.81	7.98
scaffold_158	1734225	1734383	159	1734287	46	6.13	2.19	2.82
scaffold_158	1821086	1821285	200	1821209	62	12.93	2.95	9.36
scaffold_158	1852033	1852226	194	1852131	62	12.93	2.95	9.36
scaffold_158	1853526	1853738	213	1853628	87	26.88	4.14	23
scaffold_158	1857021	1857186	166	1857120	46	6.13	2.19	2.82
scaffold_158	1858466	1858799	334	1858630	166	88.36	7.9	83.72
scaffold_158	1860685	1860855	171	1860790	51	8.03	2.43	4.63
scaffold_158	1902643	1903311	669	1902999	345	281.36	16.41	275.06
scaffold_158	1909363	1909657	295	1909552	69	16.47	3.28	12.81
scaffold_158	2043070	2043499	430	2043273	103	37.47	4.9	33.42
scaffold_158	2058906	2059152	247	2058989	45	5.77	2.14	2.47
scaffold_158	2066763	2067011	249	2066903	56	10.15	2.66	6.67
scaffold_158	2072890	2073184	295	2073061	166	88.36	7.9	83.72
scaffold_158	2127579	2127826	248	2127702	51	8.03	2.43	4.63
scaffold_159	798488	798771	284	798660	206	126.35	9.8	121.34
scaffold_159	931538	931735	198	931625	88	27.51	4.19	23.62
scaffold_159	1051287	1051453	167	1051403	44	5.43	2.09	2.15
scaffold_159	1352124	1352430	307	1352224	90	28.78	4.28	24.87
scaffold_159	1482377	1482616	240	1482504	93	30.72	4.42	26.77
scaffold_159	1542834	1543020	187	1542949	53	8.86	2.52	5.42
scaffold_159	1545658	1546029	372	1545808	126	54.55	5.99	50.28
scaffold_159	1589937	1590186	250	1590094	95	32.04	4.52	28.07
scaffold_159	1782325	1782526	202	1782436	53	8.86	2.52	5.42
scaffold_159	1788247	1788429	183	1788310	79	22.04	3.76	18.25
scaffold_159	2096415	2096571	157	2096506	50	7.64	2.38	4.25
scaffold_159	2102979	2103414	436	2103125	161	83.88	7.66	79.29
scaffold_1597	46776	46822	47	46786	43	5.09	2.05	1.83
scaffold_16	389131	389394	264	389258	87	26.88	4.14	23
scaffold_16	1302376	1302680	305	1302558	60	11.97	2.85	8.43
scaffold_16	1306318	1306632	315	1306508	68	15.94	3.23	12.29
scaffold_16	1390533	1391028	496	1390743	76	20.3	3.61	16.55
scaffold_16	1542624	1542851	228	1542717	73	18.63	3.47	14.92
scaffold_16	3422897	3423171	275	3423044	172	93.81	8.18	89.12
scaffold_160	1029672	1029886	215	1029761	76	20.3	3.61	16.55
scaffold_160	1608938	1609139	202	1609044	57	10.59	2.71	7.09
scaffold_160	1713012	1713161	150	1713095	46	6.13	2.19	2.82
scaffold_161	82118	82295	178	82203	59	11.51	2.81	7.98
scaffold_161	82355	82563	209	82442	95	32.04	4.52	28.07
scaffold_161	89110	89338	229	89216	60	11.97	2.85	8.43
scaffold_161	95754	95958	205	95869	70	17	3.33	13.33
scaffold_161	121036	121228	193	121126	64	13.9	3.04	10.3
scaffold_161	243659	243823	165	243723	47	6.5	2.24	3.17
scaffold_161	585080	585269	190	585198	74	19.18	3.52	15.46
scaffold_161	835374	835638	265	835491	68	15.94	3.23	12.29
scaffold_161	905730	905986	257	905853	175	96.57	8.32	91.85
scaffold_161	1520080	1520649	570	1520426	132	59.31	6.28	54.98
scaffold_161	1537268	1537424	157	1537340	53	8.86	2.52	5.42
scaffold_161	1542324	1542607	284	1542459	65	14.4	3.09	10.79
scaffold_161	1557583	1557785	203	1557690	70	17	3.33	13.33
scaffold_161	1568836	1569100	265	1568958	97	33.36	4.61	29.37
scaffold_161	1618318	1618543	226	1618421	72	18.07	3.42	14.37
scaffold_161	1930554	1930787	234	1930663	47	6.5	2.24	3.17
scaffold_161	1943256	1943440	185	1943336	72	18.07	3.42	14.37
scaffold_161	2058479	2058693	215	2058576	59	11.51	2.81	7.98
scaffold_161	2059206	2059585	380	2059309	68	15.94	3.23	12.29
scaffold_161	2061047	2061331	285	2061196	68	15.94	3.23	12.29
scaffold_161	2147154	2147427	274	2147297	108	41.02	5.14	36.92
scaffold_162	412567	412740	174	412672	44	5.43	2.09	2.15
scaffold_162	505962	506298	337	506092	74	19.18	3.52	15.46
scaffold_162	681846	682034	189	681965	68	15.94	3.23	12.29
scaffold_162	771469	771635	167	771533	52	8.44	2.47	5.02
scaffold_162	786291	786461	171	786391	46	6.13	2.19	2.82
scaffold_162	934777	934956	180	934861	43	5.09	2.05	1.83
scaffold_162	1368394	1368574	181	1368486	46	6.13	2.19	2.82
scaffold_163	66483	66657	175	66605	47	6.5	2.24	3.17
scaffold_163	85124	85333	210	85227	51	8.03	2.43	4.63
scaffold_163	161164	161431	268	161283	91	29.42	4.33	25.49
scaffold_163	333564	333791	228	333704	73	18.63	3.47	14.92
scaffold_163	336413	336903	491	336798	50	7.64	2.38	4.25
scaffold_163	338358	338722	365	338536	225	145.61	10.7	140.43
scaffold_163	373289	373540	252	373469	50	7.64	2.38	4.25
scaffold_163	388944	389310	367	389164	141	66.67	6.71	62.25
scaffold_163	474259	474599	341	474452	213	133.36	10.13	128.29
scaffold_163	475791	475940	150	475868	44	5.43	2.09	2.15
scaffold_163	477905	478304	400	478158	94	31.38	4.47	27.42
scaffold_163	602227	602804	578	602367	152	75.98	7.23	71.47
scaffold_163	606746	606973	228	606874	43	5.09	2.05	1.83
scaffold_163	617293	617584	292	617424	72	18.07	3.42	14.37
scaffold_163	622253	622547	295	622412	52	8.44	2.47	5.02
scaffold_163	629323	629635	313	629507	51	8.03	2.43	4.63
scaffold_163	632672	632894	223	632800	64	13.9	3.04	10.3
scaffold_163	636805	636976	172	636920	56	10.15	2.66	6.67
scaffold_163	641862	642194	333	642077	83	24.42	3.95	20.59
scaffold_163	671277	671480	204	671402	57	10.59	2.71	7.09
scaffold_163	997562	997832	271	997674	95	32.04	4.52	28.07
scaffold_163	998578	998871	294	998705	140	65.84	6.66	61.43
scaffold_163	1003125	1003367	243	1003253	135	61.73	6.42	57.37
scaffold_163	1003476	1003988	513	1003700	75	19.73	3.57	15.99
scaffold_163	1075892	1076071	180	1076022	47	6.5	2.24	3.17
scaffold_163	1633415	1633641	227	1633551	103	37.47	4.9	33.42
scaffold_163	1765962	1766111	150	1766001	47	6.5	2.24	3.17
scaffold_163	1766586	1766784	199	1766706	65	14.4	3.09	10.79
scaffold_163	1808884	1809071	188	1809007	47	6.5	2.24	3.17
scaffold_163	1814459	1814775	317	1814633	71	17.54	3.38	13.85
scaffold_163	1825931	1826233	303	1826134	44	5.43	2.09	2.15
scaffold_163	1959366	1959772	407	1959608	123	52.21	5.85	47.97
scaffold_16339	1	156	156	36	91	29.42	4.33	25.49
scaffold_164	1012543	1012895	353	1012796	83	24.42	3.95	20.59
scaffold_164	1090621	1091010	390	1090800	96	32.71	4.57	28.73
scaffold_164	1258864	1259043	180	1258940	52	8.44	2.47	5.02
scaffold_164	1411182	1411630	449	1411446	310	239.56	14.74	233.69
scaffold_164	1748361	1748756	396	1748617	55	9.71	2.62	6.24
scaffold_164	1750712	1751098	387	1750840	68	15.94	3.23	12.29
scaffold_1642	16658	16807	150	16757	46	6.13	2.19	2.82
scaffold_165	77697	77952	256	77813	49	7.25	2.33	3.88
scaffold_165	81931	82088	158	82008	44	5.43	2.09	2.15
scaffold_165	82241	82402	162	82299	43	5.09	2.05	1.83
scaffold_165	85130	85457	328	85331	106	39.59	5.04	35.51
scaffold_165	788213	788401	189	788287	52	8.44	2.47	5.02
scaffold_165	1131390	1131661	272	1131549	46	6.13	2.19	2.82
scaffold_165	2012548	2012721	174	2012628	45	5.77	2.14	2.47
scaffold_165	2204722	2204978	257	2204865	46	6.13	2.19	2.82
scaffold_1655	34701	34933	233	34801	127	55.33	6.04	51.05
scaffold_1655	36635	36843	209	36724	92	30.07	4.38	26.13
scaffold_1655	39256	39578	323	39398	218	138.43	10.37	133.31
scaffold_166	84928	85119	192	85003	58	11.05	2.76	7.54
scaffold_166	1220916	1221266	351	1221124	165	87.45	7.85	82.82
scaffold_166	1226775	1227033	259	1226951	60	11.97	2.85	8.43
scaffold_166	1253820	1254151	332	1253987	100	35.4	4.76	31.38
scaffold_166	1259742	1260127	386	1259880	115	46.14	5.47	41.97
scaffold_166	1265510	1265682	173	1265613	44	5.43	2.09	2.15
scaffold_166	1266620	1266872	253	1266747	114	45.4	5.42	41.24
scaffold_166	1403526	1403852	327	1403741	53	8.86	2.52	5.42
scaffold_166	1547956	1548194	239	1548066	51	8.03	2.43	4.63
scaffold_167	6369	6719	351	6518	158	81.23	7.52	76.67
scaffold_167	17318	17629	312	17459	104	38.18	4.95	34.12
scaffold_167	31731	31886	156	31832	47	6.5	2.24	3.17
scaffold_167	33844	34116	273	33991	52	8.44	2.47	5.02
scaffold_167	46292	46784	493	46428	57	10.59	2.71	7.09
scaffold_167	71185	71513	329	71423	56	10.15	2.66	6.67
scaffold_167	865644	865947	304	865804	336	270.45	15.98	264.29
scaffold_167	1044851	1045013	163	1044897	63	13.41	3	9.83
scaffold_167	1072714	1073142	429	1072813	63	13.41	3	9.83
scaffold_167	1178019	1178303	285	1178138	67	15.42	3.19	11.79
scaffold_167	1250757	1250925	169	1250796	44	5.43	2.09	2.15
scaffold_167	1252682	1252946	265	1252805	185	105.94	8.8	101.12
scaffold_167	1550454	1550647	194	1550555	60	11.97	2.85	8.43
scaffold_168	40178	40340	163	40286	46	6.13	2.19	2.82
scaffold_168	1054002	1054181	180	1054087	64	13.9	3.04	10.3
scaffold_168	1187726	1188020	295	1187863	179	100.29	8.51	95.53
scaffold_168	1822503	1822679	177	1822570	56	10.15	2.66	6.67
scaffold_168	1831858	1832119	262	1831995	80	22.63	3.81	18.83
scaffold_168	1842396	1842742	347	1842614	86	26.26	4.09	22.39
scaffold_168	1848654	1848875	222	1848776	58	11.05	2.76	7.54
scaffold_168	1849587	1849739	153	1849643	49	7.25	2.33	3.88
scaffold_168	1853723	1854073	351	1853913	58	11.05	2.76	7.54
scaffold_168	1901070	1901297	228	1901199	64	13.9	3.04	10.3
scaffold_168	1919565	1919778	214	1919642	53	8.86	2.52	5.42
scaffold_169	40096	40245	150	40183	45	5.77	2.14	2.47
scaffold_169	318003	318329	327	318188	126	54.55	5.99	50.28
scaffold_169	901533	901821	289	901659	96	32.71	4.57	28.73
scaffold_169	904827	905144	318	905032	57	10.59	2.71	7.09
scaffold_169	915024	915280	257	915157	118	48.39	5.61	44.2
scaffold_169	917425	917748	324	917594	303	231.4	14.41	225.59
scaffold_169	946089	946292	204	946207	47	6.5	2.24	3.17
scaffold_169	1193860	1194079	220	1193990	64	13.9	3.04	10.3
scaffold_169	1269324	1269473	150	1269390	51	8.03	2.43	4.63
scaffold_169	1481793	1481942	150	1481876	46	6.13	2.19	2.82
scaffold_1695	24360	24503	144	24469	43	5.09	2.05	1.83
scaffold_17	261612	261827	216	261692	48	6.87	2.28	3.52
scaffold_17	501943	502108	166	501989	47	6.5	2.24	3.17
scaffold_17	557995	558427	433	558295	95	32.04	4.52	28.07
scaffold_17	560702	560930	229	560811	133	60.11	6.33	55.77
scaffold_17	585813	585992	180	585905	44	5.43	2.09	2.15
scaffold_17	660671	660962	292	660787	49	7.25	2.33	3.88
scaffold_17	706133	706373	241	706267	65	14.4	3.09	10.79
scaffold_17	733538	733859	322	733719	53	8.86	2.52	5.42
scaffold_17	766611	766760	150	766662	47	6.5	2.24	3.17
scaffold_17	771767	771976	210	771844	51	8.03	2.43	4.63
scaffold_17	803923	804484	562	804116	65	14.4	3.09	10.79
scaffold_17	812653	812892	240	812764	61	12.45	2.9	8.9
scaffold_17	847564	847925	362	847710	133	60.11	6.33	55.77
scaffold_17	1232683	1232849	167	1232760	53	8.86	2.52	5.42
scaffold_17	1242233	1242428	196	1242312	60	11.97	2.85	8.43
scaffold_17	1395163	1395410	248	1395289	71	17.54	3.38	13.85
scaffold_17	1476759	1476966	208	1476851	67	15.42	3.19	11.79
scaffold_17	1537613	1537892	280	1537734	47	6.5	2.24	3.17
scaffold_17	1546335	1546722	388	1546581	69	16.47	3.28	12.81
scaffold_17	1554627	1554781	155	1554716	53	8.86	2.52	5.42
scaffold_17	2247967	2248117	151	2248002	48	6.87	2.28	3.52
scaffold_17	2300820	2301013	194	2300942	54	9.27	2.57	5.82
scaffold_17	2351365	2351666	302	2351508	241	162.37	11.46	157.05
scaffold_17	2944601	2944837	237	2944684	69	16.47	3.28	12.81
scaffold_17	3333116	3333450	335	3333305	91	29.42	4.33	25.49
scaffold_17	3375945	3376410	466	3376310	54	9.27	2.57	5.82
scaffold_17	3436696	3437020	325	3436841	69	16.47	3.28	12.81
scaffold_17	3961653	3962056	404	3961800	82	23.82	3.9	20
scaffold_170	617474	617686	213	617584	87	26.88	4.14	23
scaffold_171	1427328	1427627	300	1427455	53	8.86	2.52	5.42
scaffold_171	1473474	1473717	244	1473608	92	30.07	4.38	26.13
scaffold_171	1561963	1562147	185	1562065	65	14.4	3.09	10.79
scaffold_1717	34344	34504	161	34457	54	8.25	2.39	4.85
scaffold_172	1244721	1244980	260	1244848	82	23.82	3.9	20
scaffold_172	1329564	1329747	184	1329666	54	9.27	2.57	5.82
scaffold_172	1452663	1452836	174	1452758	53	8.86	2.52	5.42
scaffold_173	3743	3954	212	3848	65	14.4	3.09	10.79
scaffold_173	531614	531848	235	531721	93	30.72	4.42	26.77
scaffold_173	1506659	1506823	165	1506717	50	7.64	2.38	4.25
scaffold_173	1519382	1519661	280	1519522	171	92.9	8.13	88.22
scaffold_173	1963006	1963177	172	1963047	43	5.09	2.05	1.83
scaffold_17398	1	247	247	55	68	15.94	3.23	12.29
scaffold_17398	2512	2654	143	2626	50	7.64	2.38	4.25
scaffold_174	352682	353034	353	352848	50	7.64	2.38	4.25
scaffold_174	400925	401165	241	401032	99	34.72	4.71	30.71
scaffold_174	647100	647249	150	647177	46	6.13	2.19	2.82
scaffold_174	799392	799541	150	799459	44	5.43	2.09	2.15
scaffold_174	800924	801318	395	801072	136	62.55	6.47	58.18
scaffold_174	816557	816836	280	816704	93	30.72	4.42	26.77
scaffold_174	1153783	1154085	303	1153934	194	114.56	9.23	109.66
scaffold_174	1154849	1155131	283	1154993	58	11.05	2.76	7.54
scaffold_175	144196	144445	250	144305	77	20.88	3.66	17.12
scaffold_175	153451	153648	198	153527	61	12.45	2.9	8.9
scaffold_175	404480	404699	220	404601	76	20.3	3.61	16.55
scaffold_175	429237	429392	156	429371	44	5.43	2.09	2.15
scaffold_175	987250	987436	187	987305	50	7.64	2.38	4.25
scaffold_175	1240340	1240554	215	1240443	104	38.18	4.95	34.12
scaffold_175	1917888	1918058	171	1917935	50	7.64	2.38	4.25
scaffold_176	3446	3660	215	3574	98	34.04	4.66	30.04
scaffold_176	59770	59986	217	59872	60	11.97	2.85	8.43
scaffold_176	72519	72702	184	72613	44	5.43	2.09	2.15
scaffold_176	193002	193226	225	193089	55	9.71	2.62	6.24
scaffold_176	221284	221433	150	221356	47	6.5	2.24	3.17
scaffold_176	222269	222529	261	222391	109	41.74	5.18	37.63
scaffold_176	692754	692973	220	692851	49	7.25	2.33	3.88
scaffold_17630	137	397	261	277	119	19.71	2.64	15.98
scaffold_177	525995	526146	152	526038	44	5.43	2.09	2.15
scaffold_177	549582	549945	364	549653	45	5.77	2.14	2.47
scaffold_17777	101	360	260	227	87	20.78	3.33	17.03
scaffold_178	309492	309715	224	309605	44	5.43	2.09	2.15
scaffold_178	358815	359234	420	358981	223	143.55	10.61	138.39
scaffold_178	834829	835009	181	834955	55	9.71	2.62	6.24
scaffold_178	1704656	1704875	220	1704763	60	11.97	2.85	8.43
scaffold_178	1719064	1719219	156	1719131	49	7.25	2.33	3.88
scaffold_178	1834050	1834281	232	1834176	78	21.46	3.71	17.68
scaffold_178	1835583	1836200	618	1835769	154	77.73	7.32	73.2
scaffold_178	1929648	1929811	164	1929717	56	10.15	2.66	6.67
scaffold_178	1978478	1978639	162	1978514	43	5.09	2.05	1.83
scaffold_178	2048339	2048681	343	2048468	58	11.05	2.76	7.54
scaffold_179	611906	612176	271	612053	111	43.19	5.28	39.06
scaffold_179	612799	613141	343	612997	51	8.03	2.43	4.63
scaffold_179	645998	646354	357	646247	130	57.71	6.18	53.4
scaffold_179	668491	668821	331	668627	107	40.31	5.09	36.22
scaffold_179	714058	714247	190	714175	59	11.51	2.81	7.98
scaffold_179	812578	812802	225	812686	85	25.64	4.04	21.78
scaffold_179	817427	817597	171	817499	49	7.25	2.33	3.88
scaffold_179	1223700	1223916	217	1223807	90	28.78	4.28	24.87
scaffold_179	1440993	1441211	219	1441132	49	7.25	2.33	3.88
scaffold_179	1814561	1814806	246	1814693	54	9.27	2.57	5.82
scaffold_179	1828150	1828451	302	1828304	62	12.93	2.95	9.36
scaffold_179	1830819	1831184	366	1831015	92	30.07	4.38	26.13
scaffold_1794	5274	5423	150	5368	47	6.5	2.24	3.17
scaffold_18	454320	454524	205	454415	65	14.4	3.09	10.79
scaffold_18	608543	608836	294	608659	84	25.03	4	21.18
scaffold_18	652850	653034	185	652949	43	5.09	2.05	1.83
scaffold_18	2120726	2120901	176	2120805	46	6.13	2.19	2.82
scaffold_18	2477374	2477698	325	2477495	50	7.64	2.38	4.25
scaffold_18	2858115	2858379	265	2858264	61	12.45	2.9	8.9
scaffold_18	3898356	3898602	247	3898495	63	13.41	3	9.83
scaffold_18	4701852	4702002	151	4701910	51	8.03	2.43	4.63
scaffold_18	4940849	4941152	304	4941039	80	22.63	3.81	18.83
scaffold_18	4946766	4947092	327	4946960	57	10.59	2.71	7.09
scaffold_18	5172624	5172846	223	5172717	44	5.43	2.09	2.15
scaffold_180	1109760	1109913	154	1109837	55	9.71	2.62	6.24
scaffold_180	1363588	1363779	192	1363679	78	21.46	3.71	17.68
scaffold_180	1369695	1369909	215	1369802	53	8.86	2.52	5.42
scaffold_180	1380434	1380953	520	1380732	270	193.89	12.84	188.34
scaffold_180	1385291	1385646	356	1385488	80	22.63	3.81	18.83
scaffold_180	1389064	1389231	168	1389196	50	7.64	2.38	4.25
scaffold_181	269280	269686	407	269532	141	66.67	6.71	62.25
scaffold_181	1462998	1463218	221	1463077	48	6.87	2.28	3.52
scaffold_181	1520307	1520614	308	1520424	44	5.43	2.09	2.15
scaffold_181	1531232	1531391	160	1531329	62	12.93	2.95	9.36
scaffold_181	1539605	1539915	311	1539717	73	18.63	3.47	14.92
scaffold_181	1540518	1540696	179	1540599	45	5.77	2.14	2.47
scaffold_181	1555695	1555934	240	1555805	80	22.63	3.81	18.83
scaffold_181	1628166	1628330	165	1628275	45	5.77	2.14	2.47
scaffold_181	1642558	1642850	293	1642701	68	15.94	3.23	12.29
scaffold_181	1643003	1643230	228	1643126	62	12.93	2.95	9.36
scaffold_181	1644478	1644910	433	1644793	130	57.71	6.18	53.4
scaffold_181	1645789	1646087	299	1645946	224	144.58	10.65	139.41
scaffold_181	1662398	1662740	343	1662545	156	79.47	7.42	74.92
scaffold_181	1665413	1665739	327	1665636	72	18.07	3.42	14.37
scaffold_181	1672426	1672644	219	1672516	59	11.51	2.81	7.98
scaffold_181	1695130	1695348	219	1695223	74	19.18	3.52	15.46
scaffold_181	1741545	1741767	223	1741649	55	9.71	2.62	6.24
scaffold_181	1748955	1749202	248	1749087	66	14.91	3.14	11.29
scaffold_181	1764883	1765055	173	1764973	43	5.09	2.05	1.83
scaffold_181	1778725	1778972	248	1778828	58	11.05	2.76	7.54
scaffold_181	1879818	1880173	356	1880077	58	11.05	2.76	7.54
scaffold_181	1895476	1895850	375	1895666	71	17.54	3.38	13.85
scaffold_181	1896341	1896599	259	1896451	59	11.51	2.81	7.98
scaffold_181	1903082	1903332	251	1903223	73	18.63	3.47	14.92
scaffold_182	1398978	1399170	193	1399060	69	16.47	3.28	12.81
scaffold_18215	2720	3037	318	2930	140	9.91	1.79	6.44
scaffold_183	108325	108490	166	108419	50	7.64	2.38	4.25
scaffold_183	111619	111772	154	111679	47	6.5	2.24	3.17
scaffold_183	267272	267455	184	267367	68	15.94	3.23	12.29
scaffold_1839	2620	2808	189	2693	55	9.71	2.62	6.24
scaffold_1845	10212	10385	174	10293	64	13.9	3.04	10.3
scaffold_1845	13757	13936	180	13874	43	5.09	2.05	1.83
scaffold_185	1517119	1517398	280	1517263	76	20.3	3.61	16.55
scaffold_186	681728	681979	252	681840	47	6.5	2.24	3.17
scaffold_186	683477	683651	175	683561	62	12.93	2.95	9.36
scaffold_186	688393	688726	334	688572	151	75.13	7.18	70.63
scaffold_18699	405	554	150	513	47	6.5	2.24	3.17
scaffold_187	174865	175061	197	174958	59	11.51	2.81	7.98
scaffold_187	1436233	1436382	150	1436339	46	6.13	2.19	2.82
scaffold_188	389094	389311	218	389193	65	14.4	3.09	10.79
scaffold_188	1496200	1496569	370	1496451	60	11.97	2.85	8.43
scaffold_188	1503138	1503508	371	1503276	46	6.13	2.19	2.82
scaffold_188	1559118	1559605	488	1559370	57	10.59	2.71	7.09
scaffold_188	1569676	1569884	209	1569773	67	15.42	3.19	11.79
scaffold_188	1710414	1710622	209	1710506	53	8.86	2.52	5.42
scaffold_188	1727085	1727440	356	1727230	85	25.64	4.04	21.78
scaffold_188	1771466	1771688	223	1771605	121	50.67	5.76	46.45
scaffold_188	1825244	1825522	279	1825384	94	31.38	4.47	27.42
scaffold_189	890435	890844	410	890568	85	25.64	4.04	21.78
scaffold_189	912578	912839	262	912692	120	49.91	5.71	45.7
scaffold_189	959305	959492	188	959374	50	7.64	2.38	4.25
scaffold_18993	2405	2551	147	2520	47	6.5	2.24	3.17
scaffold_19	620398	620738	341	620600	154	77.73	7.32	73.2
scaffold_19	698511	698846	336	698682	149	73.41	7.09	68.92
scaffold_19	2810904	2811114	211	2811014	66	14.91	3.14	11.29
scaffold_19	2936768	2936949	182	2936821	55	9.71	2.62	6.24
scaffold_19	3038492	3038691	200	3038556	48	6.87	2.28	3.52
scaffold_19	3605428	3605667	240	3605530	71	17.54	3.38	13.85
scaffold_19	3610144	3610345	202	3610249	70	17	3.33	13.33
scaffold_19	4553711	4554039	329	4553848	85	25.64	4.04	21.78
scaffold_191	78861	79094	234	78990	123	52.21	5.85	47.97
scaffold_191	125218	125425	208	125362	45	5.77	2.14	2.47
scaffold_191	136719	136875	157	136781	52	8.44	2.47	5.02
scaffold_191	290349	290622	274	290473	91	29.42	4.33	25.49
scaffold_191	942310	942583	274	942418	74	19.18	3.52	15.46
scaffold_191	944837	945153	317	945012	133	60.11	6.33	55.77
scaffold_191	946879	947095	217	946966	45	5.77	2.14	2.47
scaffold_191	1020728	1020910	183	1020806	44	5.43	2.09	2.15
scaffold_191	1711586	1711870	285	1711701	50	7.64	2.38	4.25
scaffold_191	1736671	1736932	262	1736814	58	11.05	2.76	7.54
scaffold_191	1870160	1870426	267	1870298	153	76.86	7.28	72.34
scaffold_191	1902117	1902341	225	1902242	90	28.78	4.28	24.87
scaffold_191	1905109	1905345	237	1905249	51	8.03	2.43	4.63
scaffold_191	1931990	1932517	528	1932350	343	278.93	16.31	272.67
scaffold_192	1531584	1531743	160	1531656	45	5.77	2.14	2.47
scaffold_193	995603	995777	175	995700	47	6.5	2.24	3.17
scaffold_193	1372044	1372193	150	1372118	48	6.87	2.28	3.52
scaffold_193	1659179	1659418	240	1659312	92	30.07	4.38	26.13
scaffold_194	33785	33995	211	33911	51	8.03	2.43	4.63
scaffold_194	847357	847605	249	847491	57	10.59	2.71	7.09
scaffold_194	849874	850062	189	849952	57	10.59	2.71	7.09
scaffold_194	1507164	1507444	281	1507296	103	37.47	4.9	33.42
scaffold_194	1509541	1509747	207	1509637	57	10.59	2.71	7.09
scaffold_194	1510807	1511189	383	1510991	186	106.89	8.85	102.07
scaffold_194	1514697	1514869	173	1514790	56	10.15	2.66	6.67
scaffold_195	1716164	1716377	214	1716265	69	16.47	3.28	12.81
scaffold_19503	270	410	141	318	43	5.09	2.05	1.83
scaffold_19571	7	155	149	26	43	5.09	2.05	1.83
scaffold_196	1761244	1761455	212	1761368	50	7.64	2.38	4.25
scaffold_196	1764073	1764353	281	1764211	81	23.22	3.85	19.41
scaffold_197	529041	529232	192	529108	43	5.09	2.05	1.83
scaffold_197	701011	701210	200	701096	55	9.71	2.62	6.24
scaffold_197	1598569	1598797	229	1598667	64	13.9	3.04	10.3
scaffold_198	208824	209041	218	208938	48	6.87	2.28	3.52
scaffold_198	214321	214477	157	214431	50	7.64	2.38	4.25
scaffold_198	230919	231108	190	231021	50	7.64	2.38	4.25
scaffold_198	640691	640850	160	640807	55	9.71	2.62	6.24
scaffold_198	1231127	1231523	397	1231320	345	281.36	16.41	275.06
scaffold_198	1231849	1232019	171	1231930	50	7.64	2.38	4.25
scaffold_198	1236990	1237159	170	1237051	45	5.77	2.14	2.47
scaffold_198	1258023	1258203	181	1258070	46	6.13	2.19	2.82
scaffold_199	167294	167486	193	167374	61	12.45	2.9	8.9
scaffold_199	274239	274581	343	274437	75	19.73	3.57	15.99
scaffold_199	304335	304730	396	304533	65	14.4	3.09	10.79
scaffold_199	315417	315782	366	315681	80	22.63	3.81	18.83
scaffold_19967	1504	1655	152	1533	57	10.59	2.71	7.09
scaffold_2	414252	414479	228	414348	77	20.88	3.66	17.12
scaffold_2	618787	619060	274	618936	82	23.82	3.9	20
scaffold_2	1006547	1006714	168	1006620	54	9.27	2.57	5.82
scaffold_2	1043230	1043409	180	1043327	54	9.27	2.57	5.82
scaffold_2	1400475	1400636	162	1400555	46	6.13	2.19	2.82
scaffold_2	2381815	2382052	238	2381928	76	20.3	3.61	16.55
scaffold_2	2386083	2386310	228	2386167	71	17.54	3.38	13.85
scaffold_2	2387276	2387425	150	2387351	53	8.86	2.52	5.42
scaffold_2	2390252	2390468	217	2390355	54	9.27	2.57	5.82
scaffold_2	2953550	2953813	264	2953680	132	59.31	6.28	54.98
scaffold_2	2958505	2958741	237	2958609	98	34.04	4.66	30.04
scaffold_2	2983365	2983868	504	2983721	128	56.12	6.09	51.83
scaffold_2	3052948	3053118	171	3053044	55	9.71	2.62	6.24
scaffold_2	3855064	3855237	174	3855110	45	5.77	2.14	2.47
scaffold_2	3880521	3880696	176	3880571	45	5.77	2.14	2.47
scaffold_2	4957885	4958143	259	4958029	44	5.43	2.09	2.15
scaffold_2	5189914	5190137	224	5190024	62	12.93	2.95	9.36
scaffold_2	5198870	5199031	162	5198915	50	7.64	2.38	4.25
scaffold_2	6488325	6489079	755	6488825	142	67.5	6.75	63.07
scaffold_2	6506848	6507336	489	6507075	97	33.36	4.61	29.37
scaffold_2	6528368	6528845	478	6528626	93	30.72	4.42	26.77
scaffold_2	6643168	6643323	156	6643293	45	5.77	2.14	2.47
scaffold_2	6648706	6648959	254	6648850	45	5.77	2.14	2.47
scaffold_2	6649764	6649958	195	6649889	61	12.45	2.9	8.9
scaffold_2	6651793	6652466	674	6652244	226	146.63	10.75	141.44
scaffold_2	6702416	6702667	252	6702558	68	15.94	3.23	12.29
scaffold_2	6709008	6709254	247	6709138	79	22.04	3.76	18.25
scaffold_2	6743028	6743542	515	6743332	217	137.41	10.32	132.3
scaffold_2	6875147	6875403	257	6875294	75	19.73	3.57	15.99
scaffold_2	6950172	6950426	255	6950317	78	21.46	3.71	17.68
scaffold_2	7039736	7039987	252	7039840	77	20.88	3.66	17.12
scaffold_20	835143	835387	245	835277	114	45.4	5.42	41.24
scaffold_20	839078	839261	184	839161	47	6.5	2.24	3.17
scaffold_20	1762403	1762801	399	1762653	52	8.44	2.47	5.02
scaffold_20	1787745	1788040	296	1787915	132	59.31	6.28	54.98
scaffold_20	1927165	1927314	150	1927248	52	8.44	2.47	5.02
scaffold_20	2314052	2314213	162	2314119	44	5.43	2.09	2.15
scaffold_20	2681463	2681662	200	2681554	69	16.47	3.28	12.81
scaffold_20	3848859	3849068	210	3848982	100	35.4	4.76	31.38
scaffold_20	4191913	4192064	152	4192004	53	8.86	2.52	5.42
scaffold_201	364623	364835	213	364738	63	13.41	3	9.83
scaffold_201	1793083	1793221	139	1793127	44	5.43	2.09	2.15
scaffold_202	154080	154333	254	154189	65	14.4	3.09	10.79
scaffold_202	218911	219336	426	219182	171	92.9	8.13	88.22
scaffold_202	250609	250948	340	250704	58	11.05	2.76	7.54
scaffold_202	270596	270787	192	270675	51	8.03	2.43	4.63
scaffold_202	289250	289404	155	289285	44	5.43	2.09	2.15
scaffold_202	303334	303546	213	303422	68	15.94	3.23	12.29
scaffold_202	424675	425018	344	424834	95	32.04	4.52	28.07
scaffold_202	448818	449005	188	448911	49	7.25	2.33	3.88
scaffold_202	451735	452034	300	451900	206	126.35	9.8	121.34
scaffold_202	505361	505857	497	505489	119	49.15	5.66	44.95
scaffold_202	524547	524816	270	524691	96	32.71	4.57	28.73
scaffold_202	572462	572793	332	572572	100	35.4	4.76	31.38
scaffold_202	574977	575178	202	575069	54	9.27	2.57	5.82
scaffold_202	779082	779410	329	779220	93	30.72	4.42	26.77
scaffold_202	801723	801987	265	801870	103	37.47	4.9	33.42
scaffold_202	1045703	1045900	198	1045785	55	9.71	2.62	6.24
scaffold_202	1751793	1752035	243	1751887	85	25.64	4.04	21.78
scaffold_2026	9118	9263	146	9168	44	5.43	2.09	2.15
scaffold_203	831153	831448	296	831347	88	27.51	4.19	23.62
scaffold_203	889925	890092	168	889998	52	8.44	2.47	5.02
scaffold_203	892196	892397	202	892302	44	5.43	2.09	2.15
scaffold_203	984255	984413	159	984323	50	7.64	2.38	4.25
scaffold_203	1182882	1183077	196	1183018	56	10.15	2.66	6.67
scaffold_204	543109	543282	174	543204	49	7.25	2.33	3.88
scaffold_204	600158	600403	246	600268	109	41.74	5.18	37.63
scaffold_204	603131	603280	150	603250	48	6.87	2.28	3.52
scaffold_204	715970	716277	308	716060	46	6.13	2.19	2.82
scaffold_204	1436774	1437310	537	1437209	83	24.42	3.95	20.59
scaffold_204	1482316	1482490	175	1482378	52	8.44	2.47	5.02
scaffold_204	1506759	1507168	410	1507040	97	33.36	4.61	29.37
scaffold_204	1517180	1517329	150	1517273	44	5.43	2.09	2.15
scaffold_204	1605081	1605343	263	1605159	46	6.13	2.19	2.82
scaffold_205	36123	36286	164	36161	47	6.5	2.24	3.17
scaffold_205	192834	192987	154	192908	49	7.25	2.33	3.88
scaffold_205	260901	261195	295	261000	77	20.88	3.66	17.12
scaffold_2050	91	345	255	230	72	18.07	3.42	14.37
scaffold_206	383289	383444	156	383387	47	6.5	2.24	3.17
scaffold_206	1199543	1199695	153	1199598	53	8.86	2.52	5.42
scaffold_206	1718780	1719165	386	1718958	112	43.92	5.33	39.78
scaffold_207	68865	69016	152	68886	49	7.25	2.33	3.88
scaffold_207	154900	155249	350	155002	57	10.59	2.71	7.09
scaffold_207	162609	162878	270	162754	83	24.42	3.95	20.59
scaffold_207	296314	296463	150	296401	45	5.77	2.14	2.47
scaffold_207	336987	337169	183	337078	61	12.45	2.9	8.9
scaffold_207	600950	601099	150	601015	44	5.43	2.09	2.15
scaffold_207	605394	605614	221	605518	94	31.38	4.47	27.42
scaffold_207	633008	633307	300	633130	69	16.47	3.28	12.81
scaffold_207	633618	633918	301	633770	169	91.07	8.04	86.4
scaffold_207	654285	654529	245	654424	91	29.42	4.33	25.49
scaffold_207	711021	711290	270	711112	66	14.91	3.14	11.29
scaffold_207	842142	842346	205	842254	47	6.5	2.24	3.17
scaffold_207	876670	876972	303	876772	54	9.27	2.57	5.82
scaffold_207	877848	878093	246	877929	45	5.77	2.14	2.47
scaffold_207	898890	899111	222	899005	62	12.93	2.95	9.36
scaffold_207	955549	956060	512	955791	176	97.5	8.37	92.77
scaffold_207	1120800	1121155	356	1121034	71	17.54	3.38	13.85
scaffold_207	1140596	1140851	256	1140720	51	8.03	2.43	4.63
scaffold_207	1146934	1147192	259	1147074	133	60.11	6.33	55.77
scaffold_207	1156369	1156728	360	1156534	76	20.3	3.61	16.55
scaffold_207	1349743	1350063	321	1349883	345	281.36	16.41	275.06
scaffold_207	1353519	1353761	243	1353663	107	40.31	5.09	36.22
scaffold_207	1593706	1593927	222	1593826	57	10.59	2.71	7.09
scaffold_207	1757364	1757720	357	1757528	67	15.42	3.19	11.79
scaffold_2075	2823	3169	347	3021	161	83.88	7.66	79.29
scaffold_208	479733	479987	255	479807	79	22.04	3.76	18.25
scaffold_208	500152	500376	225	500227	48	6.87	2.28	3.52
scaffold_208	507606	507933	328	507789	93	30.72	4.42	26.77
scaffold_208	515806	515984	179	515895	53	8.86	2.52	5.42
scaffold_208	537860	538103	244	537988	78	21.46	3.71	17.68
scaffold_208	548732	548947	216	548844	59	11.51	2.81	7.98
scaffold_208	568604	568884	281	568737	73	18.63	3.47	14.92
scaffold_208	577921	578125	205	578016	67	15.42	3.19	11.79
scaffold_208	578422	578699	278	578553	76	20.3	3.61	16.55
scaffold_208	597799	598094	296	597959	45	5.77	2.14	2.47
scaffold_208	711704	711933	230	711820	53	8.86	2.52	5.42
scaffold_208	778967	779145	179	779053	56	10.15	2.66	6.67
scaffold_208	820185	820391	207	820285	92	30.07	4.38	26.13
scaffold_208	839534	839713	180	839634	63	13.41	3	9.83
scaffold_208	1059148	1059495	348	1059271	53	8.86	2.52	5.42
scaffold_208	1657071	1657273	203	1657164	63	13.41	3	9.83
scaffold_208	1702259	1702493	235	1702355	49	7.25	2.33	3.88
scaffold_208	1704222	1704453	232	1704316	59	11.51	2.81	7.98
scaffold_208	1731642	1731802	161	1731681	46	6.13	2.19	2.82
scaffold_208	1741735	1741932	198	1741793	50	7.64	2.38	4.25
scaffold_2085	665	769	105	692	48	5.99	2.12	2.69
scaffold_209	167874	168130	257	168019	45	5.77	2.14	2.47
scaffold_209	985532	985723	192	985579	48	6.87	2.28	3.52
scaffold_209	1264743	1264914	172	1264799	47	6.5	2.24	3.17
scaffold_209	1306720	1306904	185	1306829	63	13.41	3	9.83
scaffold_209	1309183	1309454	272	1309317	66	14.91	3.14	11.29
scaffold_209	1417207	1417457	251	1417291	55	9.71	2.62	6.24
scaffold_209	1419698	1420003	306	1419809	121	50.67	5.76	46.45
scaffold_209	1423810	1424173	364	1423926	64	13.9	3.04	10.3
scaffold_209	1424778	1425251	474	1424933	60	11.97	2.85	8.43
scaffold_209	1428589	1428882	294	1428652	43	5.09	2.05	1.83
scaffold_209	1476477	1476932	456	1476729	269	192.78	12.79	187.24
scaffold_2095	8960	9033	74	9013	57	10.59	2.71	7.09
scaffold_21	567	821	255	687	80	17.17	3.06	13.5
scaffold_21	729064	729365	302	729198	142	67.5	6.75	63.07
scaffold_21	730312	730503	192	730398	92	30.07	4.38	26.13
scaffold_21	1653856	1654068	213	1654005	53	8.86	2.52	5.42
scaffold_21	2416547	2416985	439	2416673	140	65	6.55	60.61
scaffold_21	2417475	2417801	327	2417598	111	43.19	5.28	39.06
scaffold_21	2421349	2421677	329	2421499	207	127.34	9.85	122.32
scaffold_21	2422146	2422316	171	2422244	57	10.59	2.71	7.09
scaffold_21	2422900	2423051	152	2422926	45	5.77	2.14	2.47
scaffold_21	2773360	2773668	309	2773501	47	6.5	2.24	3.17
scaffold_21	2882462	2882743	282	2882567	129	56.91	6.14	52.61
scaffold_21	4850792	4850966	175	4850882	60	11.97	2.85	8.43
scaffold_210	552367	552634	268	552399	68	15.94	3.23	12.29
scaffold_210	568194	568529	336	568382	93	30.72	4.42	26.77
scaffold_210	1121437	1121646	210	1121577	48	6.87	2.28	3.52
scaffold_210	1367575	1367749	175	1367685	48	6.87	2.28	3.52
scaffold_210	1385246	1385826	581	1385620	216	136.38	10.27	131.28
scaffold_210	1394924	1395242	319	1395069	151	75.13	7.18	70.63
scaffold_210	1402228	1402391	164	1402289	58	11.05	2.76	7.54
scaffold_211	590358	590601	244	590495	61	12.45	2.9	8.9
scaffold_212	73213	73442	230	73341	91	29.42	4.33	25.49
scaffold_212	75856	76125	270	75983	91	29.42	4.33	25.49
scaffold_213	207725	208014	290	207870	87	26.88	4.14	23
scaffold_213	217104	217279	176	217211	46	6.13	2.19	2.82
scaffold_213	229827	230074	248	229962	78	21.46	3.71	17.68
scaffold_213	232482	232809	328	232674	133	60.11	6.33	55.77
scaffold_213	1042276	1042439	164	1042343	51	8.03	2.43	4.63
scaffold_213	1113495	1113685	191	1113608	52	8.44	2.47	5.02
scaffold_213	1205987	1206144	158	1206037	54	9.27	2.57	5.82
scaffold_214	101522	101716	195	101614	59	11.51	2.81	7.98
scaffold_214	111337	111512	176	111451	50	7.64	2.38	4.25
scaffold_214	319473	319692	220	319582	83	24.42	3.95	20.59
scaffold_214	1181744	1181926	183	1181829	53	8.86	2.52	5.42
scaffold_214	1481346	1481687	342	1481529	126	54.55	5.99	50.28
scaffold_214	1484155	1484494	340	1484407	52	8.44	2.47	5.02
scaffold_214	1491720	1491912	193	1491821	77	20.88	3.66	17.12
scaffold_214	1503870	1504023	154	1503933	43	5.09	2.05	1.83
scaffold_215	770083	770577	495	770262	393	341.16	18.69	334.41
scaffold_215	812985	813219	235	813086	104	38.18	4.95	34.12
scaffold_215	863138	863377	240	863223	88	27.51	4.19	23.62
scaffold_215	897252	897436	185	897328	86	26.26	4.09	22.39
scaffold_215	917998	918233	236	918107	54	9.27	2.57	5.82
scaffold_215	919142	919303	162	919219	51	8.03	2.43	4.63
scaffold_215	934256	934460	205	934331	72	18.07	3.42	14.37
scaffold_215	1324164	1324323	160	1324281	47	6.5	2.24	3.17
scaffold_215	1343007	1343360	354	1343153	141	66.67	6.71	62.25
scaffold_215	1355816	1356101	286	1355945	45	5.77	2.14	2.47
scaffold_215	1362439	1362609	171	1362524	49	7.25	2.33	3.88
scaffold_215	1374809	1375256	448	1375140	144	69.17	6.85	64.73
scaffold_215	1376162	1376451	290	1376286	115	46.14	5.47	41.97
scaffold_215	1380738	1380901	164	1380819	47	6.5	2.24	3.17
scaffold_216	1486069	1486232	164	1486119	50	7.64	2.38	4.25
scaffold_216	1496791	1497009	219	1496891	58	11.05	2.76	7.54
scaffold_216	1508457	1508663	207	1508570	49	7.25	2.33	3.88
scaffold_216	1574676	1574825	150	1574791	45	5.77	2.14	2.47
scaffold_217	287609	287859	251	287726	127	55.33	6.04	51.05
scaffold_217	291193	291449	257	291323	87	26.88	4.14	23
scaffold_217	291933	292152	220	292057	59	11.51	2.81	7.98
scaffold_217	1454045	1454395	351	1454189	137	63.36	6.52	58.98
scaffold_217	1460946	1461205	260	1461086	101	36.1	4.8	32.07
scaffold_217	1467195	1467569	375	1467326	67	15.42	3.19	11.79
scaffold_217	1469201	1469381	181	1469322	65	14.4	3.09	10.79
scaffold_217	1496042	1496423	382	1496283	114	45.4	5.42	41.24
scaffold_217	1547186	1547402	217	1547300	135	61.73	6.42	57.37
scaffold_218	386366	386517	152	386432	51	8.03	2.43	4.63
scaffold_218	390929	391088	160	391048	48	6.87	2.28	3.52
scaffold_218	600807	600965	159	600881	51	8.03	2.43	4.63
scaffold_218	1586842	1587056	215	1586963	62	12.93	2.95	9.36
scaffold_218	1627579	1627889	311	1627722	97	33.36	4.61	29.37
scaffold_218	1701703	1701860	158	1701813	43	5.09	2.05	1.83
scaffold_218	1755606	1755915	310	1755850	124	52.99	5.9	48.74
scaffold_2180	976	1187	212	1107	73	6.13	1.84	2.82
scaffold_2180	7871	8026	156	7992	89	19.3	3.11	15.57
scaffold_2180	36922	37368	447	37061	76	19.92	3.56	16.18
scaffold_219	149126	149356	231	149225	63	13.41	3	9.83
scaffold_219	162085	162352	268	162210	205	125.35	9.75	120.35
scaffold_219	205557	205732	176	205620	51	8.03	2.43	4.63
scaffold_219	307375	307566	192	307463	67	15.42	3.19	11.79
scaffold_219	761326	761497	172	761396	44	5.43	2.09	2.15
scaffold_219	774784	775027	244	774919	47	6.5	2.24	3.17
scaffold_219	813874	814167	294	814021	47	6.5	2.24	3.17
scaffold_219	846890	847117	228	847016	68	15.94	3.23	12.29
scaffold_219	1446935	1447083	149	1447002	49	7.25	2.33	3.88
scaffold_22	303414	303636	223	303536	94	31.38	4.47	27.42
scaffold_22	1358873	1359226	354	1359080	223	143.55	10.61	138.39
scaffold_22	1527971	1528168	198	1528081	55	9.71	2.62	6.24
scaffold_22	1791349	1791633	285	1791495	131	58.51	6.23	54.19
scaffold_22	1881299	1881529	231	1881421	86	26.26	4.09	22.39
scaffold_22	1907559	1907777	219	1907661	52	8.44	2.47	5.02
scaffold_22	1924543	1924702	160	1924590	53	8.86	2.52	5.42
scaffold_22	2013655	2013897	243	2013781	51	8.03	2.43	4.63
scaffold_22	2210980	2211194	215	2211102	83	24.42	3.95	20.59
scaffold_22	2288635	2288851	217	2288768	67	15.42	3.19	11.79
scaffold_22	2289862	2290153	292	2290007	212	132.35	10.08	127.29
scaffold_22	2290598	2290857	260	2290729	81	23.22	3.85	19.41
scaffold_22	2291163	2291393	231	2291288	97	33.36	4.61	29.37
scaffold_22	2293059	2293354	296	2293213	100	35.4	4.76	31.38
scaffold_22	2303115	2303570	456	2303386	230	150.79	10.94	145.56
scaffold_22	2305914	2306189	276	2306082	56	10.15	2.66	6.67
scaffold_22	2313273	2313599	327	2313451	201	121.4	9.56	116.43
scaffold_22	2315400	2316131	732	2315544	132	59.31	6.28	54.98
scaffold_22	2318657	2318879	223	2318766	76	20.3	3.61	16.55
scaffold_22	2350366	2350559	194	2350457	45	5.77	2.14	2.47
scaffold_22	2975452	2975611	160	2975513	46	6.13	2.19	2.82
scaffold_22	2976036	2976380	345	2976185	195	115.53	9.27	110.62
scaffold_22	2990451	2990629	179	2990560	56	10.15	2.66	6.67
scaffold_22	4279937	4280098	162	4279996	55	9.71	2.62	6.24
scaffold_22	4761405	4761782	378	4761608	162	84.77	7.71	80.17
scaffold_22	4916719	4916907	189	4916818	58	11.05	2.76	7.54
scaffold_22	4916984	4917444	461	4917154	314	244.26	14.94	238.36
scaffold_22	4930482	4930709	228	4930578	124	52.99	5.9	48.74
scaffold_22	4935324	4935718	395	4935532	93	30.72	4.42	26.77
scaffold_220	200503	200847	345	200636	61	12.45	2.9	8.9
scaffold_220	204414	204860	447	204649	207	127.34	9.85	122.32
scaffold_220	208178	208625	448	208340	116	46.89	5.52	42.71
scaffold_220	210872	211072	201	210982	47	6.5	2.24	3.17
scaffold_220	213435	213737	303	213597	55	9.71	2.62	6.24
scaffold_220	669924	670083	160	669970	45	5.77	2.14	2.47
scaffold_220	1241543	1241825	283	1241739	49	7.25	2.33	3.88
scaffold_220	1425731	1425886	156	1425810	43	5.09	2.05	1.83
scaffold_220	1434559	1434882	324	1434750	60	11.97	2.85	8.43
scaffold_220	1453541	1453791	251	1453662	102	36.79	4.85	32.75
scaffold_220	1493236	1493457	222	1493373	51	8.03	2.43	4.63
scaffold_2216	6892	6969	78	6926	45	5.77	2.14	2.47
scaffold_222	1285355	1285773	419	1285639	67	15.42	3.19	11.79
scaffold_222	1295179	1295392	214	1295301	65	14.4	3.09	10.79
scaffold_222	1297054	1297484	431	1297294	143	68.34	6.8	63.91
scaffold_222	1370406	1370680	275	1370552	75	19.73	3.57	15.99
scaffold_2223	6524	6583	60	6553	54	8.25	2.39	4.85
scaffold_223	351555	351801	247	351684	59	11.51	2.81	7.98
scaffold_223	491329	491563	235	491447	54	9.27	2.57	5.82
scaffold_223	491899	492158	260	492018	54	9.27	2.57	5.82
scaffold_224	434620	435182	563	434903	188	108.79	8.94	103.95
scaffold_224	498791	498981	191	498862	50	7.64	2.38	4.25
scaffold_224	590146	590401	256	590274	79	22.04	3.76	18.25
scaffold_224	604071	604356	286	604181	87	26.88	4.14	23
scaffold_224	664910	665150	241	665016	52	8.44	2.47	5.02
scaffold_224	669998	670172	175	670065	49	7.25	2.33	3.88
scaffold_224	683563	683958	396	683715	106	39.59	5.04	35.51
scaffold_224	737127	737339	213	737209	76	20.3	3.61	16.55
scaffold_224	765509	765927	419	765724	239	160.25	11.37	154.94
scaffold_224	781796	782291	496	782064	104	38.18	4.95	34.12
scaffold_224	860277	860666	390	860493	81	23.22	3.85	19.41
scaffold_224	865689	866011	323	865835	89	28.14	4.23	24.24
scaffold_224	866464	866639	176	866526	48	6.87	2.28	3.52
scaffold_224	868258	868555	298	868423	81	23.22	3.85	19.41
scaffold_224	882787	883103	317	882962	143	68.34	6.8	63.91
scaffold_224	883769	883995	227	883902	51	8.03	2.43	4.63
scaffold_224	889597	889918	322	889734	111	43.19	5.28	39.06
scaffold_224	891925	892175	251	892049	170	91.98	8.09	87.31
scaffold_224	1669580	1669782	203	1669693	51	8.03	2.43	4.63
scaffold_224	1684242	1684550	309	1684419	78	21.46	3.71	17.68
scaffold_225	902353	902595	243	902475	47	6.5	2.24	3.17
scaffold_225	1241835	1242127	293	1242061	56	10.15	2.66	6.67
scaffold_226	201555	201803	249	201655	86	26.26	4.09	22.39
scaffold_226	230239	230413	175	230357	53	8.86	2.52	5.42
scaffold_226	256211	256360	150	256311	49	7.25	2.33	3.88
scaffold_226	272823	273187	365	273120	50	7.64	2.38	4.25
scaffold_226	333756	334074	319	333951	109	41.74	5.18	37.63
scaffold_226	339128	339367	240	339269	47	6.5	2.24	3.17
scaffold_226	342610	342866	257	342754	70	17	3.33	13.33
scaffold_226	356808	357014	207	356913	62	12.93	2.95	9.36
scaffold_226	357569	357794	226	357657	55	9.71	2.62	6.24
scaffold_226	366205	366354	150	366269	44	5.43	2.09	2.15
scaffold_226	366724	366890	167	366797	46	6.13	2.19	2.82
scaffold_226	372894	373246	353	373020	82	23.82	3.9	20
scaffold_226	380557	380959	403	380835	58	11.05	2.76	7.54
scaffold_226	383648	383851	204	383707	54	9.27	2.57	5.82
scaffold_226	392737	393190	454	393025	123	52.21	5.85	47.97
scaffold_226	394912	395074	163	394978	47	6.5	2.24	3.17
scaffold_226	404931	405103	173	405043	46	6.13	2.19	2.82
scaffold_226	405236	405912	677	405746	126	54.55	5.99	50.28
scaffold_226	407762	408037	276	407893	46	6.13	2.19	2.82
scaffold_226	417618	417863	246	417764	69	16.47	3.28	12.81
scaffold_226	425399	425655	257	425518	85	25.64	4.04	21.78
scaffold_226	427138	427494	357	427309	90	28.78	4.28	24.87
scaffold_226	451875	452174	300	452024	115	46.14	5.47	41.97
scaffold_226	552400	552636	237	552501	80	22.63	3.81	18.83
scaffold_226	576372	576588	217	576503	51	8.03	2.43	4.63
scaffold_226	619912	620182	271	620047	124	52.99	5.9	48.74
scaffold_226	1026677	1027014	338	1026801	236	157.08	11.23	151.8
scaffold_226	1083194	1083441	248	1083306	102	36.79	4.85	32.75
scaffold_226	1206644	1206959	316	1206857	93	30.72	4.42	26.77
scaffold_226	1207372	1207521	150	1207435	43	5.09	2.05	1.83
scaffold_226	1282829	1283023	195	1282926	53	8.86	2.52	5.42
scaffold_226	1294568	1294738	171	1294650	49	7.25	2.33	3.88
scaffold_226	1300919	1301489	571	1301310	109	41.74	5.18	37.63
scaffold_226	1302349	1302835	487	1302497	179	100.29	8.51	95.53
scaffold_227	623751	623970	220	623855	95	32.04	4.52	28.07
scaffold_227	710863	711064	202	710965	56	10.15	2.66	6.67
scaffold_227	723091	723590	500	723344	153	76.86	7.28	72.34
scaffold_227	729787	730056	270	729916	145	70.02	6.9	65.57
scaffold_227	739260	739558	299	739456	60	11.97	2.85	8.43
scaffold_227	830076	830410	335	830192	94	31.38	4.47	27.42
scaffold_227	871043	871301	259	871177	51	8.03	2.43	4.63
scaffold_227	1314020	1314338	319	1314091	49	7.25	2.33	3.88
scaffold_227	1320185	1320334	150	1320231	44	5.43	2.09	2.15
scaffold_227	1345099	1345559	461	1345217	112	43.92	5.33	39.78
scaffold_227	1385823	1385992	170	1385895	44	5.43	2.09	2.15
scaffold_227	1714585	1714989	405	1714875	56	10.15	2.66	6.67
scaffold_228	400667	400848	182	400765	54	9.27	2.57	5.82
scaffold_228	1105463	1105893	431	1105753	135	61.73	6.42	57.37
scaffold_228	1338126	1338287	162	1338182	48	6.87	2.28	3.52
scaffold_228	1355117	1355542	426	1355374	125	53.76	5.95	49.5
scaffold_228	1357196	1357583	388	1357334	188	108.79	8.94	103.95
scaffold_229	274273	274518	246	274376	43	5.09	2.05	1.83
scaffold_229	555127	555415	289	555274	69	16.47	3.28	12.81
scaffold_229	1402904	1403180	277	1403093	73	18.63	3.47	14.92
scaffold_229	1406990	1407219	230	1407083	60	11.97	2.85	8.43
scaffold_229	1441204	1441383	180	1441293	59	11.51	2.81	7.98
scaffold_23	196960	197374	415	197183	136	62.55	6.47	58.18
scaffold_23	205482	205647	166	205549	50	7.64	2.38	4.25
scaffold_23	1854997	1855192	196	1855136	59	11.51	2.81	7.98
scaffold_23	2126474	2126654	181	2126515	57	10.59	2.71	7.09
scaffold_23	3615980	3616143	164	3616042	46	6.13	2.19	2.82
scaffold_23	3641280	3641773	494	3641686	49	7.25	2.33	3.88
scaffold_23	3642343	3642702	360	3642540	249	170.92	11.84	165.53
scaffold_23	3643055	3643304	250	3643170	80	22.63	3.81	18.83
scaffold_23	3683033	3683409	377	3683216	67	15.42	3.19	11.79
scaffold_230	100117	100552	436	100314	71	17.54	3.38	13.85
scaffold_230	103137	103497	361	103348	86	26.26	4.09	22.39
scaffold_230	175840	176118	279	175981	55	9.71	2.62	6.24
scaffold_230	520982	521239	258	521121	51	8.03	2.43	4.63
scaffold_230	543268	543483	216	543382	66	14.91	3.14	11.29
scaffold_230	650084	650261	178	650215	58	11.05	2.76	7.54
scaffold_230	1428782	1429266	485	1428901	63	13.41	3	9.83
scaffold_230	1487765	1488067	303	1487939	94	31.38	4.47	27.42
scaffold_231	206099	206354	256	206225	60	11.97	2.85	8.43
scaffold_231	240552	240738	187	240645	65	14.4	3.09	10.79
scaffold_231	270007	270444	438	270303	64	13.9	3.04	10.3
scaffold_231	281497	281788	292	281617	98	34.04	4.66	30.04
scaffold_231	282787	283023	237	282891	107	40.31	5.09	36.22
scaffold_231	283520	283856	337	283717	95	32.04	4.52	28.07
scaffold_231	313711	314024	314	313864	90	28.78	4.28	24.87
scaffold_231	721760	721994	235	721895	73	18.63	3.47	14.92
scaffold_231	723158	723490	333	723356	128	56.12	6.09	51.83
scaffold_231	1082054	1082215	162	1082117	46	6.13	2.19	2.82
scaffold_231	1083374	1083624	251	1083489	90	28.78	4.28	24.87
scaffold_232	264513	264745	233	264633	49	7.25	2.33	3.88
scaffold_232	342392	342550	159	342474	48	6.87	2.28	3.52
scaffold_232	1256819	1257038	220	1256930	86	26.26	4.09	22.39
scaffold_232	1300403	1300564	162	1300480	46	6.13	2.19	2.82
scaffold_232	1300857	1301016	160	1300931	43	5.09	2.05	1.83
scaffold_232	1338385	1338570	186	1338517	48	6.87	2.28	3.52
scaffold_232	1339258	1339513	256	1339392	56	10.15	2.66	6.67
scaffold_232	1342092	1342498	407	1342322	233	153.93	11.08	148.68
scaffold_232	1358651	1358875	225	1358752	55	9.71	2.62	6.24
scaffold_232	1405429	1405763	335	1405562	193	113.6	9.18	108.71
scaffold_232	1431172	1431391	220	1431309	60	11.97	2.85	8.43
scaffold_232	1591527	1591758	232	1591623	68	15.94	3.23	12.29
scaffold_232	1604522	1604695	174	1604608	62	12.93	2.95	9.36
scaffold_233	525593	526048	456	525770	158	81.23	7.52	76.67
scaffold_233	553549	553855	307	553666	46	6.13	2.19	2.82
scaffold_233	561346	561613	268	561461	94	31.38	4.47	27.42
scaffold_233	1369715	1370139	425	1369949	106	39.59	5.04	35.51
scaffold_234	611551	611819	269	611699	69	16.47	3.28	12.81
scaffold_234	613894	614139	246	614012	95	32.04	4.52	28.07
scaffold_234	616928	617089	162	617014	47	6.5	2.24	3.17
scaffold_234	711862	712095	234	711971	84	25.03	4	21.18
scaffold_234	871320	871471	152	871403	50	7.64	2.38	4.25
scaffold_235	177261	177818	558	177397	345	281.36	16.41	275.06
scaffold_235	181987	182338	352	182122	126	54.55	5.99	50.28
scaffold_235	182976	183168	193	183091	46	6.13	2.19	2.82
scaffold_236	717828	718094	267	717946	54	9.27	2.57	5.82
scaffold_237	626272	626527	256	626413	136	62.55	6.47	58.18
scaffold_237	725551	725802	252	725674	104	38.18	4.95	34.12
scaffold_237	1064137	1064333	197	1064216	47	6.5	2.24	3.17
scaffold_237	1206429	1206643	215	1206505	67	15.42	3.19	11.79
scaffold_237	1251121	1251552	432	1251412	74	19.18	3.52	15.46
scaffold_238	475842	476000	159	475946	46	6.13	2.19	2.82
scaffold_238	515940	516351	412	516202	278	202.83	13.22	197.23
scaffold_238	516796	517148	353	517035	65	14.4	3.09	10.79
scaffold_238	520867	521447	581	521007	282	207.34	13.41	201.71
scaffold_238	599665	599818	154	599745	51	8.03	2.43	4.63
scaffold_238	611113	611353	241	611250	56	10.15	2.66	6.67
scaffold_238	612126	612283	158	612212	43	5.09	2.05	1.83
scaffold_238	617210	617379	170	617278	43	5.09	2.05	1.83
scaffold_238	619579	619828	250	619727	52	8.44	2.47	5.02
scaffold_238	622089	622567	479	622363	78	21.46	3.71	17.68
scaffold_238	662351	662805	455	662528	135	61.73	6.42	57.37
scaffold_238	664722	664931	210	664835	62	12.93	2.95	9.36
scaffold_238	887492	888060	569	887740	237	158.13	11.27	152.84
scaffold_238	1223066	1223311	246	1223201	77	20.88	3.66	17.12
scaffold_238	1256115	1256367	253	1256223	49	7.25	2.33	3.88
scaffold_238	1344583	1344769	187	1344686	56	10.15	2.66	6.67
scaffold_238	1478964	1479166	203	1479023	52	8.44	2.47	5.02
scaffold_238	1532880	1533091	212	1533003	70	17	3.33	13.33
scaffold_238	1648276	1648494	219	1648387	95	32.04	4.52	28.07
scaffold_239	371891	372083	193	371985	45	5.77	2.14	2.47
scaffold_239	423630	423942	313	423774	163	85.66	7.75	81.05
scaffold_24	1800150	1800437	288	1800321	49	7.25	2.33	3.88
scaffold_24	3374613	3374865	253	3374730	173	94.73	8.23	90.03
scaffold_24	3730338	3730525	188	3730461	49	7.25	2.33	3.88
scaffold_24	4133128	4133587	460	4133226	75	19.73	3.57	15.99
scaffold_240	599517	600090	574	599938	103	37.47	4.9	33.42
scaffold_240	614918	615173	256	615032	95	32.04	4.52	28.07
scaffold_240	627701	627955	255	627811	143	68.34	6.8	63.91
scaffold_240	650385	650580	196	650490	44	5.43	2.09	2.15
scaffold_240	838683	838870	188	838744	65	14.4	3.09	10.79
scaffold_241	450977	451326	350	451117	64	13.9	3.04	10.3
scaffold_241	638706	638942	237	638852	48	6.87	2.28	3.52
scaffold_241	1134969	1135128	160	1135062	57	10.59	2.71	7.09
scaffold_241	1136030	1136179	150	1136096	48	6.87	2.28	3.52
scaffold_241	1318294	1318450	157	1318339	43	5.09	2.05	1.83
scaffold_241	1397841	1398054	214	1397950	69	16.47	3.28	12.81
scaffold_241	1421319	1421520	202	1421380	48	6.87	2.28	3.52
scaffold_242	905598	905869	272	905742	89	28.14	4.23	24.24
scaffold_242	1451200	1451444	245	1451321	134	60.92	6.37	56.57
scaffold_242	1465632	1465840	209	1465772	44	5.43	2.09	2.15
scaffold_243	600031	600180	150	600098	44	5.43	2.09	2.15
scaffold_243	1324871	1325088	218	1324966	83	24.42	3.95	20.59
scaffold_243	1474095	1474273	179	1474190	47	6.5	2.24	3.17
scaffold_243	1474920	1475096	177	1475015	58	11.05	2.76	7.54
scaffold_243	1530547	1531192	646	1531049	66	14.91	3.14	11.29
scaffold_243	1595732	1595897	166	1595842	45	5.77	2.14	2.47
scaffold_244	1125038	1125387	350	1125225	165	87.45	7.85	82.82
scaffold_244	1125975	1126195	221	1126108	63	13.41	3	9.83
scaffold_244	1139611	1139813	203	1139679	64	13.9	3.04	10.3
scaffold_244	1265381	1266060	680	1265507	176	97.5	8.37	92.77
scaffold_245	73906	74415	510	74195	199	119.44	9.47	114.49
scaffold_245	220155	220318	164	220268	53	8.86	2.52	5.42
scaffold_245	234753	234925	173	234837	57	10.59	2.71	7.09
scaffold_245	718903	719220	318	719005	147	71.7	6.99	67.23
scaffold_245	779741	780087	347	779939	64	13.9	3.04	10.3
scaffold_245	1088055	1088204	150	1088160	43	5.09	2.05	1.83
scaffold_245	1121853	1122169	317	1121985	234	154.97	11.13	149.71
scaffold_245	1177174	1177585	412	1177385	181	102.16	8.61	97.38
scaffold_245	1178506	1178831	326	1178685	93	30.72	4.42	26.77
scaffold_245	1181927	1182280	354	1182141	136	62.55	6.47	58.18
scaffold_245	1203645	1203944	300	1203757	64	13.9	3.04	10.3
scaffold_245	1419160	1419328	169	1419231	45	5.77	2.14	2.47
scaffold_245	1419417	1419730	314	1419519	59	11.51	2.81	7.98
scaffold_2456	17425	17479	55	17453	44	5.43	2.09	2.15
scaffold_246	625168	625355	188	625251	44	5.43	2.09	2.15
scaffold_246	1040439	1040671	233	1040560	96	32.71	4.57	28.73
scaffold_246	1100932	1101084	153	1100982	44	5.43	2.09	2.15
scaffold_246	1230641	1230811	171	1230674	48	6.87	2.28	3.52
scaffold_246	1339994	1340234	241	1340091	78	21.46	3.71	17.68
scaffold_246	1365623	1365832	210	1365734	74	19.18	3.52	15.46
scaffold_246	1377897	1378172	276	1378035	95	32.04	4.52	28.07
scaffold_2469	917	1093	177	965	57	10.59	2.71	7.09
scaffold_247	309039	309315	277	309126	55	9.71	2.62	6.24
scaffold_247	485763	486217	455	485919	183	104.05	8.7	99.25
scaffold_247	494189	494482	294	494324	165	87.45	7.85	82.82
scaffold_247	494658	494838	181	494760	55	9.71	2.62	6.24
scaffold_247	611713	611953	241	611862	79	22.04	3.76	18.25
scaffold_247	630638	630831	194	630754	48	6.87	2.28	3.52
scaffold_247	877830	878188	359	878057	206	126.35	9.8	121.34
scaffold_247	942688	943185	498	942829	119	49.15	5.66	44.95
scaffold_247	1011118	1011311	194	1011212	56	10.15	2.66	6.67
scaffold_247	1025106	1025276	171	1025155	51	8.03	2.43	4.63
scaffold_247	1044630	1044825	196	1044699	53	8.86	2.52	5.42
scaffold_247	1113280	1113429	150	1113375	44	5.43	2.09	2.15
scaffold_247	1506675	1507032	358	1506824	168	90.16	7.99	85.5
scaffold_247	1535068	1535233	166	1535150	49	7.25	2.33	3.88
scaffold_247	1619579	1620335	757	1620199	108	41.02	5.14	36.92
scaffold_247	1627058	1627338	281	1627212	123	52.21	5.85	47.97
scaffold_248	634588	634835	248	634698	66	14.91	3.14	11.29
scaffold_248	739321	739648	328	739532	72	18.07	3.42	14.37
scaffold_248	1076785	1077138	354	1076992	68	15.94	3.23	12.29
scaffold_248	1086362	1086678	317	1086517	96	32.71	4.57	28.73
scaffold_249	125266	125415	150	125347	50	7.64	2.38	4.25
scaffold_25	481216	481365	150	481291	50	7.64	2.38	4.25
scaffold_25	1480897	1481164	268	1481045	145	70.02	6.9	65.57
scaffold_25	1526386	1526553	168	1526476	50	7.64	2.38	4.25
scaffold_25	1849023	1849247	225	1849084	43	5.09	2.05	1.83
scaffold_25	2240806	2240970	165	2240883	57	10.59	2.71	7.09
scaffold_25	2417923	2418285	363	2418068	53	8.86	2.52	5.42
scaffold_25	2500833	2501000	168	2500934	53	8.86	2.52	5.42
scaffold_25	2508206	2508726	521	2508502	207	127.34	9.85	122.32
scaffold_25	2526728	2527025	298	2526895	136	62.55	6.47	58.18
scaffold_25	2551043	2551426	384	2551130	70	17	3.33	13.33
scaffold_25	2551745	2551894	150	2551806	44	5.43	2.09	2.15
scaffold_25	2552891	2553180	290	2552999	79	22.04	3.76	18.25
scaffold_25	2595046	2595202	157	2595126	53	8.86	2.52	5.42
scaffold_25	2598125	2598487	363	2598292	79	22.04	3.76	18.25
scaffold_25	2630095	2630292	198	2630232	48	6.87	2.28	3.52
scaffold_25	2673050	2673436	387	2673197	144	69.17	6.85	64.73
scaffold_25	2709027	2709420	394	2709230	92	30.07	4.38	26.13
scaffold_25	2716272	2716943	672	2716538	99	34.72	4.71	30.71
scaffold_25	2719050	2719242	193	2719169	53	8.86	2.52	5.42
scaffold_25	2779221	2779487	267	2779362	48	6.87	2.28	3.52
scaffold_25	2807011	2807253	243	2807155	50	7.64	2.38	4.25
scaffold_25	2945022	2945260	239	2945141	65	14.4	3.09	10.79
scaffold_25	2945427	2945661	235	2945506	48	6.87	2.28	3.52
scaffold_25	3731814	3731980	167	3731898	59	11.51	2.81	7.98
scaffold_25	4099301	4099478	178	4099371	58	11.05	2.76	7.54
scaffold_25	4110283	4110666	384	4110470	136	62.55	6.47	58.18
scaffold_250	344312	344516	205	344443	48	6.87	2.28	3.52
scaffold_250	413502	413794	293	413678	132	59.31	6.28	54.98
scaffold_250	687824	688052	229	687945	71	17.54	3.38	13.85
scaffold_250	790143	790413	271	790274	89	28.14	4.23	24.24
scaffold_250	1009048	1009197	150	1009116	49	7.25	2.33	3.88
scaffold_250	1505184	1505389	206	1505290	58	11.05	2.76	7.54
scaffold_250	1513669	1513920	252	1513798	93	30.72	4.42	26.77
scaffold_250	1527856	1528067	212	1527928	48	6.87	2.28	3.52
scaffold_250	1530139	1530400	262	1530253	125	53.76	5.95	49.5
scaffold_250	1563737	1563924	188	1563838	51	8.03	2.43	4.63
scaffold_251	155631	156036	406	155926	57	10.59	2.71	7.09
scaffold_251	167229	167452	224	167303	82	23.82	3.9	20
scaffold_251	1013511	1013679	169	1013597	48	6.87	2.28	3.52
scaffold_251	1085477	1085655	179	1085586	67	15.42	3.19	11.79
scaffold_251	1086411	1086671	261	1086528	46	6.13	2.19	2.82
scaffold_251	1087447	1087605	159	1087524	48	6.87	2.28	3.52
scaffold_251	1090981	1091262	282	1091128	154	77.73	7.32	73.2
scaffold_251	1135963	1136137	175	1136051	50	7.64	2.38	4.25
scaffold_251	1166825	1166991	167	1166874	52	8.44	2.47	5.02
scaffold_251	1394828	1395544	717	1395357	80	22.63	3.81	18.83
scaffold_251	1415602	1415868	267	1415762	52	8.44	2.47	5.02
scaffold_251	1503680	1503877	198	1503773	65	14.4	3.09	10.79
scaffold_251	1671404	1671629	226	1671537	43	5.09	2.05	1.83
scaffold_251	1686460	1686609	150	1686524	51	8.03	2.43	4.63
scaffold_252	175005	175235	231	175120	47	6.5	2.24	3.17
scaffold_252	178281	178586	306	178380	85	25.64	4.04	21.78
scaffold_252	184412	184830	419	184711	54	9.27	2.57	5.82
scaffold_252	189045	189252	208	189142	73	18.63	3.47	14.92
scaffold_252	189508	189758	251	189663	84	25.03	4	21.18
scaffold_252	191900	192177	278	192007	50	7.64	2.38	4.25
scaffold_252	201924	202170	247	202024	55	9.71	2.62	6.24
scaffold_252	212421	212873	453	212570	108	41.02	5.14	36.92
scaffold_252	216400	216814	415	216582	84	25.03	4	21.18
scaffold_252	243702	243952	251	243825	112	43.92	5.33	39.78
scaffold_252	646457	646867	411	646669	145	70.02	6.9	65.57
scaffold_252	647199	647396	198	647308	46	6.13	2.19	2.82
scaffold_253	650472	650625	154	650513	48	6.87	2.28	3.52
scaffold_253	833769	834006	238	833895	48	6.87	2.28	3.52
scaffold_2539	6638	6699	62	6669	49	7.25	2.33	3.88
scaffold_254	340121	340698	578	340270	90	28.78	4.28	24.87
scaffold_254	559977	560335	359	560123	69	16.47	3.28	12.81
scaffold_255	307367	307866	500	307494	67	15.42	3.19	11.79
scaffold_255	1393200	1393669	470	1393556	58	11.05	2.76	7.54
scaffold_255	1541498	1541676	179	1541557	51	8.03	2.43	4.63
scaffold_256	405426	405665	240	405523	70	17	3.33	13.33
scaffold_256	406940	407169	230	407042	93	30.72	4.42	26.77
scaffold_256	492371	492678	308	492629	54	9.27	2.57	5.82
scaffold_256	542898	543161	264	542998	60	11.97	2.85	8.43
scaffold_256	549674	550058	385	549915	152	75.98	7.23	71.47
scaffold_256	552854	553169	316	552978	114	45.4	5.42	41.24
scaffold_256	581586	581812	227	581673	78	21.46	3.71	17.68
scaffold_256	1216566	1216733	168	1216653	58	11.05	2.76	7.54
scaffold_256	1320103	1320329	227	1320227	75	19.73	3.57	15.99
scaffold_256	1417655	1418066	412	1417927	99	34.72	4.71	30.71
scaffold_256	1418130	1418317	188	1418225	52	8.44	2.47	5.02
scaffold_256	1436135	1436525	391	1436263	68	15.94	3.23	12.29
scaffold_256	1440384	1440842	459	1440616	75	19.73	3.57	15.99
scaffold_256	1466353	1466606	254	1466477	101	36.1	4.8	32.07
scaffold_257	448581	449059	479	448760	102	36.79	4.85	32.75
scaffold_257	998958	999192	235	999104	60	11.97	2.85	8.43
scaffold_257	1032988	1033198	211	1033096	60	11.97	2.85	8.43
scaffold_257	1326367	1326566	200	1326478	65	14.4	3.09	10.79
scaffold_258	75765	75942	178	75888	44	5.43	2.09	2.15
scaffold_258	90974	91166	193	91067	57	10.59	2.71	7.09
scaffold_258	289994	290399	406	290108	55	9.71	2.62	6.24
scaffold_258	304095	304343	249	304228	81	23.22	3.85	19.41
scaffold_258	319757	320009	253	319888	67	15.42	3.19	11.79
scaffold_258	741484	741840	357	741679	95	32.04	4.52	28.07
scaffold_258	743368	743522	155	743462	49	7.25	2.33	3.88
scaffold_258	755277	755465	189	755369	60	11.97	2.85	8.43
scaffold_258	923049	923246	198	923161	74	19.18	3.52	15.46
scaffold_259	818962	819120	159	819033	52	8.44	2.47	5.02
scaffold_259	924765	925242	478	924940	167	89.26	7.94	84.61
scaffold_259	925388	925708	321	925485	67	15.42	3.19	11.79
scaffold_259	939028	939280	253	939134	50	7.64	2.38	4.25
scaffold_259	1032584	1032808	225	1032710	53	8.86	2.52	5.42
scaffold_259	1557125	1557414	290	1557285	139	65.01	6.61	60.61
scaffold_259	1587748	1587919	172	1587819	44	5.43	2.09	2.15
scaffold_259	1589804	1590077	274	1589931	44	5.43	2.09	2.15
scaffold_26	702365	702522	158	702438	55	9.71	2.62	6.24
scaffold_26	1366137	1366434	298	1366312	76	20.3	3.61	16.55
scaffold_26	2233252	2233499	248	2233377	70	17	3.33	13.33
scaffold_26	3166300	3166482	183	3166381	65	14.4	3.09	10.79
scaffold_260	40041	40464	424	40147	54	9.27	2.57	5.82
scaffold_260	104284	104526	243	104403	55	9.71	2.62	6.24
scaffold_260	211860	212183	324	211998	119	49.15	5.66	44.95
scaffold_260	297978	298136	159	298070	48	6.87	2.28	3.52
scaffold_260	367571	367741	171	367685	45	5.77	2.14	2.47
scaffold_260	437560	437806	247	437704	44	5.43	2.09	2.15
scaffold_260	439825	440009	185	439919	50	7.64	2.38	4.25
scaffold_260	449337	449593	257	449449	48	6.87	2.28	3.52
scaffold_260	449858	450048	191	449962	46	6.13	2.19	2.82
scaffold_260	465401	465663	263	465548	123	52.21	5.85	47.97
scaffold_260	482660	483042	383	482885	72	18.07	3.42	14.37
scaffold_260	483107	483258	152	483155	45	5.77	2.14	2.47
scaffold_260	485442	485599	158	485516	44	5.43	2.09	2.15
scaffold_260	945599	945788	190	945717	71	17.54	3.38	13.85
scaffold_261	687172	687433	262	687292	86	26.26	4.09	22.39
scaffold_261	809321	809614	294	809452	192	112.63	9.13	107.75
scaffold_261	812063	812396	334	812177	87	26.88	4.14	23
scaffold_261	815376	815603	228	815506	50	7.64	2.38	4.25
scaffold_261	936762	937190	429	936902	51	8.03	2.43	4.63
scaffold_261	960295	960551	257	960431	52	8.44	2.47	5.02
scaffold_261	969771	969964	194	969845	64	13.9	3.04	10.3
scaffold_261	971065	971272	208	971202	60	11.97	2.85	8.43
scaffold_261	985363	985534	172	985428	50	7.64	2.38	4.25
scaffold_261	1063169	1063500	332	1063323	389	336.08	18.5	329.37
scaffold_261	1063737	1063968	232	1063874	68	15.94	3.23	12.29
scaffold_261	1082701	1082901	201	1082758	49	7.25	2.33	3.88
scaffold_261	1222673	1222867	195	1222750	52	8.44	2.47	5.02
scaffold_261	1261056	1261247	192	1261150	46	6.13	2.19	2.82
scaffold_261	1261409	1261615	207	1261496	70	17	3.33	13.33
scaffold_261	1286347	1286816	470	1286457	162	84.77	7.71	80.17
scaffold_261	1291281	1291430	150	1291315	49	7.25	2.33	3.88
scaffold_261	1297030	1297270	241	1297129	63	13.41	3	9.83
scaffold_261	1312063	1312342	280	1312210	72	18.07	3.42	14.37
scaffold_261	1365216	1365396	181	1365310	48	6.87	2.28	3.52
scaffold_261	1374808	1374970	163	1374911	49	7.25	2.33	3.88
scaffold_261	1384259	1384423	165	1384332	52	8.44	2.47	5.02
scaffold_261	1437424	1437598	175	1437519	46	6.13	2.19	2.82
scaffold_261	1446721	1446959	239	1446829	119	49.15	5.66	44.95
scaffold_2615	378	634	257	519	65	14.4	3.09	10.79
scaffold_262	167795	167977	183	167909	61	12.45	2.9	8.9
scaffold_262	186488	186706	219	186603	75	19.73	3.57	15.99
scaffold_262	353596	353820	225	353708	104	38.18	4.95	34.12
scaffold_262	636050	636360	311	636193	192	112.63	9.13	107.75
scaffold_263	190140	190299	160	190200	50	7.64	2.38	4.25
scaffold_263	845076	845261	186	845163	43	5.09	2.05	1.83
scaffold_263	845414	845573	160	845464	46	6.13	2.19	2.82
scaffold_263	854427	854663	237	854554	60	11.97	2.85	8.43
scaffold_264	839781	840112	332	839974	105	38.89	4.99	34.82
scaffold_265	199425	199718	294	199573	79	22.04	3.76	18.25
scaffold_265	200298	200608	311	200447	61	12.45	2.9	8.9
scaffold_265	202612	202779	168	202731	51	8.03	2.43	4.63
scaffold_265	825856	826019	164	825943	46	6.13	2.19	2.82
scaffold_265	913254	913509	256	913350	56	10.15	2.66	6.67
scaffold_265	1570076	1570357	282	1570215	59	11.51	2.81	7.98
scaffold_266	9325	9577	253	9452	56	10.15	2.66	6.67
scaffold_266	17381	17685	305	17550	112	43.92	5.33	39.78
scaffold_266	17746	17914	169	17855	43	5.09	2.05	1.83
scaffold_266	897546	898036	491	897740	153	76.86	7.28	72.34
scaffold_266	903314	903569	256	903458	79	22.04	3.76	18.25
scaffold_266	913749	914193	445	913926	116	46.89	5.52	42.71
scaffold_266	925419	925639	221	925513	56	10.15	2.66	6.67
scaffold_266	925949	926145	197	926061	51	8.03	2.43	4.63
scaffold_267	931731	931984	254	931889	91	29.42	4.33	25.49
scaffold_267	983655	983804	150	983734	46	6.13	2.19	2.82
scaffold_267	1028380	1028592	213	1028480	47	6.5	2.24	3.17
scaffold_267	1032540	1032751	212	1032650	83	24.42	3.95	20.59
scaffold_267	1106987	1107285	299	1107170	106	39.59	5.04	35.51
scaffold_268	645696	646018	323	645883	120	49.91	5.71	45.7
scaffold_27	191331	191780	450	191415	58	11.05	2.76	7.54
scaffold_27	411876	412079	204	411977	74	19.18	3.52	15.46
scaffold_27	435069	435430	362	435231	95	32.04	4.52	28.07
scaffold_27	453138	453495	358	453314	65	14.4	3.09	10.79
scaffold_27	570370	570622	253	570501	107	40.31	5.09	36.22
scaffold_27	609387	609546	160	609446	49	7.25	2.33	3.88
scaffold_27	713476	713787	312	713599	65	14.4	3.09	10.79
scaffold_27	718411	718602	192	718518	62	12.93	2.95	9.36
scaffold_27	725376	725611	236	725491	99	34.72	4.71	30.71
scaffold_27	767214	767450	237	767320	119	49.15	5.66	44.95
scaffold_27	768420	768618	199	768509	46	6.13	2.19	2.82
scaffold_27	787749	787927	179	787824	59	11.51	2.81	7.98
scaffold_27	788299	788589	291	788482	66	14.91	3.14	11.29
scaffold_27	1405936	1406159	224	1406037	56	10.15	2.66	6.67
scaffold_27	1686438	1686646	209	1686586	54	9.27	2.57	5.82
scaffold_27	1714816	1714982	167	1714917	44	5.43	2.09	2.15
scaffold_27	1775741	1775926	186	1775875	46	6.13	2.19	2.82
scaffold_27	1886871	1887045	175	1886951	53	8.86	2.52	5.42
scaffold_27	1908123	1908290	168	1908183	60	11.97	2.85	8.43
scaffold_27	2007062	2007211	150	2007087	47	6.5	2.24	3.17
scaffold_27	2008389	2008633	245	2008536	57	10.59	2.71	7.09
scaffold_27	2217808	2217978	171	2217905	59	11.51	2.81	7.98
scaffold_27	2920467	2920634	168	2920535	46	6.13	2.19	2.82
scaffold_27	2952509	2952669	161	2952609	45	5.77	2.14	2.47
scaffold_27	2954048	2954197	150	2954095	45	5.77	2.14	2.47
scaffold_27	3112720	3112941	222	3112820	43	5.09	2.05	1.83
scaffold_27	3639660	3639894	235	3639777	63	13.41	3	9.83
scaffold_27	3657719	3657956	238	3657819	100	35.4	4.76	31.38
scaffold_27	3681301	3681450	150	3681356	47	6.5	2.24	3.17
scaffold_27	3683375	3683584	210	3683458	45	5.77	2.14	2.47
scaffold_27	3717778	3718034	257	3717923	54	9.27	2.57	5.82
scaffold_27	3749857	3750071	215	3749971	100	35.4	4.76	31.38
scaffold_27	3760083	3760326	244	3760227	87	26.88	4.14	23
scaffold_27	4114387	4114649	263	4114527	57	10.59	2.71	7.09
scaffold_27	4228838	4228997	160	4228933	59	11.51	2.81	7.98
scaffold_270	318712	319189	478	318887	115	46.14	5.47	41.97
scaffold_270	395846	396010	165	395918	47	6.5	2.24	3.17
scaffold_270	946983	947150	168	947067	50	7.64	2.38	4.25
scaffold_270	1088565	1088764	200	1088649	83	24.42	3.95	20.59
scaffold_271	205782	206037	256	205901	88	27.51	4.19	23.62
scaffold_271	455879	456134	256	455946	58	11.05	2.76	7.54
scaffold_271	719984	720143	160	720022	46	6.13	2.19	2.82
scaffold_271	737989	738314	326	738179	89	28.14	4.23	24.24
scaffold_271	740639	741167	529	740777	139	65.01	6.61	60.61
scaffold_271	743813	744136	324	744016	121	50.67	5.76	46.45
scaffold_271	746365	746655	291	746513	91	29.42	4.33	25.49
scaffold_271	746934	747280	347	747136	77	20.88	3.66	17.12
scaffold_271	750827	750988	162	750895	57	10.59	2.71	7.09
scaffold_271	755594	755744	151	755666	46	6.13	2.19	2.82
[truncated: 2,922 more rows]

## Sheet: Eomes 12
Eomes binding coodinates determined at gastrula stage (Eomes ChIP at stage 11-12.5)
This file is generated by MACS version 2.0.4
Effective genome size: 1.7e+09bp
Band width: 300bp
Model fold: 3-30
Range for calculating regional lambda is: 1000bp and 10000bp
ChIP read number: 25608319
ChIP read number after filtering: 21617996
Maximum duplicate tags at the same position: 4
Redundant rate of ChIP: 0.16
Input read number: 24418195
Input read number after filtering: 24337434
Maximum duplicate tags at the same position: 4
Redundant rate of input: 0.00
Modelled distance between reverse and forward peak alignment: 158bp
Data filter: p≤10-5 (FDR≤1%)
Scaffold (v4.1)	Start	End	Length	Summit	Pile-up	-LOG10(pvalue)	Enrichment	-LOG10(qvalue)
scaffold_1	80054	80286	233	80132	45	5.6	2.11	2.74
scaffold_1	140998	141420	423	141264	121	49.97	5.66	46.2
scaffold_1	146751	147013	263	146867	119	48.46	5.57	44.71
scaffold_1	180183	180592	410	180296	61	12.16	2.86	9.05
scaffold_1	181824	182213	390	182070	222	141.11	10.39	136.49
scaffold_1	196876	197155	280	197018	113	44.01	5.29	40.32
scaffold_1	202023	202211	189	202127	69	16.12	3.23	12.91
scaffold_1	219237	219499	263	219327	105	38.29	4.91	34.67
scaffold_1	320441	320975	535	320704	333	264.68	15.59	259.24
scaffold_1	423752	424107	356	423902	91	28.93	4.26	25.46
scaffold_1	468721	468922	202	468849	57	10.34	2.67	7.29
scaffold_1	474830	475174	345	475102	54	9.03	2.53	6.02
scaffold_1	563250	563668	419	563430	131	57.73	6.13	53.87
scaffold_1	563893	564344	452	564107	166	87.34	7.77	83.17
scaffold_1	566886	567099	214	566979	57	10.34	2.67	7.29
scaffold_1	633175	633652	478	633456	95	31.52	4.45	28.01
scaffold_1	665710	665915	206	665849	66	14.59	3.09	11.41
scaffold_1	674972	675307	336	675111	94	30.86	4.4	27.36
scaffold_1	1268983	1269192	210	1269117	64	13.6	3	10.45
scaffold_1	1307274	1307587	314	1307434	158	80.27	7.4	76.16
scaffold_1	1312925	1313318	394	1313045	73	18.26	3.42	14.99
scaffold_1	1335129	1335445	317	1335285	65	14.09	3.04	10.93
scaffold_1	1898251	1898456	206	1898341	54	9.03	2.53	6.02
scaffold_1	2194162	2194468	307	2194349	56	9.9	2.62	6.86
scaffold_1	2200247	2200471	225	2200408	65	14.09	3.04	10.93
scaffold_1	2203701	2203933	233	2203817	67	15.09	3.14	11.9
scaffold_1	2595293	2595474	182	2595400	64	13.6	3	10.45
scaffold_1	2601257	2601585	329	2601421	79	21.63	3.7	18.29
scaffold_1	2897808	2898213	406	2897944	116	46.22	5.43	42.5
scaffold_1	2906798	2907009	212	2906895	104	37.6	4.87	33.99
scaffold_1	2931515	2931802	288	2931655	101	35.53	4.73	31.95
scaffold_1	2936624	2937136	513	2936778	215	134.02	10.06	129.45
scaffold_1	2938596	2938915	320	2938779	136	61.74	6.37	57.83
scaffold_1	2970128	2970304	177	2970204	67	15.09	3.14	11.9
scaffold_1	3385943	3386439	497	3386219	147	70.83	6.88	66.82
scaffold_1	3433820	3433987	168	3433910	59	11.23	2.76	8.15
scaffold_1	3434182	3434349	168	3434285	53	8.63	2.48	5.64
scaffold_1	3472049	3472418	370	3472258	145	69.15	6.79	65.16
scaffold_1	3473517	3473727	211	3473609	83	23.98	3.89	20.6
scaffold_1	3532268	3532468	201	3532357	76	19.92	3.56	16.62
scaffold_1	3689376	3689626	251	3689506	177	97.34	8.29	93.08
scaffold_1	4136212	4136528	317	4136450	59	11.23	2.76	8.15
scaffold_1	4413709	4413886	178	4413808	60	11.69	2.81	8.6
scaffold_1	4817030	4817485	456	4817181	85	25.19	3.98	21.78
scaffold_1	4878799	4878966	168	4878857	53	8.63	2.48	5.64
scaffold_1	4881579	4881797	219	4881744	57	10.34	2.67	7.29
scaffold_1	4887169	4887716	548	4887491	186	105.73	8.71	101.39
scaffold_1	5038434	5038652	219	5038542	68	15.61	3.18	12.41
scaffold_1	5239926	5240287	362	5240086	80	22.21	3.74	18.86
scaffold_1	5414650	5414862	213	5414706	86	25.8	4.03	22.38
scaffold_1	5421420	5421649	230	5421519	78	21.05	3.65	17.72
scaffold_1	5571123	5571394	272	5571236	84	24.58	3.93	21.18
scaffold_1	5581698	5581865	168	5581815	61	12.16	2.86	9.05
scaffold_1	5812526	5812930	405	5812819	68	15.61	3.18	12.41
scaffold_1	6096024	6096274	251	6096149	139	64.18	6.51	60.25
scaffold_1	6113921	6114292	372	6114075	184	103.85	8.61	99.53
scaffold_1	6205767	6205934	168	6205840	49	7.05	2.29	4.12
scaffold_1	6214031	6214313	283	6214165	95	31.52	4.45	28.01
scaffold_1	6327251	6327568	318	6327409	296	221.39	13.86	216.22
scaffold_1	6334988	6335359	372	6335144	223	142.13	10.44	137.5
scaffold_1	6344316	6344508	193	6344431	54	9.03	2.53	6.02
scaffold_1	6345336	6345753	418	6345483	74	18.8	3.46	15.52
scaffold_1	6346443	6346830	388	6346569	67	15.09	3.14	11.9
scaffold_1	6374795	6375049	255	6374907	76	19.92	3.56	16.62
scaffold_1	6747051	6747252	202	6747189	84	24.58	3.93	21.18
scaffold_1	7232229	7232527	299	7232369	91	28.93	4.26	25.46
scaffold_1	7601933	7602141	209	7602008	55	9.47	2.57	6.45
scaffold_1	7626775	7627243	469	7627139	99	34.18	4.63	30.62
scaffold_10	165046	165282	237	165158	84	24.58	3.93	21.18
scaffold_10	173054	173447	394	173153	82	23.38	3.84	20.01
scaffold_10	279640	279813	174	279675	74	18.8	3.46	15.52
scaffold_10	353971	354187	217	354044	48	6.67	2.25	3.76
scaffold_10	622311	622760	450	622613	50	7.43	2.34	4.48
scaffold_10	1812124	1812351	228	1812227	81	22.79	3.79	19.43
scaffold_10	2189155	2189322	168	2189241	53	8.63	2.48	5.64
scaffold_10	2207998	2208327	330	2208183	210	129.02	9.83	124.49
scaffold_10	2210706	2210910	205	2210791	61	12.16	2.86	9.05
scaffold_10	2379955	2380181	227	2380074	64	13.6	3	10.45
scaffold_10	3548433	3548613	181	3548476	53	8.63	2.48	5.64
scaffold_10	3888594	3888994	401	3888759	140	65	6.55	61.06
scaffold_10	3894458	3894800	343	3894670	98	33.51	4.59	29.96
scaffold_10	3896693	3897057	365	3896824	89	27.66	4.17	24.21
scaffold_10	3899125	3899989	865	3899487	463	429.77	21.67	423.5
scaffold_10	3902085	3902556	472	3902262	371	310.98	17.37	305.29
scaffold_10	3921971	3922189	219	3922078	94	30.86	4.4	27.36
scaffold_10	3990441	3990834	394	3990675	79	21.63	3.7	18.29
scaffold_10	3992225	3992579	355	3992394	213	132.02	9.97	127.47
scaffold_10	3995262	3995566	305	3995416	63	13.11	2.95	9.97
scaffold_10	4441353	4441626	274	4441518	69	16.12	3.23	12.91
scaffold_10	4449032	4449382	351	4449245	145	69.15	6.79	65.16
scaffold_10	4494294	4494511	218	4494407	74	18.8	3.46	15.52
scaffold_10	4494896	4495186	291	4495039	188	107.62	8.8	103.27
scaffold_10	4496671	4496920	250	4496793	62	12.63	2.9	9.51
scaffold_10	4586118	4586643	526	4586300	192	111.44	8.99	107.05
scaffold_10	4592208	4592394	187	4592344	59	11.23	2.76	8.15
scaffold_10	4595061	4595411	351	4595283	84	24.58	3.93	21.18
scaffold_10	4603360	4603645	286	4603491	101	35.53	4.73	31.95
scaffold_10	4607298	4607807	510	4607514	207	126.04	9.69	121.53
scaffold_10	4608915	4609098	184	4608979	68	15.61	3.18	12.41
scaffold_10	4615968	4616135	168	4616038	45	5.6	2.11	2.74
scaffold_10	4797056	4797883	828	4797364	219	138.06	10.25	133.46
scaffold_10	4899031	4899591	561	4899181	99	34.18	4.63	30.62
scaffold_10	5064793	5065127	335	5064922	106	39	4.96	35.37
scaffold_10	5187774	5187941	168	5187888	61	12.16	2.86	9.05
scaffold_10	5297708	5297980	273	5297830	80	22.21	3.74	18.86
scaffold_10	5418744	5419212	469	5418912	230	149.33	10.77	144.65
scaffold_10	5420776	5421298	523	5420963	211	130.02	9.88	125.48
scaffold_10	5424151	5424370	220	5424258	81	22.79	3.79	19.43
scaffold_10	5425617	5425838	222	5425727	82	23.38	3.84	20.01
scaffold_10	5426833	5427287	455	5427061	169	90.04	7.91	85.84
scaffold_10	5428728	5429006	279	5428854	74	18.8	3.46	15.52
scaffold_100	216477	216698	222	216579	83	23.98	3.89	20.6
scaffold_100	388870	389260	391	389014	138	63.36	6.46	59.44
scaffold_100	400585	401010	426	400840	179	99.18	8.38	94.9
scaffold_100	406690	407022	333	406855	198	117.22	9.27	112.79
scaffold_100	640890	641272	383	641113	67	15.09	3.14	11.9
scaffold_100	1000189	1000454	266	1000296	93	30.21	4.35	26.72
scaffold_100	1000676	1001231	556	1000889	81	22.79	3.79	19.43
scaffold_100	1001750	1002200	451	1002034	128	55.37	5.99	51.54
scaffold_100	1730020	1730188	169	1730076	47	6.3	2.2	3.4
scaffold_100	1751031	1751331	301	1751187	74	18.8	3.46	15.52
scaffold_100	1761189	1761511	323	1761295	50	7.43	2.34	4.48
scaffold_100	1769483	1770029	547	1769637	178	98.26	8.33	93.99
scaffold_100	1791284	1791489	206	1791436	69	16.12	3.23	12.91
scaffold_100	2796938	2797471	534	2797037	80	22.21	3.74	18.86
scaffold_1001	181233	181838	606	181730	79	21.63	3.7	18.29
scaffold_1004	9685	9829	145	9777	50	7.43	2.34	4.48
scaffold_10061	1294	1736	443	1592	65	14.09	3.04	10.93
scaffold_1008	56140	56397	258	56288	57	10.34	2.67	7.29
scaffold_1008	60320	60763	444	60485	70	16.64	3.28	13.41
scaffold_1008	67762	68039	278	67909	101	35.53	4.73	31.95
scaffold_1008	163804	164192	389	164030	136	61.74	6.37	57.83
scaffold_1009	44538	44752	215	44609	65	14.09	3.04	10.93
scaffold_101	36986	37161	176	37065	61	12.16	2.86	9.05
scaffold_101	105827	106064	238	105910	64	13.6	3	10.45
scaffold_101	394655	394883	229	394768	97	32.84	4.54	29.3
scaffold_101	836902	837069	168	836985	56	9.9	2.62	6.86
scaffold_101	890200	890367	168	890327	65	14.09	3.04	10.93
scaffold_101	904556	904733	178	904697	53	8.63	2.48	5.64
scaffold_101	909318	909517	200	909407	88	27.04	4.12	23.6
scaffold_101	919666	919833	168	919719	49	7.05	2.29	4.12
scaffold_101	946247	946510	264	946362	90	28.29	4.21	24.83
scaffold_101	946889	947076	188	946999	75	19.36	3.51	16.07
scaffold_101	1136950	1137185	236	1137101	140	65	6.55	61.06
scaffold_101	1161343	1161579	237	1161443	58	10.78	2.71	7.71
scaffold_101	1223929	1224121	193	1224039	57	10.34	2.67	7.29
scaffold_101	1280977	1281154	178	1281100	67	15.09	3.14	11.9
scaffold_101	1611779	1611966	188	1611895	81	22.79	3.79	19.43
scaffold_101	1703807	1704062	256	1703922	92	29.57	4.31	26.09
scaffold_101	1769727	1770131	405	1769818	58	10.78	2.71	7.71
scaffold_101	1775127	1775600	474	1775455	84	24.58	3.93	21.18
scaffold_101	1866922	1867200	279	1867061	108	40.4	5.06	36.75
scaffold_101	1907069	1907328	260	1907186	114	44.74	5.34	41.04
scaffold_101	1937298	1937507	210	1937403	89	27.66	4.17	24.21
scaffold_101	1990358	1990527	170	1990460	63	13.11	2.95	9.97
scaffold_101	2154799	2155080	282	2154928	106	39	4.96	35.37
scaffold_101	2468105	2468383	279	2468246	76	19.92	3.56	16.62
scaffold_101	2483690	2484005	316	2483893	87	26.42	4.07	22.99
scaffold_1010	194162	194409	248	194295	96	32.18	4.49	28.66
scaffold_1011	190991	191141	151	191123	46	5.95	2.15	3.07
scaffold_1014	35423	35656	234	35567	64	13.6	3	10.45
scaffold_1014	37263	37427	165	37299	47	6.3	2.2	3.4
scaffold_1017	119090	119348	259	119214	60	11.69	2.81	8.6
scaffold_1019	115645	115906	262	115768	74	18.8	3.46	15.52
scaffold_1019	196858	196988	131	196917	93	5.66	1.66	2.8
scaffold_102	31385	31553	169	31487	69	16.12	3.23	12.91
scaffold_102	1156395	1156647	253	1156516	105	38.29	4.91	34.67
scaffold_102	1338944	1339138	195	1339040	71	17.18	3.32	13.94
scaffold_102	1345611	1345836	226	1345720	92	29.57	4.31	26.09
scaffold_102	1421303	1421662	360	1421481	261	182.28	12.22	177.37
scaffold_102	1437173	1437364	192	1437241	60	11.69	2.81	8.6
scaffold_102	1627673	1627919	247	1627837	89	27.66	4.17	24.21
scaffold_102	1755141	1755489	349	1755298	208	127.03	9.74	122.52
scaffold_102	1761668	1762042	375	1761825	141	65.81	6.6	61.86
scaffold_102	2414560	2414747	188	2414618	71	17.18	3.32	13.94
scaffold_1020	50621	50822	202	50699	49	7.05	2.29	4.12
scaffold_1020	173466	173738	273	173609	56	9.9	2.62	6.86
scaffold_1020	179802	180042	241	179925	73	18.26	3.42	14.99
scaffold_1020	188211	188493	283	188357	223	142.13	10.44	137.5
scaffold_1020	193661	193744	84	193714	48	6.67	2.25	3.76
scaffold_1022	220092	220258	167	220159	45	5.6	2.11	2.74
scaffold_1023	234524	234641	118	234617	48	6.67	2.25	3.76
scaffold_1024	194607	194695	89	194659	118	41.03	4.71	37.38
scaffold_103	329168	329535	368	329347	121	49.97	5.66	46.2
scaffold_103	349321	349491	171	349409	49	7.05	2.29	4.12
scaffold_103	393880	394055	176	393903	48	6.67	2.25	3.76
scaffold_103	425314	425584	271	425447	73	18.26	3.42	14.99
scaffold_103	667457	667624	168	667573	59	11.23	2.76	8.15
scaffold_103	900432	900652	221	900487	58	10.78	2.71	7.71
scaffold_103	1104914	1105081	168	1105013	51	7.82	2.39	4.86
scaffold_103	1199275	1199704	430	1199419	86	25.8	4.03	22.38
scaffold_103	1842038	1842359	322	1842195	63	13.11	2.95	9.97
scaffold_103	1990707	1990876	170	1990852	56	9.9	2.62	6.86
scaffold_103	2031441	2031612	172	2031517	67	15.09	3.14	11.9
scaffold_103	2046361	2046543	183	2046457	63	13.11	2.95	9.97
scaffold_103	2103668	2103909	242	2103812	75	19.36	3.51	16.07
scaffold_103	2472787	2473017	231	2472883	112	43.28	5.24	39.6
scaffold_1030	3038	3205	168	3159	44	5.26	2.06	2.41
scaffold_1032	43939	44106	168	43975	57	10.34	2.67	7.29
scaffold_1035	44459	44743	285	44598	85	25.19	3.98	21.78
scaffold_10355	3253	3415	163	3293	54	9.03	2.53	6.02
scaffold_1039	58653	58832	180	58715	62	12.63	2.9	9.51
scaffold_1039	79770	79984	215	79852	68	15.61	3.18	12.41
scaffold_1039	108368	108854	487	108571	170	90.94	7.96	86.74
scaffold_1039	216377	216415	39	216396	46	5.95	2.15	3.07
scaffold_104	15616	15783	168	15688	47	6.3	2.2	3.4
scaffold_104	1553298	1553473	176	1553408	61	12.16	2.86	9.05
scaffold_104	1684247	1684449	203	1684342	62	12.63	2.9	9.51
scaffold_104	1685367	1685603	237	1685467	88	27.04	4.12	23.6
scaffold_104	2129531	2129833	303	2129605	74	18.8	3.46	15.52
scaffold_104	2256932	2257244	313	2257086	87	26.42	4.07	22.99
scaffold_1040	147591	147659	69	147642	47	6.3	2.2	3.4
scaffold_10408	7656	7822	167	7784	58	10.78	2.71	7.71
scaffold_105	754415	754798	384	754576	84	24.58	3.93	21.18
scaffold_105	1051111	1051582	472	1051405	78	21.05	3.65	17.72
scaffold_105	1295398	1295614	217	1295473	52	8.22	2.43	5.24
scaffold_105	1563468	1563815	348	1563598	75	19.36	3.51	16.07
scaffold_105	1579328	1579563	236	1579464	66	14.59	3.09	11.41
scaffold_105	1728709	1728876	168	1728768	52	8.22	2.43	5.24
scaffold_105	2313540	2314056	517	2313853	174	94.58	8.14	90.34
scaffold_105	2318947	2319198	252	2319092	93	30.21	4.35	26.72
scaffold_105	2366101	2366434	334	2366280	179	99.18	8.38	94.9
scaffold_105	2478908	2479382	475	2479078	87	26.42	4.07	22.99
scaffold_105	2548841	2549008	168	2548917	57	10.34	2.67	7.29
scaffold_1051	5611	6105	495	5844	120	49.21	5.62	45.45
scaffold_1051	9915	10107	193	9961	58	10.78	2.71	7.71
scaffold_1051	10668	11046	379	10909	160	82.02	7.49	77.9
scaffold_1051	11496	11874	379	11749	119	48.46	5.57	44.71
scaffold_1051	13508	13809	302	13642	89	27.66	4.17	24.21
scaffold_1051	21259	21507	249	21400	65	14.09	3.04	10.93
scaffold_1051	22136	22720	585	22382	94	30.86	4.4	27.36
scaffold_1051	22996	23355	360	23143	194	113.35	9.08	108.95
scaffold_1051	24691	25102	412	24853	203	122.1	9.5	117.63
scaffold_1051	30292	30547	256	30412	87	26.42	4.07	22.99
scaffold_1051	33504	34431	928	33710	206	125.05	9.64	120.55
scaffold_1051	35481	35696	216	35615	109	41.12	5.1	37.47
scaffold_1051	36361	36610	250	36476	72	17.72	3.37	14.47
scaffold_1051	41956	42329	374	42184	109	41.12	5.1	37.47
scaffold_1051	42871	43063	193	42988	52	8.22	2.43	5.24
scaffold_1051	45605	45873	269	45716	89	27.66	4.17	24.21
scaffold_1051	53452	54340	889	54023	169	90.04	7.91	85.84
scaffold_1051	78334	78729	396	78495	122	50.73	5.71	46.95
scaffold_1051	83916	84182	267	84089	65	14.09	3.04	10.93
scaffold_1051	147306	147427	122	147345	45	5.6	2.11	2.74
scaffold_1055	126675	126830	156	126771	52	8.22	2.43	5.24
scaffold_1057	121300	121557	258	121457	58	10.78	2.71	7.71
scaffold_106	274737	274943	207	274840	70	16.64	3.28	13.41
scaffold_106	540807	541088	282	540942	126	53.81	5.9	49.99
scaffold_106	610408	610765	358	610615	96	32.18	4.49	28.66
scaffold_106	618938	619115	178	619028	67	15.09	3.14	11.9
scaffold_106	659415	659677	263	659486	72	17.72	3.37	14.47
scaffold_106	667837	668086	250	667963	63	13.11	2.95	9.97
scaffold_106	678438	679115	678	678595	108	40.4	5.06	36.75
scaffold_106	689671	689838	168	689731	49	7.05	2.29	4.12
scaffold_106	692438	692708	271	692556	50	7.43	2.34	4.48
scaffold_106	694057	694432	376	694172	73	18.26	3.42	14.99
scaffold_106	714209	714468	260	714317	81	22.79	3.79	19.43
scaffold_106	737165	737626	462	737467	155	77.66	7.26	73.58
scaffold_106	761684	762049	366	762010	58	10.78	2.71	7.71
scaffold_106	765010	765359	350	765172	204	123.08	9.55	118.6
scaffold_106	776260	776951	692	776504	211	130.02	9.88	125.48
scaffold_106	854350	854517	168	854414	56	9.9	2.62	6.86
scaffold_106	855251	855568	318	855402	88	27.04	4.12	23.6
scaffold_106	1129246	1129427	182	1129282	87	26.42	4.07	22.99
scaffold_106	1541699	1541876	178	1541836	83	23.98	3.89	20.6
scaffold_106	1709940	1710356	417	1710100	245	165.07	11.47	160.27
scaffold_106	1711826	1712134	309	1711944	139	64.18	6.51	60.25
scaffold_106	1714283	1714453	171	1714332	50	7.43	2.34	4.48
scaffold_106	1714638	1714989	352	1714844	123	51.49	5.76	47.7
scaffold_106	1720339	1720761	423	1720493	103	36.9	4.82	33.3
scaffold_106	1950345	1950565	221	1950442	59	11.23	2.76	8.15
scaffold_106	1986791	1987060	270	1986916	110	41.84	5.15	38.18
scaffold_106	2364840	2365112	273	2364965	125	53.03	5.85	49.22
scaffold_106	2365538	2365839	302	2365718	66	14.59	3.09	11.41
scaffold_106	2406374	2406659	286	2406518	210	129.02	9.83	124.49
scaffold_106	2439681	2439919	239	2439808	107	39.7	5.01	36.06
scaffold_106	2447162	2447335	174	2447208	58	10.78	2.71	7.71
scaffold_106	2456836	2457043	208	2456895	51	7.82	2.39	4.86
scaffold_106	2482510	2482990	481	2482879	96	32.18	4.49	28.66
scaffold_106	2484273	2484467	195	2484368	73	18.26	3.42	14.99
scaffold_106	2521549	2521716	168	2521664	61	12.16	2.86	9.05
scaffold_106	2574453	2575053	601	2574767	138	63.36	6.46	59.44
scaffold_106	2575796	2576060	265	2575907	83	23.98	3.89	20.6
scaffold_106	2579440	2579654	215	2579514	46	5.95	2.15	3.07
scaffold_106	2581256	2581743	488	2581372	81	22.79	3.79	19.43
scaffold_106	2585795	2586073	279	2585953	104	37.6	4.87	33.99
scaffold_106	2591206	2591472	267	2591323	89	27.66	4.17	24.21
scaffold_106	2594036	2594404	369	2594223	529	519.98	24.76	513.13
scaffold_106	2599710	2599951	242	2599805	51	7.82	2.39	4.86
scaffold_106	2600713	2600933	221	2600815	84	24.58	3.93	21.18
scaffold_106	2608102	2608396	295	2608249	114	44.74	5.34	41.04
scaffold_106	2612314	2613132	819	2612651	155	77.66	7.26	73.58
scaffold_106	2635968	2636243	276	2636120	85	25.19	3.98	21.78
scaffold_1062	21209	21376	168	21261	50	7.43	2.34	4.48
scaffold_1062	60610	60913	304	60764	141	65.81	6.6	61.86
scaffold_1062	62605	62772	168	62625	50	7.43	2.34	4.48
scaffold_1068	49450	49617	168	49513	53	8.63	2.48	5.64
scaffold_107	239251	239578	328	239441	99	34.18	4.63	30.62
scaffold_107	248457	248733	277	248617	87	26.42	4.07	22.99
scaffold_107	253737	254115	379	253903	75	19.36	3.51	16.07
scaffold_107	696651	696861	211	696733	62	12.63	2.9	9.51
scaffold_107	720014	720217	204	720137	49	7.05	2.29	4.12
scaffold_107	749159	749663	505	749407	281	204.4	13.15	199.34
scaffold_107	774745	775070	326	774912	123	51.49	5.76	47.7
scaffold_107	792545	792717	173	792683	58	10.78	2.71	7.71
scaffold_107	828175	828528	354	828316	121	49.97	5.66	46.2
scaffold_107	835741	836125	385	835989	79	21.63	3.7	18.29
scaffold_107	837100	837425	326	837259	96	32.18	4.49	28.66
scaffold_107	838253	838537	285	838400	86	25.8	4.03	22.38
scaffold_107	847932	848201	270	848053	167	88.24	7.82	84.06
scaffold_107	974187	974518	332	974363	120	49.21	5.62	45.45
scaffold_107	981949	982366	418	982138	90	28.29	4.21	24.83
scaffold_107	994023	994433	411	994155	86	25.8	4.03	22.38
scaffold_107	1004273	1004472	200	1004346	70	16.64	3.28	13.41
scaffold_107	1005753	1005998	246	1005838	102	36.22	4.77	32.63
scaffold_107	1008282	1008490	209	1008356	51	7.82	2.39	4.86
scaffold_107	1010110	1010277	168	1010147	50	7.43	2.34	4.48
scaffold_107	1052704	1052887	184	1052807	47	6.3	2.2	3.4
scaffold_107	1059164	1059422	259	1059301	101	35.53	4.73	31.95
scaffold_107	1059572	1059825	254	1059717	122	50.73	5.71	46.95
scaffold_107	1064172	1064674	503	1064336	224	143.16	10.49	138.52
scaffold_107	1065775	1066093	319	1065930	81	22.79	3.79	19.43
scaffold_107	1143509	1143681	173	1143603	64	13.6	3	10.45
scaffold_107	1206787	1206954	168	1206926	44	5.26	2.06	2.41
scaffold_107	1319543	1319878	336	1319745	82	23.38	3.84	20.01
scaffold_107	1374973	1375176	204	1375035	56	9.9	2.62	6.86
scaffold_107	1479586	1479830	245	1479713	126	53.81	5.9	49.99
scaffold_107	1645786	1645998	213	1645849	80	22.21	3.74	18.86
scaffold_107	1751403	1751736	334	1751546	125	53.03	5.85	49.22
scaffold_107	1790640	1790855	216	1790774	54	9.03	2.53	6.02
scaffold_107	1791245	1791459	215	1791360	75	19.36	3.51	16.07
scaffold_107	1792811	1793037	227	1792935	106	39	4.96	35.37
scaffold_107	1812933	1813133	201	1813050	68	15.61	3.18	12.41
scaffold_107	1814028	1814513	486	1814277	198	117.22	9.27	112.79
scaffold_107	1816895	1817217	323	1817021	51	7.82	2.39	4.86
scaffold_107	1818124	1818532	409	1818373	112	43.28	5.24	39.6
scaffold_107	1860837	1861203	367	1861001	120	49.21	5.62	45.45
scaffold_107	1883979	1884158	180	1884080	54	9.03	2.53	6.02
scaffold_1076	127872	128249	378	128017	86	25.8	4.03	22.38
scaffold_1076	167497	167691	195	167594	71	17.18	3.32	13.94
scaffold_10777	2692	2890	199	2756	46	5.95	2.15	3.07
scaffold_1078	21589	21653	65	21642	44	5.26	2.06	2.41
scaffold_10799	8222	8323	102	8268	51	5.86	2.05	3
scaffold_108	1052032	1052216	185	1052126	63	13.11	2.95	9.97
scaffold_108	1056668	1056972	305	1056810	151	74.22	7.07	70.18
scaffold_108	1127858	1128057	200	1127990	61	12.16	2.86	9.05
scaffold_108	1296675	1296852	178	1296734	68	15.61	3.18	12.41
scaffold_108	1296916	1297128	213	1296995	74	18.8	3.46	15.52
scaffold_108	1417677	1417848	172	1417815	74	18.8	3.46	15.52
scaffold_108	1566679	1566887	209	1566812	62	12.63	2.9	9.51
scaffold_108	1568082	1568370	289	1568215	63	13.11	2.95	9.97
scaffold_108	1597146	1597326	181	1597242	46	5.95	2.15	3.07
scaffold_108	1617773	1617998	226	1617871	71	17.18	3.32	13.94
scaffold_108	1635046	1635349	304	1635139	64	13.6	3	10.45
scaffold_108	1675794	1676074	281	1675956	45	5.6	2.11	2.74
scaffold_108	1883378	1883579	202	1883500	86	25.8	4.03	22.38
scaffold_108	2157634	2157890	257	2157742	86	25.8	4.03	22.38
scaffold_108	2319450	2319794	345	2319634	97	32.84	4.54	29.3
scaffold_108	2620443	2620719	277	2620535	83	23.98	3.89	20.6
scaffold_108	2631144	2631432	289	2631303	80	22.21	3.74	18.86
scaffold_108	2669120	2669319	200	2669170	58	10.78	2.71	7.71
scaffold_108	2683254	2683837	584	2683415	116	46.22	5.43	42.5
scaffold_108	2694131	2694593	463	2694474	161	82.9	7.54	78.77
scaffold_108	2695991	2696340	350	2696202	161	82.9	7.54	78.77
scaffold_1081	22735	23090	356	22867	94	30.86	4.4	27.36
scaffold_1082	82841	83027	187	82893	66	14.59	3.09	11.41
scaffold_1082	116929	117302	374	117176	122	50.73	5.71	46.95
scaffold_1082	123145	123380	236	123285	73	18.26	3.42	14.99
scaffold_1082	124030	124199	170	124146	51	7.82	2.39	4.86
scaffold_1082	124752	125064	313	124912	108	40.4	5.06	36.75
scaffold_1082	159342	159667	326	159502	141	65.81	6.6	61.86
scaffold_1082	160426	160681	256	160557	68	15.61	3.18	12.41
scaffold_1082	162544	163349	806	162942	196	115.28	9.17	110.86
scaffold_1082	165819	166199	381	165964	125	53.03	5.85	49.22
scaffold_1082	173089	173621	533	173199	67	15.09	3.14	11.9
scaffold_1082	175813	176001	189	175902	71	17.18	3.32	13.94
scaffold_1084	88292	88438	147	88388	47	6.3	2.2	3.4
scaffold_109	136249	136523	275	136396	148	71.67	6.93	67.65
scaffold_109	166624	166841	218	166713	58	10.78	2.71	7.71
scaffold_109	751414	751853	440	751690	141	65.81	6.6	61.86
scaffold_109	755411	755899	489	755799	59	11.23	2.76	8.15
scaffold_109	756441	756749	309	756608	134	60.13	6.27	56.24
scaffold_109	779353	779749	397	779604	89	27.66	4.17	24.21
scaffold_109	792376	792615	240	792526	50	7.43	2.34	4.48
scaffold_109	815655	815910	256	815770	92	29.57	4.31	26.09
scaffold_109	826924	827280	357	827121	123	51.49	5.76	47.7
scaffold_109	829950	830117	168	830020	59	11.23	2.76	8.15
scaffold_109	830671	831272	602	830914	116	46.22	5.43	42.5
scaffold_109	831826	832170	345	832020	211	130.02	9.88	125.48
scaffold_109	835884	836133	250	836019	108	40.4	5.06	36.75
scaffold_109	863945	864181	237	864049	58	10.78	2.71	7.71
scaffold_109	870498	870778	281	870553	71	17.18	3.32	13.94
scaffold_109	874391	874576	186	874502	62	12.63	2.9	9.51
scaffold_109	880404	880701	298	880571	142	66.65	6.65	62.69
scaffold_109	1013759	1014181	423	1014077	63	13.11	2.95	9.97
scaffold_109	1072837	1073035	199	1072875	68	15.61	3.18	12.41
scaffold_109	1076272	1076571	300	1076452	109	41.12	5.1	37.47
scaffold_109	1079742	1079909	168	1079831	53	8.63	2.48	5.64
scaffold_109	1382588	1382819	232	1382693	102	36.22	4.77	32.63
scaffold_109	1383089	1383417	329	1383251	83	23.98	3.89	20.6
scaffold_1091	80320	80489	170	80392	63	13.11	2.95	9.97
scaffold_1092	142081	142206	126	142138	45	5.6	2.11	2.74
scaffold_1093	60897	61239	343	61056	88	27.04	4.12	23.6
scaffold_1093	66555	66811	257	66707	110	41.84	5.15	38.18
scaffold_1093	68290	68601	312	68428	142	66.65	6.65	62.69
scaffold_1094	85214	85971	758	85351	142	66.65	6.65	62.69
scaffold_1094	95522	95903	382	95655	98	33.51	4.59	29.96
scaffold_1094	118928	119075	148	119014	52	8.22	2.43	5.24
scaffold_1097	13502	13659	158	13633	46	5.95	2.15	3.07
scaffold_1099	8408	8717	310	8569	126	53.81	5.9	49.99
scaffold_1099	18645	18916	272	18777	86	25.8	4.03	22.38
scaffold_1099	19845	20082	238	19928	69	16.12	3.23	12.91
scaffold_1099	21935	22111	177	22078	66	14.59	3.09	11.41
scaffold_1099	39980	40273	294	40129	114	44.74	5.34	41.04
scaffold_1099	43083	43435	353	43292	72	17.72	3.37	14.47
scaffold_1099	51790	51964	175	51815	61	12.16	2.86	9.05
scaffold_1099	54264	54522	259	54386	73	18.26	3.42	14.99
scaffold_1099	262265	262581	317	262419	145	69.15	6.79	65.16
scaffold_1099	262905	263196	292	263047	75	19.36	3.51	16.07
scaffold_1099	269393	269665	273	269533	85	25.19	3.98	21.78
scaffold_1099	269879	270089	211	269950	69	16.12	3.23	12.91
scaffold_1099	272044	272338	295	272177	97	32.84	4.54	29.3
scaffold_1099	273948	274165	218	274092	70	16.64	3.28	13.41
scaffold_1099	278873	279150	278	278995	51	7.82	2.39	4.86
scaffold_1099	281836	282003	168	281927	46	5.95	2.15	3.07
scaffold_1099	285292	286017	726	285863	111	42.56	5.2	38.89
scaffold_1099	289193	289364	172	289283	44	5.26	2.06	2.41
scaffold_1099	290845	291113	269	290980	77	20.48	3.6	17.17
scaffold_1099	292061	292435	375	292310	95	31.52	4.45	28.01
scaffold_1099	296807	296989	183	296851	57	10.34	2.67	7.29
scaffold_1099	299205	299600	396	299349	149	72.52	6.97	68.49
scaffold_1099	300929	301145	217	301004	68	15.61	3.18	12.41
scaffold_1099	303047	303394	348	303196	132	58.53	6.18	54.66
scaffold_11	275270	275546	277	275415	46	5.95	2.15	3.07
scaffold_11	278842	279022	181	278957	57	10.34	2.67	7.29
scaffold_11	286534	286908	375	286758	161	82.9	7.54	78.77
scaffold_11	292252	292542	291	292413	68	15.61	3.18	12.41
scaffold_11	383058	383360	303	383195	130	56.94	6.09	53.09
scaffold_11	779052	779359	308	779210	153	75.93	7.16	71.87
scaffold_11	788651	788818	168	788814	49	7.05	2.29	4.12
scaffold_11	797056	797253	198	797168	74	18.8	3.46	15.52
scaffold_11	862729	862982	254	862861	112	43.28	5.24	39.6
scaffold_11	866039	866283	245	866181	65	14.09	3.04	10.93
scaffold_11	999599	999814	216	999735	49	7.05	2.29	4.12
scaffold_11	1959857	1960102	246	1959987	64	13.6	3	10.45
scaffold_11	2268997	2269179	183	2269049	51	7.82	2.39	4.86
scaffold_11	2326331	2326579	249	2326440	136	61.74	6.37	57.83
scaffold_11	3020924	3021182	259	3021065	77	20.48	3.6	17.17
scaffold_11	3238063	3238397	335	3238276	45	5.6	2.11	2.74
scaffold_11	3390791	3390966	176	3390885	67	15.09	3.14	11.9
scaffold_11	3407953	3408120	168	3408002	61	12.16	2.86	9.05
scaffold_11	3489224	3489483	260	3489380	120	49.21	5.62	45.45
scaffold_11	3489643	3489819	177	3489778	58	10.78	2.71	7.71
scaffold_11	3490108	3490307	200	3490201	75	19.36	3.51	16.07
scaffold_11	3565446	3565673	228	3565542	98	33.51	4.59	29.96
scaffold_11	3612912	3613113	202	3613051	80	22.21	3.74	18.86
scaffold_11	3645448	3645926	479	3645685	126	53.81	5.9	49.99
scaffold_11	3651675	3651850	176	3651781	57	10.34	2.67	7.29
scaffold_11	3652053	3652276	224	3652174	57	10.34	2.67	7.29
scaffold_11	3654211	3654452	242	3654333	76	19.92	3.56	16.62
scaffold_11	3655706	3655998	293	3655857	134	60.13	6.27	56.24
scaffold_11	3656213	3656599	387	3656451	100	34.85	4.68	31.28
scaffold_11	3681365	3681672	308	3681532	69	16.12	3.23	12.91
scaffold_11	3683396	3683592	197	3683488	64	13.6	3	10.45
scaffold_11	4264205	4264417	213	4264300	80	22.21	3.74	18.86
scaffold_11	4272986	4273256	271	4273118	125	53.03	5.85	49.22
scaffold_11	4279482	4279911	430	4279626	206	125.05	9.64	120.55
scaffold_11	4280481	4280697	217	4280615	81	22.79	3.79	19.43
scaffold_11	4361244	4361441	198	4361338	61	12.16	2.86	9.05
scaffold_11	4434159	4434563	405	4434375	153	75.93	7.16	71.87
scaffold_11	4480578	4480745	168	4480627	50	7.43	2.34	4.48
scaffold_11	4490445	4490612	168	4490585	46	5.95	2.15	3.07
scaffold_11	5208480	5208740	261	5208620	65	14.09	3.04	10.93
scaffold_11	5402244	5402414	171	5402358	62	12.63	2.9	9.51
scaffold_110	797248	797500	253	797385	117	46.96	5.48	43.23
scaffold_110	935012	935221	210	935095	64	13.6	3	10.45
scaffold_110	942400	942629	230	942486	79	21.63	3.7	18.29
scaffold_110	961183	961350	168	961271	59	11.23	2.76	8.15
scaffold_110	964257	964429	173	964342	60	11.69	2.81	8.6
scaffold_110	966222	966649	428	966385	298	223.68	13.95	218.49
scaffold_110	968148	968390	243	968267	102	36.22	4.77	32.63
scaffold_110	969160	969493	334	969326	184	103.85	8.61	99.53
scaffold_110	970253	970631	379	970418	341	274.27	15.96	268.77
scaffold_110	1529283	1529512	230	1529402	61	12.16	2.86	9.05
scaffold_110	1671766	1672075	310	1671913	79	21.63	3.7	18.29
scaffold_110	2290494	2290703	210	2290588	57	10.34	2.67	7.29
scaffold_110	2294067	2294457	391	2294378	78	21.05	3.65	17.72
scaffold_110	2302983	2303189	207	2303106	67	15.09	3.14	11.9
scaffold_110	2313720	2313887	168	2313815	57	10.34	2.67	7.29
scaffold_110	2314055	2314270	216	2314122	53	8.63	2.48	5.64
scaffold_110	2547706	2547881	176	2547818	85	25.19	3.98	21.78
scaffold_110	2582242	2582542	301	2582380	115	45.48	5.38	41.77
scaffold_110	2584498	2584680	183	2584570	76	19.92	3.56	16.62
scaffold_110	2588231	2588404	174	2588313	63	13.11	2.95	9.97
scaffold_110	2599803	2599981	179	2599876	46	5.95	2.15	3.07
scaffold_110	2601353	2601696	344	2601576	81	22.79	3.79	19.43
scaffold_110	2613791	2614241	451	2614046	185	104.79	8.66	100.46
scaffold_110	2615261	2615508	248	2615412	82	23.38	3.84	20.01
scaffold_110	2617641	2617873	233	2617771	81	22.79	3.79	19.43
scaffold_110	2618338	2619561	1224	2618936	160	82.02	7.49	77.9
scaffold_110	2624401	2624568	168	2624426	51	7.82	2.39	4.86
scaffold_1103	97838	98060	223	97940	121	49.97	5.66	46.2
scaffold_1103	99872	99908	37	99883	48	6.2	2.16	3.32
scaffold_1104	24574	24794	221	24679	66	14.59	3.09	11.41
scaffold_1104	25850	26047	198	25954	73	18.26	3.42	14.99
scaffold_1104	27984	28414	431	28261	169	90.04	7.91	85.84
scaffold_1104	29212	29416	205	29318	84	24.58	3.93	21.18
scaffold_1104	31182	31493	312	31327	100	34.85	4.68	31.28
scaffold_111	207844	208140	297	207983	55	9.47	2.57	6.45
scaffold_111	211689	212019	331	211907	83	23.98	3.89	20.6
scaffold_111	238816	239191	376	239060	103	36.9	4.82	33.3
scaffold_111	241361	241570	210	241491	74	18.8	3.46	15.52
scaffold_111	350138	350431	294	350294	76	19.92	3.56	16.62
scaffold_111	1025460	1025634	175	1025595	56	9.9	2.62	6.86
scaffold_111	1404856	1405023	168	1404987	63	13.11	2.95	9.97
scaffold_111	1468867	1469193	327	1469031	87	26.42	4.07	22.99
scaffold_111	2525462	2525646	185	2525588	71	17.18	3.32	13.94
scaffold_1110	98216	98383	168	98282	63	13.11	2.95	9.97
scaffold_1111	84796	85037	242	84916	119	48.46	5.57	44.71
scaffold_1113	18031	18192	162	18154	44	5.26	2.06	2.41
scaffold_11144	1	571	571	136	235	154.53	11	149.81
scaffold_1116	46000	46530	531	46163	226	145.21	10.58	140.56
scaffold_1116	50030	50480	451	50342	105	38.29	4.91	34.67
scaffold_1116	59327	59815	489	59590	239	158.72	11.19	153.97
scaffold_1116	155309	155495	187	155385	60	11.69	2.81	8.6
scaffold_1118	165687	165836	150	165798	44	5.26	2.06	2.41
scaffold_112	224222	224398	177	224334	63	13.11	2.95	9.97
scaffold_112	280970	281168	199	281099	66	14.59	3.09	11.41
scaffold_112	347734	347931	198	347856	63	13.11	2.95	9.97
scaffold_112	384622	384789	168	384702	61	12.16	2.86	9.05
scaffold_112	390656	391298	643	390864	586	600.79	27.43	593.25
scaffold_112	399891	400273	383	400201	76	19.92	3.56	16.62
scaffold_112	402070	402686	617	402448	191	110.48	8.94	106.1
scaffold_112	408946	409457	512	409267	96	32.18	4.49	28.66
scaffold_112	414539	415072	534	414765	224	143.16	10.49	138.52
scaffold_112	485336	485617	282	485467	67	15.09	3.14	11.9
scaffold_112	608640	608807	168	608732	53	8.63	2.48	5.64
scaffold_112	712477	712672	196	712531	49	7.05	2.29	4.12
scaffold_112	799791	800058	268	799894	63	13.11	2.95	9.97
scaffold_112	1013165	1013378	214	1013268	56	9.9	2.62	6.86
scaffold_112	1069649	1069898	250	1069791	95	31.52	4.45	28.01
scaffold_112	1098818	1099032	215	1098958	56	9.9	2.62	6.86
scaffold_112	1297688	1298017	330	1297854	126	53.81	5.9	49.99
scaffold_112	1618347	1618524	178	1618463	57	10.34	2.67	7.29
scaffold_112	1777449	1777626	178	1777528	59	11.23	2.76	8.15
scaffold_112	1840386	1840953	568	1840809	123	51.49	5.76	47.7
scaffold_112	1841951	1842226	276	1842089	83	23.98	3.89	20.6
scaffold_112	1860869	1861334	466	1861004	89	27.66	4.17	24.21
scaffold_112	1866164	1866339	176	1866229	70	16.64	3.28	13.41
scaffold_112	1867018	1867257	240	1867140	67	15.09	3.14	11.9
scaffold_112	1871167	1871660	494	1871445	148	71.67	6.93	67.65
scaffold_112	1872646	1873009	364	1872808	107	39.7	5.01	36.06
scaffold_112	1876468	1877156	689	1876613	93	30.21	4.35	26.72
scaffold_112	1879312	1879642	331	1879478	63	13.11	2.95	9.97
scaffold_112	1895459	1895641	183	1895563	63	13.11	2.95	9.97
scaffold_112	1900010	1900635	626	1900451	100	34.85	4.68	31.28
scaffold_112	1901404	1901764	361	1901552	74	18.8	3.46	15.52
scaffold_112	1903942	1904166	225	1904074	57	10.34	2.67	7.29
scaffold_112	1906041	1906402	362	1906287	73	18.26	3.42	14.99
scaffold_112	1907955	1908159	205	1908064	68	15.61	3.18	12.41
scaffold_112	1928370	1928537	168	1928503	56	9.9	2.62	6.86
scaffold_112	1940222	1940427	206	1940355	92	29.57	4.31	26.09
scaffold_112	1962322	1962583	262	1962430	68	15.61	3.18	12.41
scaffold_112	1963706	1964112	407	1963965	106	39	4.96	35.37
scaffold_112	1970737	1970964	228	1970858	52	8.22	2.43	5.24
scaffold_112	1971699	1971979	281	1971863	121	49.97	5.66	46.2
scaffold_112	1972731	1973094	364	1972948	150	73.37	7.02	69.33
scaffold_112	1973468	1973655	188	1973579	64	13.6	3	10.45
scaffold_112	1983916	1984201	286	1984058	87	26.42	4.07	22.99
scaffold_112	2003797	2003991	195	2003931	71	17.18	3.32	13.94
scaffold_112	2092027	2092429	403	2092333	52	8.22	2.43	5.24
scaffold_112	2159056	2159223	168	2159133	45	5.6	2.11	2.74
scaffold_112	2231032	2231311	280	2231173	94	30.86	4.4	27.36
scaffold_112	2387049	2387250	202	2387132	50	7.43	2.34	4.48
scaffold_1120	148083	148296	214	148202	67	15.09	3.14	11.9
scaffold_1126	51145	51320	176	51251	64	13.6	3	10.45
scaffold_1126	58581	58815	235	58747	65	14.09	3.04	10.93
scaffold_1126	271619	271747	129	271678	54	9.03	2.53	6.02
scaffold_1129	121523	121690	168	121672	47	6.3	2.2	3.4
scaffold_113	73267	73492	226	73357	57	10.34	2.67	7.29
scaffold_113	188589	188898	310	188756	63	13.11	2.95	9.97
scaffold_113	283808	284067	260	283938	85	25.19	3.98	21.78
scaffold_113	664631	664807	177	664773	48	6.67	2.25	3.76
scaffold_113	780656	780846	191	780732	83	23.98	3.89	20.6
scaffold_113	784176	784412	237	784265	69	16.12	3.23	12.91
scaffold_113	973848	974017	170	973994	55	9.47	2.57	6.45
scaffold_113	1090446	1090687	242	1090582	117	46.96	5.48	43.23
scaffold_113	1191906	1192074	169	1191975	55	9.47	2.57	6.45
scaffold_113	1273051	1273238	188	1273204	61	12.16	2.86	9.05
scaffold_113	1291071	1291315	245	1291193	89	27.66	4.17	24.21
scaffold_113	1630214	1630762	549	1630470	113	44.01	5.29	40.32
scaffold_113	1678027	1678248	222	1678183	59	11.23	2.76	8.15
scaffold_113	1692207	1692497	291	1692451	53	8.63	2.48	5.64
scaffold_113	1902294	1902481	188	1902423	76	19.92	3.56	16.62
scaffold_113	2275256	2275554	299	2275391	68	15.61	3.18	12.41
scaffold_113	2438731	2439135	405	2438866	110	41.84	5.15	38.18
scaffold_113	2440089	2440304	216	2440225	57	10.34	2.67	7.29
scaffold_113	2441835	2442199	365	2441975	54	9.03	2.53	6.02
scaffold_113	2446740	2446907	168	2446827	54	9.03	2.53	6.02
scaffold_113	2450634	2450854	221	2450722	94	30.86	4.4	27.36
scaffold_113	2613045	2613264	220	2613183	78	21.05	3.65	17.72
scaffold_1132	942	1145	204	1072	58	10.78	2.71	7.71
scaffold_1132	11058	11306	249	11209	64	13.6	3	10.45
scaffold_1133	63279	63637	359	63499	83	23.98	3.89	20.6
scaffold_1133	83072	83360	289	83172	54	9.03	2.53	6.02
scaffold_1133	100116	100283	168	100205	65	14.09	3.04	10.93
scaffold_1137	136764	137211	448	136868	151	74.22	7.07	70.18
scaffold_114	853131	853568	438	853437	87	26.42	4.07	22.99
scaffold_114	858211	858435	225	858353	49	7.05	2.29	4.12
scaffold_114	870985	871270	286	871201	57	10.34	2.67	7.29
scaffold_114	876332	876530	199	876396	76	19.92	3.56	16.62
scaffold_114	1246214	1246860	647	1246578	74	18.8	3.46	15.52
scaffold_114	1258580	1258767	188	1258683	65	14.09	3.04	10.93
scaffold_114	1259447	1259652	206	1259560	51	7.82	2.39	4.86
scaffold_114	1435939	1436112	174	1435986	51	7.82	2.39	4.86
scaffold_114	1576535	1577080	546	1576714	91	28.93	4.26	25.46
scaffold_1140	119060	119227	168	119113	49	7.05	2.29	4.12
scaffold_1140	149034	149426	393	149300	62	12.63	2.9	9.51
scaffold_1140	151469	151588	120	151539	44	5.26	2.06	2.41
scaffold_1143	103614	103927	314	103769	209	128.02	9.78	123.5
scaffold_1148	378	555	178	448	59	11.23	2.76	8.15
scaffold_1148	102740	102907	168	102860	49	7.05	2.29	4.12
scaffold_1148	112423	112631	209	112562	72	17.72	3.37	14.47
scaffold_1148	133960	134417	458	134126	116	46.22	5.43	42.5
scaffold_1149	9214	9389	176	9278	58	10.78	2.71	7.71
scaffold_115	211957	212168	212	212041	74	18.8	3.46	15.52
scaffold_115	222901	223104	204	222958	76	19.92	3.56	16.62
scaffold_115	443071	443479	409	443179	76	19.92	3.56	16.62
scaffold_115	1762174	1762363	190	1762253	78	21.05	3.65	17.72
scaffold_115	1770078	1770287	210	1770184	78	21.05	3.65	17.72
scaffold_115	1877034	1877400	367	1877191	99	34.18	4.63	30.62
scaffold_1150	130922	131085	164	131062	45	5.6	2.11	2.74
scaffold_1151	138554	138632	79	138595	56	9.9	2.62	6.86
scaffold_1157	85052	85309	258	85166	104	37.6	4.87	33.99
scaffold_1157	130907	131075	169	131037	53	8.63	2.48	5.64
scaffold_1158	35157	35265	109	35170	54	9.03	2.53	6.02
scaffold_11591	750	901	152	771	45	5.6	2.11	2.74
scaffold_116	302703	302893	191	302796	73	18.26	3.42	14.99
scaffold_116	404306	404568	263	404423	58	10.78	2.71	7.71
scaffold_116	474525	474746	222	474606	56	9.9	2.62	6.86
scaffold_116	562739	562911	173	562799	58	10.78	2.71	7.71
scaffold_116	646392	646570	179	646504	57	10.34	2.67	7.29
scaffold_116	664694	665020	327	664857	91	28.93	4.26	25.46
scaffold_116	694790	694957	168	694832	49	7.05	2.29	4.12
scaffold_116	699122	699546	425	699361	188	107.62	8.8	103.27
scaffold_116	700304	700471	168	700401	50	7.43	2.34	4.48
scaffold_116	1354142	1354309	168	1354259	63	13.11	2.95	9.97
scaffold_116	1436743	1437065	323	1436865	88	27.04	4.12	23.6
scaffold_116	1473101	1473680	580	1473455	145	69.15	6.79	65.16
scaffold_116	1474238	1474408	171	1474388	49	7.05	2.29	4.12
scaffold_116	1490872	1491429	558	1491216	142	66.65	6.65	62.69
scaffold_116	1608695	1608882	188	1608781	50	7.43	2.34	4.48
scaffold_116	1762218	1762498	281	1762380	62	12.63	2.9	9.51
scaffold_116	1993718	1994085	368	1993931	79	21.63	3.7	18.29
scaffold_116	2047703	2047870	168	2047753	47	6.3	2.2	3.4
scaffold_116	2064798	2065033	236	2064921	87	26.42	4.07	22.99
scaffold_116	2065160	2065405	246	2065260	97	32.84	4.54	29.3
scaffold_116	2580329	2580639	311	2580433	76	19.92	3.56	16.62
scaffold_116	2635058	2635225	168	2635110	50	7.43	2.34	4.48
scaffold_116	2642679	2642892	214	2642795	88	27.04	4.12	23.6
scaffold_1161	90516	90836	321	90721	59	11.23	2.76	8.15
scaffold_117	196919	197222	304	197066	62	12.63	2.9	9.51
scaffold_117	235861	236134	274	235995	89	27.66	4.17	24.21
scaffold_117	435139	435326	188	435215	55	9.47	2.57	6.45
scaffold_117	540889	541074	186	540925	72	17.72	3.37	14.47
scaffold_117	554897	555102	206	555023	71	17.18	3.32	13.94
scaffold_117	759274	759472	199	759379	77	20.48	3.6	17.17
scaffold_117	762138	762696	559	762365	126	53.81	5.9	49.99
scaffold_117	777631	777798	168	777680	56	9.9	2.62	6.86
scaffold_117	816883	817053	171	816975	60	11.69	2.81	8.6
scaffold_117	882443	882663	221	882554	58	10.78	2.71	7.71
scaffold_117	891491	891892	402	891649	146	69.98	6.83	65.98
scaffold_117	893013	893400	388	893196	187	106.68	8.75	102.33
scaffold_117	913168	913373	206	913303	68	15.61	3.18	12.41
scaffold_117	1197548	1197924	377	1197752	140	65	6.55	61.06
scaffold_117	1303823	1304055	233	1303987	77	20.48	3.6	17.17
scaffold_117	1306358	1306607	250	1306450	77	20.48	3.6	17.17
scaffold_117	1316712	1316930	219	1316846	72	17.72	3.37	14.47
scaffold_117	1322398	1322614	217	1322528	81	22.79	3.79	19.43
scaffold_117	1323255	1323608	354	1323419	125	53.03	5.85	49.22
scaffold_117	1324165	1324742	578	1324348	488	463.49	22.84	456.96
scaffold_117	1326416	1326738	323	1326567	114	44.74	5.34	41.04
scaffold_117	1327887	1328078	192	1327924	46	5.95	2.15	3.07
scaffold_117	1328742	1328909	168	1328877	50	7.43	2.34	4.48
scaffold_117	1340722	1341152	431	1340980	308	235.22	14.42	229.95
scaffold_117	1343096	1343509	414	1343181	75	19.36	3.51	16.07
scaffold_117	1370886	1371291	406	1371066	120	49.21	5.62	45.45
scaffold_117	1424788	1425038	251	1424929	86	25.8	4.03	22.38
scaffold_117	1572466	1572644	179	1572531	66	14.59	3.09	11.41
scaffold_117	1670709	1671014	306	1670824	102	36.22	4.77	32.63
scaffold_117	1735930	1736578	649	1736413	242	161.88	11.33	157.1
scaffold_117	1751069	1751280	212	1751204	74	18.8	3.46	15.52
scaffold_117	1751715	1752011	297	1751847	155	77.66	7.26	73.58
scaffold_117	1765734	1765906	173	1765791	50	7.43	2.34	4.48
scaffold_117	1766891	1767173	283	1767035	65	14.09	3.04	10.93
scaffold_117	1768224	1769043	820	1768876	85	25.19	3.98	21.78
scaffold_117	1779024	1779548	525	1779379	147	70.83	6.88	66.82
scaffold_117	1821298	1821660	363	1821432	95	31.52	4.45	28.01
scaffold_117	1834807	1834992	186	1834890	72	17.72	3.37	14.47
scaffold_117	1851304	1851587	284	1851467	169	90.04	7.91	85.84
scaffold_117	1881375	1881629	255	1881540	82	23.38	3.84	20.01
scaffold_117	1931491	1931802	312	1931652	148	71.67	6.93	67.65
scaffold_117	1932338	1932609	272	1932443	137	62.55	6.41	58.63
scaffold_117	1949702	1949940	239	1949835	62	12.63	2.9	9.51
scaffold_117	2275113	2275363	251	2275230	84	24.58	3.93	21.18
scaffold_117	2280247	2280533	287	2280375	133	59.33	6.23	55.45
scaffold_117	2280633	2280885	253	2280745	92	29.57	4.31	26.09
scaffold_117	2465177	2465344	168	2465246	57	10.34	2.67	7.29
scaffold_117	2535089	2535345	257	2535184	59	11.23	2.76	8.15
scaffold_1175	34847	35126	280	34967	68	15.61	3.18	12.41
scaffold_1175	91490	91986	497	91656	126	53.81	5.9	49.99
scaffold_1175	93715	94053	339	93855	125	53.03	5.85	49.22
scaffold_1175	104861	105120	260	104975	80	22.21	3.74	18.86
scaffold_1178	81988	82309	322	82107	102	36.22	4.77	32.63
scaffold_1178	113587	113781	195	113716	53	8.63	2.48	5.64
scaffold_1179	36482	36675	194	36592	81	22.79	3.79	19.43
scaffold_1179	114501	114708	208	114606	74	18.8	3.46	15.52
scaffold_118	504569	504736	168	504678	61	12.16	2.86	9.05
scaffold_118	603594	603839	246	603710	76	19.92	3.56	16.62
scaffold_118	1261805	1261996	192	1261881	86	25.8	4.03	22.38
scaffold_118	1262857	1263024	168	1262945	59	11.23	2.76	8.15
scaffold_1182	116906	117355	450	117103	148	71.67	6.93	67.65
scaffold_1182	120993	121430	438	121083	66	14.59	3.09	11.41
scaffold_1185	126206	126370	165	126312	45	5.6	2.11	2.74
scaffold_1186	16321	16578	258	16456	123	51.49	5.76	47.7
scaffold_119	14791	15140	350	14926	201	120.14	9.41	115.68
scaffold_119	93765	94172	408	94067	84	24.58	3.93	21.18
scaffold_119	95825	96160	336	95970	75	19.36	3.51	16.07
scaffold_119	164185	164620	436	164456	113	44.01	5.29	40.32
scaffold_119	171536	171733	198	171682	67	15.09	3.14	11.9
scaffold_119	256833	257014	182	256867	114	44.74	5.34	41.04
scaffold_119	283064	283879	816	283328	127	54.59	5.94	50.77
scaffold_119	464229	464564	336	464415	91	28.93	4.26	25.46
scaffold_119	464710	464931	222	464812	75	19.36	3.51	16.07
scaffold_119	603794	604061	268	603942	106	39	4.96	35.37
scaffold_119	627025	627428	404	627317	59	11.23	2.76	8.15
scaffold_119	1673094	1673298	205	1673152	81	22.79	3.79	19.43
scaffold_119	1823271	1823504	234	1823353	54	9.03	2.53	6.02
scaffold_119	2269973	2270198	226	2270081	90	28.29	4.21	24.83
scaffold_119	2293138	2293393	256	2293233	100	34.85	4.68	31.28
scaffold_119	2478358	2478640	283	2478502	111	42.56	5.2	38.89
scaffold_1191	89663	89848	186	89759	66	14.59	3.09	11.41
scaffold_1198	64905	64941	37	64919	44	5.26	2.06	2.41
scaffold_1199	19149	19371	223	19248	68	15.61	3.18	12.41
scaffold_11996	5230	5338	109	5306	51	7.82	2.39	4.86
scaffold_12	818510	818805	296	818666	111	42.56	5.2	38.89
scaffold_12	952601	952768	168	952696	52	8.22	2.43	5.24
scaffold_12	1259350	1259675	326	1259508	68	15.61	3.18	12.41
scaffold_12	1846323	1846504	182	1846473	54	9.03	2.53	6.02
scaffold_12	2038151	2038384	234	2038234	68	15.61	3.18	12.41
scaffold_12	2071495	2071724	230	2071623	132	58.53	6.18	54.66
scaffold_12	2185748	2185995	248	2185861	49	7.05	2.29	4.12
scaffold_12	2843856	2844081	226	2843950	66	14.59	3.09	11.41
scaffold_12	2847611	2847981	371	2847833	84	24.58	3.93	21.18
scaffold_12	2851219	2851389	171	2851288	57	10.34	2.67	7.29
scaffold_12	2984101	2984325	225	2984221	70	16.64	3.28	13.41
scaffold_12	3522944	3523140	197	3523030	65	14.09	3.04	10.93
scaffold_12	3524864	3525061	198	3524944	64	13.6	3	10.45
scaffold_12	3561934	3562101	168	3561948	52	8.22	2.43	5.24
scaffold_12	3562222	3562485	264	3562370	82	23.38	3.84	20.01
scaffold_12	3574911	3575169	259	3575017	56	9.9	2.62	6.86
scaffold_12	3577028	3577288	261	3577185	97	32.84	4.54	29.3
scaffold_12	3648405	3648591	187	3648466	63	13.11	2.95	9.97
scaffold_12	3719754	3719967	214	3719851	71	17.18	3.32	13.94
scaffold_12	3733160	3733330	171	3733266	55	9.47	2.57	6.45
scaffold_12	3744435	3745122	688	3744969	106	39	4.96	35.37
scaffold_12	3911771	3911938	168	3911827	48	6.67	2.25	3.76
scaffold_12	4142397	4142630	234	4142524	85	25.19	3.98	21.78
scaffold_12	4288686	4288917	232	4288820	99	34.18	4.63	30.62
scaffold_12	4623855	4624157	303	4623993	104	37.6	4.87	33.99
scaffold_12	4631576	4631923	348	4631781	89	27.66	4.17	24.21
scaffold_12	4633876	4634484	609	4634185	197	116.25	9.22	111.82
scaffold_12	4636155	4636491	337	4636360	82	23.38	3.84	20.01
scaffold_12	4640451	4640687	237	4640563	77	20.48	3.6	17.17
scaffold_12	4644745	4645083	339	4644876	84	24.58	3.93	21.18
scaffold_12	4651581	4651756	176	4651643	54	9.03	2.53	6.02
scaffold_12	4679722	4679983	262	4679847	48	6.67	2.25	3.76
scaffold_12	5026293	5026520	228	5026364	51	7.82	2.39	4.86
scaffold_12	5121634	5122104	471	5121944	171	91.85	8	87.64
scaffold_12	5443539	5443811	273	5443668	101	35.53	4.73	31.95
scaffold_12	5476855	5477064	210	5476996	86	25.8	4.03	22.38
scaffold_12	5538632	5538892	261	5538796	58	10.78	2.71	7.71
scaffold_120	14804	14971	168	14864	53	8.63	2.48	5.64
scaffold_120	338605	339083	479	339016	81	22.79	3.79	19.43
scaffold_120	340179	340569	391	340444	91	28.93	4.26	25.46
scaffold_120	1040054	1040249	196	1040154	80	22.21	3.74	18.86
scaffold_120	1644556	1644960	405	1644691	89	27.66	4.17	24.21
scaffold_120	1967902	1968151	250	1968027	51	7.82	2.39	4.86
scaffold_120	2326982	2327141	160	2327057	57	10.34	2.67	7.29
scaffold_1200	6478	6754	277	6591	95	31.52	4.45	28.01
scaffold_1201	43097	43264	168	43209	49	7.05	2.29	4.12
scaffold_1202	104993	105160	168	105057	44	5.26	2.06	2.41
scaffold_121	273339	273819	481	273612	106	39	4.96	35.37
scaffold_121	344797	344964	168	344877	45	5.6	2.11	2.74
[truncated: 8,182 more rows]

## Sheet: VegT 12
VegT binding coodinates determined at gastrula stage (VegT ChIP at stage 11-12.5)
[truncated: 12,710 more rows]
