# Supplementary material for: In Vivo T-Box Transcription Factor Profiling Reveals Joint Regulation of Embryonic Neuromesodermal Bipotency
Source: Cell Rep. 2013 Sep 26;4(6):1185–96. doi: 10.1016/j.celrep.2013.08.012 (PMC3791401; doi:10.1016/j.celrep.2013.08.012)
Supplement: Table S2. Differential Expression Analysis of Xbra/Xbra3 Knockdown Embryos versus Control Embryos at Early Tadpole Stage, Related to Figure 2 — Excel spreadsheet contains Xbra/Xbra3 knockdown (KD)-mediated changes of the Ensembl JGI4.1 transcriptome (fold change and its statistical significance) in early tadpoles (stage 32), which was determined by RNA-seq followed by postsequencing analysis with DESeq (Anders and Huber, 2010). [file mmc2.xls]

## Sheet: Sheet1
Differential expression analysis of Xbra/Xbra3 KD embryos at early tadpole (32) stage
RNA-Seq experiment with biological triplicates
Analysis of read numbers by means of R package DESeq (Anders and Huber, 2010)
* adjusted with Benjamini-Hochberg procedure
Xbra/Xbra3 KD embryos vs control embryos
Ensembl_ID|gene	fold change	log2 fold change	p-value	adjusted p-value*
ENSXETG00000008005|matn3	0.0123318	-6.34148	4.928e-08	4.92328e-06
ENSXETG00000015571|msgn1	0.0194205	-5.68628	0.00086133	0.0178959
ENSXETG00000027628|mespb	0.0237559	-5.39557	0.00288689	0.0436275
ENSXETG00000026572|t2	0.0279404	-5.1615	5.10212e-68	8.51238e-64
ENSXETG00000020448|	0.0334741	-4.90081	1.63915e-13	5.25916e-11
ENSXETG00000003764|apoa4	0.0357047	-4.80774	1.97985e-05	0.000883204
ENSXETG00000026803|otos	0.0387923	-4.68808	5.1265e-08	5.06098e-06
ENSXETG00000020532|krt18l	0.0398592	-4.64894	1.22326e-10	2.31919e-08
ENSXETG00000024585|krt5.5	0.0404254	-4.62859	0.000114323	0.00370361
ENSXETG00000025479|kera	0.0504307	-4.30956	1.76866e-06	0.000113059
ENSXETG00000017725|mespa	0.0630199	-3.98805	0.00466875	0.0620665
ENSXETG00000025480|epyc	0.075233	-3.73249	2.96603e-14	1.26885e-11
ENSXETG00000020064|tnn	0.0777448	-3.68511	1.23435e-08	1.38215e-06
ENSXETG00000023339|	0.0800309	-3.6433	0.000546135	0.0125679
ENSXETG00000004679|lox	0.0837285	-3.57814	2.30534e-12	5.91727e-10
ENSXETG00000015998|XB-GENE-5849758	0.0872474	-3.51874	4.54117e-07	3.57382e-05
ENSXETG00000013080|	0.0936001	-3.41735	0.000893452	0.0183606
ENSXETG00000002411|dpt	0.09562	-3.38654	0.000127664	0.00404934
ENSXETG00000004045|fabp2	0.0965409	-3.37272	0.000306487	0.00806536
ENSXETG00000006876|des.2	0.0986367	-3.34173	3.00338e-27	8.3514e-24
ENSXETG00000027558|XB-GENE-5903934	0.0994703	-3.32959	0.00263809	0.0410577
ENSXETG00000001774|r3hdml	0.102219	-3.29026	0.00810894	0.0903738
ENSXETG00000018878|lect1	0.107887	-3.2124	6.18048e-43	3.43717e-39
ENSXETG00000002603|gas2	0.112116	-3.15694	0.000476971	0.0114665
ENSXETG00000022384|XB-GENE-5797210	0.112682	-3.14967	7.4707e-07	5.41536e-05
ENSXETG00000024695|adssl1	0.112856	-3.14744	9.55224e-11	1.85314e-08
ENSXETG00000026655|	0.124191	-3.00937	2.9225e-16	1.6253e-13
ENSXETG00000003243|crhr1.1	0.130852	-2.934	4.95477e-14	1.86088e-11
ENSXETG00000021728|XB-GENE-5815090	0.132035	-2.92101	7.80224e-14	2.71193e-11
ENSXETG00000010849|angptl3	0.135771	-2.88075	2.19274e-06	0.000137018
ENSXETG00000025184|hoxc13	0.14433	-2.79256	0.000256439	0.00705465
ENSXETG00000017425|NP_001096248.1	0.145169	-2.78419	7.67344e-18	6.73809e-15
ENSXETG00000017926|B0JYZ8_XENTR	0.157287	-2.66853	3.19395e-22	4.09907e-19
ENSXETG00000009083|hes7.2	0.158067	-2.6614	1.26497e-07	1.12498e-05
ENSXETG00000025891|serpina3	0.158174	-2.66041	0.00626527	0.0758012
ENSXETG00000020265|c21orf7	0.15987	-2.64503	0.00926881	0.0991135
ENSXETG00000014626|tgm1	0.167683	-2.57619	3.16663e-12	7.76941e-10
ENSXETG00000003135|nov	0.168894	-2.56581	3.35534e-05	0.00134199
ENSXETG00000015144|tcap	0.173739	-2.52501	1.56755e-05	0.000734635
ENSXETG00000006173|cyp8b1	0.175585	-2.50976	9.34423e-15	4.21349e-12
ENSXETG00000017821|myh2	0.176332	-2.50364	3.01715e-33	1.25845e-29
ENSXETG00000012724|col11a2p	0.17983	-2.47529	7.9066e-15	3.66427e-12
ENSXETG00000015237|PDE3A	0.186602	-2.42197	0.00757022	0.0866265
ENSXETG00000017316|emilin3	0.189812	-2.39735	4.72271e-09	6.25346e-07
ENSXETG00000011572|cav1	0.196825	-2.34501	2.06024e-22	2.86442e-19
ENSXETG00000000985|mfsd4	0.203151	-2.29938	1.32716e-05	0.000643674
ENSXETG00000022916|kcna7	0.205819	-2.28056	2.07189e-06	0.000130443
ENSXETG00000012975|tcea3	0.207016	-2.27219	0.00523129	0.067241
ENSXETG00000003530|mat1a	0.208584	-2.2613	0.00220794	0.0357643
ENSXETG00000000734|hoxa13	0.214719	-2.21948	0.00021249	0.00600879
ENSXETG00000011570|cav2	0.221474	-2.17479	4.78779e-19	4.99247e-16
ENSXETG00000025923|mix1	0.223423	-2.16215	0.00130854	0.0241768
ENSXETG00000005714|fabp6	0.224494	-2.15525	0.00116847	0.022382
ENSXETG00000000108|c6orf192	0.224505	-2.15518	5.41748e-09	7.00661e-07
ENSXETG00000004731|mettl11b	0.226842	-2.14024	4.23705e-06	0.000241266
ENSXETG00000021341|krt16	0.226849	-2.14019	0.000262241	0.00719611
ENSXETG00000002504|ltb	0.229934	-2.12071	0.00398252	0.055742
ENSXETG00000007456|myh7b	0.230601	-2.11653	1.0966e-22	1.66325e-19
ENSXETG00000015456|muc3a	0.231946	-2.10814	0.0079493	0.0891903
ENSXETG00000015049|	0.238278	-2.06928	6.76068e-15	3.22272e-12
ENSXETG00000000268|dspp	0.238279	-2.06928	1.39222e-05	0.000668533
ENSXETG00000011987|NP_001001244.1	0.244246	-2.03359	1.3873e-13	4.62915e-11
ENSXETG00000016932|pnp	0.246903	-2.01798	6.49974e-16	3.49812e-13
ENSXETG00000026797|cldn15.2	0.250043	-1.99975	0.00670627	0.0792965
ENSXETG00000015130|cacna1s	0.254011	-1.97704	1.59306e-21	1.89847e-18
ENSXETG00000016168|lmod3	0.254784	-1.97265	3.07558e-08	3.16747e-06
ENSXETG00000019306|lct.2	0.258835	-1.9499	0.00645988	0.0773256
ENSXETG00000014267|c9orf91	0.260311	-1.94169	4.25819e-06	0.000241645
ENSXETG00000026269|akr1d1	0.260578	-1.94021	4.46902e-10	7.34448e-08
ENSXETG00000025664|hba1	0.263617	-1.92349	1.88679e-13	5.93947e-11
ENSXETG00000000846|asl	0.263877	-1.92206	1.37348e-11	3.09664e-09
ENSXETG00000007359|ccndbp1	0.270396	-1.88686	2.36704e-16	1.46265e-13
ENSXETG00000010523|pdlim2	0.271925	-1.87872	0.000972751	0.0195771
ENSXETG00000001320|myod1	0.274715	-1.86399	9.53659e-11	1.85314e-08
ENSXETG00000008045|kazald1	0.27495	-1.86276	7.47253e-13	2.11308e-10
ENSXETG00000010816|tnnc1	0.276415	-1.85509	6.22086e-19	6.10522e-16
ENSXETG00000002076|gdf3	0.282007	-1.8262	2.16728e-05	0.00094657
ENSXETG00000015446|XB-GENE-5892958	0.283957	-1.81626	5.84638e-05	0.00212046
ENSXETG00000024421|tn3	0.285976	-1.80603	1.81931e-08	1.93334e-06
ENSXETG00000027434|ACT2_XENTR	0.287266	-1.79954	3.45991e-07	2.82967e-05
ENSXETG00000001616|klhl31	0.29133	-1.77927	1.02167e-08	1.20039e-06
ENSXETG00000010282|cdx1	0.29187	-1.7766	3.07412e-07	2.55167e-05
ENSXETG00000004043|myoz2	0.291922	-1.77634	8.84381e-17	6.14792e-14
ENSXETG00000002843|XB-GENE-992854	0.292617	-1.77292	0.00293845	0.0442819
ENSXETG00000008230|	0.293528	-1.76843	1.00177e-06	7.02215e-05
ENSXETG00000020364|	0.295102	-1.76071	0.00617521	0.0750852
ENSXETG00000014437|aamp	0.295986	-1.7564	1.98505e-16	1.27379e-13
ENSXETG00000007264|ndufb5	0.298394	-1.74471	5.04614e-17	3.82681e-14
ENSXETG00000021796|cftr	0.299107	-1.74127	0.000354583	0.00903186
ENSXETG00000019993|mrpl37	0.300221	-1.7359	2.60576e-16	1.55266e-13
ENSXETG00000001704|myog	0.300941	-1.73245	0.00455879	0.0608958
ENSXETG00000007114|ssc5d	0.301451	-1.73001	0.00832254	0.0923841
ENSXETG00000006746|c20orf54	0.305869	-1.70901	2.29592e-08	2.3792e-06
ENSXETG00000027949|	0.307525	-1.70122	0.00179177	0.0305977
ENSXETG00000000835|nfib	0.313859	-1.67181	0.0073675	0.0849796
ENSXETG00000009128|ptx4	0.314193	-1.67028	3.54878e-07	2.88819e-05
ENSXETG00000020598|dupd1	0.317131	-1.65685	8.2424e-06	0.000419257
ENSXETG00000000295|XB-GENE-5872932	0.317971	-1.65303	5.21109e-11	1.10053e-08
ENSXETG00000008972|hspb1	0.321807	-1.63573	2.84182e-12	7.18377e-10
ENSXETG00000007240|pdlim7	0.32551	-1.61923	1.08139e-11	2.50583e-09
ENSXETG00000020343|lap3	0.327756	-1.60931	1.8396e-12	4.79561e-10
ENSXETG00000020295|asb4	0.32784	-1.60894	7.61162e-06	0.000395614
ENSXETG00000024534|mylpf	0.328882	-1.60436	3.20678e-15	1.62127e-12
ENSXETG00000009317|tspan5	0.330353	-1.59792	7.10121e-08	6.65599e-06
ENSXETG00000002403|mogs	0.332132	-1.59017	6.28525e-10	9.89275e-08
ENSXETG00000025411|gja1	0.333147	-1.58577	0.00073928	0.0157726
ENSXETG00000026233|XB-GENE-5726497	0.334561	-1.57966	3.55835e-10	6.18411e-08
ENSXETG00000025082|srd5a2	0.335973	-1.57358	1.4955e-05	0.000706826
ENSXETG00000019071|chid1	0.337131	-1.56862	3.69173e-10	6.28498e-08
ENSXETG00000006168|kbtbd5	0.337674	-1.5663	9.68904e-10	1.46956e-07
ENSXETG00000022850|bag2	0.339391	-1.55898	5.05051e-07	3.90106e-05
ENSXETG00000007094|fastkd3	0.339952	-1.5566	9.19166e-09	1.11937e-06
ENSXETG00000023338|pdgfrl.2	0.344155	-1.53887	5.67247e-05	0.00206286
ENSXETG00000026681|darmin	0.3456	-1.53282	0.00271018	0.0417127
ENSXETG00000024952|tnnt3	0.346313	-1.52985	3.7012e-14	1.47026e-11
ENSXETG00000023108|dnajc2	0.347091	-1.52661	1.33281e-13	4.53808e-11
ENSXETG00000009307|mttp.1	0.347235	-1.52602	1.75023e-10	3.24453e-08
ENSXETG00000025132|tm6sf1	0.34845	-1.52098	1.93946e-09	2.67421e-07
ENSXETG00000027604|XB-GENE-5837860	0.348959	-1.51887	3.3622e-05	0.00134199
ENSXETG00000024049|ocm	0.349723	-1.51571	0.00164827	0.028856
ENSXETG00000008124|casq1	0.349874	-1.51509	0.000207317	0.00590251
ENSXETG00000002216|slc8a3	0.349926	-1.51488	2.9418e-05	0.00120403
ENSXETG00000024051|ocm.2	0.350553	-1.51229	9.09878e-06	0.000460012
ENSXETG00000008976|mdh2	0.351271	-1.50934	0.00803339	0.0898921
ENSXETG00000022431|fgb	0.35199	-1.50639	0.00592997	0.0729076
ENSXETG00000014905|lama2	0.352546	-1.50412	3.97845e-13	1.1645e-10
ENSXETG00000014183|gmpr	0.354178	-1.49745	1.77186e-08	1.90721e-06
ENSXETG00000026755|	0.355485	-1.49214	0.00322303	0.0474607
ENSXETG00000002964|proc	0.356021	-1.48997	0.00027069	0.00736503
ENSXETG00000013927|tectb	0.356281	-1.48891	0.00602471	0.0735844
ENSXETG00000004630|dcxr	0.356651	-1.48742	5.46531e-05	0.00199963
ENSXETG00000011958|abcb8	0.356995	-1.48602	1.90525e-10	3.49062e-08
ENSXETG00000008830|hells	0.358152	-1.48136	7.44955e-05	0.00259025
ENSXETG00000022779|kcnj1	0.360252	-1.47292	0.00755539	0.0865162
ENSXETG00000011609|man2b2	0.361678	-1.46722	0.000633994	0.0140206
ENSXETG00000008827|psmd13	0.36208	-1.46562	1.57172e-10	2.94636e-08
ENSXETG00000002783|ehd2	0.362405	-1.46433	3.00729e-09	4.07916e-07
ENSXETG00000019108|ckm	0.363031	-1.46183	2.59653e-05	0.0010995
ENSXETG00000003653|NP_989095.1	0.366244	-1.44912	2.72958e-10	4.89681e-08
ENSXETG00000002019|eps8l3	0.368539	-1.44011	1.92635e-05	0.00087098
ENSXETG00000017941|	0.370038	-1.43426	3.97733e-05	0.00151849
ENSXETG00000013879|prkag3	0.370748	-1.43149	1.52732e-09	2.15947e-07
ENSXETG00000024046|XB-GENE-5936750	0.373605	-1.42042	0.00506619	0.0656755
ENSXETG00000008638|NP_001015692.1	0.373626	-1.42033	3.04164e-05	0.00123171
ENSXETG00000016826|mccc1	0.374082	-1.41857	0.00129919	0.024111
ENSXETG00000004971|cobl	0.376752	-1.40831	9.94742e-09	1.18221e-06
ENSXETG00000008777|slc12a1	0.378794	-1.40051	8.87214e-05	0.00299036
ENSXETG00000022745|mcfd2	0.379866	-1.39644	4.95165e-07	3.84248e-05
ENSXETG00000023624|sgcd	0.381227	-1.39128	0.000869167	0.0180363
ENSXETG00000020012|pcsk9	0.382208	-1.38757	0.000661455	0.0144826
ENSXETG00000024084|tubb	0.382432	-1.38672	2.97412e-12	7.40601e-10
ENSXETG00000010861|aqp9	0.38245	-1.38666	0.000173653	0.00516932
ENSXETG00000025908|rabif	0.383203	-1.38382	6.60817e-08	6.30004e-06
ENSXETG00000007942|	0.385522	-1.37512	2.28111e-08	2.37863e-06
ENSXETG00000023714|	0.385701	-1.37444	0.00589727	0.0725962
ENSXETG00000020033|serpinc1	0.388314	-1.3647	2.00705e-11	4.34879e-09
ENSXETG00000008622|lamb2	0.388784	-1.36296	5.39167e-11	1.12443e-08
ENSXETG00000027540|c11orf10	0.38963	-1.35982	3.42122e-10	6.01766e-08
ENSXETG00000005051|meox2	0.390363	-1.35711	1.4304e-06	9.47014e-05
ENSXETG00000025023|lrrc30	0.390433	-1.35685	0.00505839	0.0656755
ENSXETG00000025245|rbm20	0.39152	-1.35284	4.51874e-08	4.56913e-06
ENSXETG00000025610|asb12.2	0.391996	-1.35109	8.85911e-06	0.000449256
ENSXETG00000023470|hoxc12	0.394404	-1.34225	0.00294346	0.0442819
ENSXETG00000015427|adra2c	0.395167	-1.33947	0.00295158	0.0443641
ENSXETG00000014877|tnnc2	0.395662	-1.33766	1.94898e-11	4.27853e-09
ENSXETG00000003199|tnnt1	0.395786	-1.33721	0.00597588	0.0731487
ENSXETG00000000442|optc	0.396091	-1.3361	0.00225054	0.0361735
ENSXETG00000012301|cfl2	0.396244	-1.33554	7.69812e-06	0.000398868
ENSXETG00000018861|kbtbd10	0.398023	-1.32908	6.22992e-11	1.25229e-08
ENSXETG00000007468|ptpla	0.398626	-1.32689	2.93559e-05	0.00120403
ENSXETG00000004711|uchl3	0.39885	-1.32608	0.000347326	0.00890137
ENSXETG00000009271|rbm28	0.3992	-1.32482	8.06578e-10	1.24601e-07
ENSXETG00000024227|pzp	0.399501	-1.32373	1.19806e-08	1.35976e-06
ENSXETG00000001670|pgm5	0.399658	-1.32316	0.000463691	0.0112119
ENSXETG00000003869|nr1d2	0.400506	-1.3201	0.00131398	0.0242506
ENSXETG00000022417|serpind1	0.400794	-1.31907	4.14195e-07	3.30643e-05
ENSXETG00000011183|cth	0.40092	-1.31861	9.53895e-09	1.14495e-06
ENSXETG00000000320|MTND_XENTR	0.401306	-1.31723	7.73687e-08	7.21129e-06
ENSXETG00000021455|tmem38a	0.401329	-1.31714	8.23568e-08	7.59138e-06
ENSXETG00000008804|atf5.2	0.402227	-1.31392	1.13251e-06	7.68078e-05
ENSXETG00000018810|slc25a12	0.403553	-1.30917	8.86854e-10	1.35746e-07
ENSXETG00000001940|smyd1	0.404236	-1.30673	5.50383e-10	8.82941e-08
ENSXETG00000010325|NP_001096424.1	0.405254	-1.3031	0.000438152	0.0107117
ENSXETG00000001866|itih2	0.405726	-1.30142	0.00103737	0.0204339
ENSXETG00000006155|pla2g12b	0.405921	-1.30073	3.18415e-05	0.00128011
ENSXETG00000011839|XB-GENE-5763443	0.406355	-1.29919	0.00186249	0.0314034
ENSXETG00000017443|glt25d2	0.40984	-1.28687	1.45759e-08	1.57912e-06
ENSXETG00000011133|c8b	0.410805	-1.28347	2.23997e-05	0.000963189
ENSXETG00000009193|grrp1	0.411244	-1.28193	1.85105e-05	0.000846107
ENSXETG00000020870|itgb1bp2	0.411308	-1.28171	2.17511e-09	2.97455e-07
ENSXETG00000008237|epb41l2	0.411601	-1.28068	4.33491e-10	7.23236e-08
ENSXETG00000006917|myl1	0.412709	-1.2768	1.9953e-08	2.10694e-06
ENSXETG00000022982|chadl	0.412979	-1.27586	0.001215	0.0230284
ENSXETG00000004369|rad54l	0.413272	-1.27484	4.94465e-09	6.49579e-07
ENSXETG00000011371|ccdc64b	0.414387	-1.27095	0.000138126	0.00431552
ENSXETG00000022155|	0.414846	-1.26935	0.00133354	0.0244353
ENSXETG00000023738|casq2	0.415204	-1.26811	1.0074e-09	1.51419e-07
ENSXETG00000012821|sult1a1	0.415739	-1.26625	0.00162237	0.0284923
ENSXETG00000013956|mthfd1l	0.416558	-1.26341	3.93548e-08	4.00363e-06
ENSXETG00000019275|des.1	0.417723	-1.25938	7.26628e-07	5.34055e-05
ENSXETG00000004621|tnni2	0.417741	-1.25932	6.19819e-09	7.89394e-07
ENSXETG00000010826|B1H344_XENTR	0.418617	-1.2563	2.78525e-06	0.000167155
ENSXETG00000009718|tpm1	0.418701	-1.25601	3.59638e-10	6.18578e-08
ENSXETG00000025095|sh3bgr	0.420126	-1.25111	5.56984e-09	7.14825e-07
ENSXETG00000017467|krt15	0.42036	-1.2503	0.000979641	0.0196683
ENSXETG00000025418|chrna1.2	0.420828	-1.2487	1.78167e-05	0.000823417
ENSXETG00000005381|pycr1	0.422015	-1.24463	1.75419e-09	2.4594e-07
ENSXETG00000007936|farsa	0.424081	-1.23759	1.27406e-09	1.84839e-07
ENSXETG00000002542|slc5a8	0.425929	-1.23131	4.76914e-05	0.00177212
ENSXETG00000012142|ppp1r16b	0.426424	-1.22964	1.49367e-05	0.000706826
ENSXETG00000027671|trdmt1	0.426754	-1.22852	7.46662e-07	5.41536e-05
ENSXETG00000002538|chpt1	0.427911	-1.22462	1.27019e-08	1.40951e-06
ENSXETG00000015966|gcat	0.430652	-1.2154	1.22172e-08	1.37724e-06
ENSXETG00000012184|blnk	0.430654	-1.2154	4.34224e-06	0.000244653
ENSXETG00000013846|XB-GENE-984298	0.431522	-1.21249	0.00236827	0.0376579
ENSXETG00000025420|chrna1	0.433226	-1.20681	3.16e-06	0.000185639
ENSXETG00000027081|trappc2l	0.434445	-1.20275	1.71211e-06	0.000109865
ENSXETG00000008017|vim.2	0.435538	-1.19913	0.00177114	0.0303385
ENSXETG00000018428|got1	0.43564	-1.19879	6.85468e-09	8.53459e-07
ENSXETG00000003374|col1a1	0.435734	-1.19848	0.000619971	0.0138283
ENSXETG00000005370|t	0.436063	-1.19739	1.2096e-06	8.1375e-05
ENSXETG00000001982|f2	0.437389	-1.19301	0.000202219	0.00579695
ENSXETG00000009798|COL28A1	0.438462	-1.18948	0.000153877	0.0046934
ENSXETG00000022391|lipg	0.439753	-1.18524	0.00288472	0.0436275
ENSXETG00000019498|fam198b	0.439935	-1.18464	0.000650413	0.0143088
ENSXETG00000020701|tpte2	0.440214	-1.18372	7.49789e-07	5.41536e-05
ENSXETG00000000153|	0.441169	-1.1806	1.32868e-06	8.86707e-05
ENSXETG00000014520|myf5	0.441732	-1.17876	0.000173885	0.00516932
ENSXETG00000009881|XB-GENE-5749128	0.442021	-1.17781	4.46818e-06	0.000249322
ENSXETG00000012255|dhrs7c	0.443653	-1.1725	3.19475e-06	0.000187022
ENSXETG00000018122|psmg3	0.443898	-1.1717	7.17688e-07	5.29819e-05
ENSXETG00000003703|gamt	0.444057	-1.17118	6.58572e-09	8.26136e-07
ENSXETG00000025783|ido1	0.445143	-1.16766	0.00134732	0.0245133
ENSXETG00000021099|ostc	0.445385	-1.16687	1.06619e-06	7.29031e-05
ENSXETG00000026654|	0.447418	-1.1603	0.000734667	0.0156942
ENSXETG00000024807|XB-GENE-5779332	0.447797	-1.15908	2.89513e-06	0.000172508
ENSXETG00000007575|hoxd13	0.448764	-1.15597	0.00014735	0.00456101
ENSXETG00000016094|homer2	0.448991	-1.15524	0.000189793	0.00549953
ENSXETG00000000057|acot2	0.450347	-1.15089	0.00014895	0.0045935
ENSXETG00000011047|hfe2	0.450992	-1.14883	2.08567e-06	0.000130817
ENSXETG00000008007|apobec2	0.451744	-1.14642	5.99653e-08	5.85065e-06
ENSXETG00000009191|trim63	0.453195	-1.14179	3.14134e-07	2.58797e-05
ENSXETG00000001479|ppapdc3	0.454572	-1.13742	8.63657e-05	0.00292871
ENSXETG00000024502|c1orf190	0.457146	-1.12927	0.00667722	0.0790834
ENSXETG00000027124|prelid2	0.458133	-1.12616	1.11297e-05	0.000552642
ENSXETG00000021798|gls2	0.458608	-1.12467	6.5707e-07	4.92621e-05
ENSXETG00000016085|grid2ip	0.460447	-1.11889	0.000948359	0.0191555
ENSXETG00000023554|rassf4	0.46147	-1.11569	1.78025e-05	0.000823417
ENSXETG00000027738|	0.461732	-1.11487	1.30101e-06	8.71731e-05
ENSXETG00000013994|chrng	0.461858	-1.11448	1.09278e-05	0.000544237
ENSXETG00000002823|ryr1	0.46211	-1.11369	1.26942e-07	1.12498e-05
ENSXETG00000004457|c21orf33	0.462632	-1.11206	0.00753133	0.0863592
ENSXETG00000016923|XB-GENE-5719939	0.462894	-1.11125	0.000269764	0.00735415
ENSXETG00000007049|XB-GENE-5824086	0.464405	-1.10655	9.73006e-05	0.00321458
ENSXETG00000007404|mpp6	0.46472	-1.10557	1.77818e-06	0.000113233
ENSXETG00000020009|cdh5	0.464837	-1.1052	6.6641e-07	4.9415e-05
ENSXETG00000023243|fam91a1	0.464891	-1.10504	2.18317e-07	1.83035e-05
ENSXETG00000011869|sypl2	0.465168	-1.10418	4.05568e-07	3.25312e-05
ENSXETG00000019879|igfbp5	0.465207	-1.10406	0.000914677	0.0186436
ENSXETG00000004467|lpl	0.465417	-1.1034	0.000264565	0.00723606
ENSXETG00000008907|c2orf43	0.467003	-1.0985	0.000794686	0.0168469
ENSXETG00000013836|sept10	0.467742	-1.09622	4.78171e-07	3.74545e-05
ENSXETG00000003442|ankrd2	0.468051	-1.09526	0.00129345	0.024111
ENSXETG00000015794|ehd4	0.469517	-1.09075	6.74417e-05	0.00238895
ENSXETG00000006245|ddit3	0.470174	-1.08873	1.29647e-07	1.13844e-05
ENSXETG00000011833|ptprd	0.470314	-1.0883	1.041e-06	7.17688e-05
ENSXETG00000005419|dysfip1	0.47122	-1.08553	0.000510285	0.0120248
ENSXETG00000003373|sgca	0.471663	-1.08417	0.00017424	0.00516932
ENSXETG00000011787|pdx1	0.472176	-1.0826	0.00794929	0.0891903
ENSXETG00000013208|lrrc39	0.472211	-1.0825	0.000466059	0.0112529
ENSXETG00000015752|dnajb9	0.47234	-1.0821	2.23554e-05	0.000963189
ENSXETG00000002075|klf2	0.472374	-1.082	0.00485755	0.0639144
ENSXETG00000001821|soat2	0.472416	-1.08187	9.70219e-05	0.00321173
ENSXETG00000024641|elovl2	0.472992	-1.08011	0.000514373	0.012087
ENSXETG00000026993|	0.473676	-1.07803	0.000915196	0.0186436
ENSXETG00000013114|eepd1	0.473767	-1.07775	3.43811e-06	0.000199866
ENSXETG00000014162|mettl11a	0.47377	-1.07774	2.9444e-05	0.00120403
ENSXETG00000019070|tbcb	0.473882	-1.0774	4.88196e-07	3.8061e-05
ENSXETG00000008671|cdh22	0.474101	-1.07673	0.0050357	0.0654858
ENSXETG00000025791|stoml2	0.474457	-1.07565	1.84427e-07	1.56191e-05
ENSXETG00000025382|xirp1	0.474851	-1.07445	3.72574e-05	0.00145574
ENSXETG00000009822|alpk3	0.475585	-1.07222	0.00539785	0.068537
ENSXETG00000014404|XB-GENE-5945765	0.47661	-1.06912	0.000133518	0.00421098
ENSXETG00000023613|tnni1.2	0.477961	-1.06504	3.63827e-06	0.000210054
ENSXETG00000007914|slc39a13	0.478636	-1.063	0.000938132	0.0189719
ENSXETG00000008859|HKDC1	0.478868	-1.0623	5.43379e-05	0.00199247
ENSXETG00000007295|c1galt1	0.479643	-1.05997	0.000204869	0.00586285
ENSXETG00000026652|	0.48065	-1.05694	5.21863e-08	5.12163e-06
ENSXETG00000022673|pgm3	0.480774	-1.05657	6.4139e-06	0.000340794
ENSXETG00000005083|hint2	0.481977	-1.05297	0.00509724	0.0659754
ENSXETG00000002604|musk	0.482108	-1.05257	0.00710405	0.0828489
ENSXETG00000008426|ehbp1l1	0.48294	-1.05009	1.06441e-06	7.29031e-05
ENSXETG00000020537|cd248	0.482952	-1.05005	0.0058992	0.0725962
ENSXETG00000022432|vps53	0.483794	-1.04753	0.000440611	0.0107473
ENSXETG00000002023|ahcyl1	0.484422	-1.04566	8.7695e-05	0.00296175
ENSXETG00000010013|myoz1	0.484822	-1.04447	6.45803e-05	0.00229246
ENSXETG00000022882|myo1c	0.48485	-1.04439	3.89385e-06	0.000222483
ENSXETG00000006090|ccbl2	0.485274	-1.04313	2.46619e-06	0.000151272
ENSXETG00000019297|XB-GENE-5802720	0.485337	-1.04294	2.54836e-05	0.00108185
ENSXETG00000025037|tepp	0.485344	-1.04292	0.000219107	0.00615417
ENSXETG00000017427|mvd	0.486513	-1.03945	0.00370166	0.05265
ENSXETG00000017087|tnni1	0.487013	-1.03797	0.00904267	0.0973341
ENSXETG00000018927|ppp2r3a	0.487236	-1.03731	1.00593e-06	7.02215e-05
ENSXETG00000019936|susd2	0.487514	-1.03648	0.00104711	0.0205771
ENSXETG00000020597|efemp2	0.488473	-1.03365	1.9211e-05	0.000870967
ENSXETG00000014979|murc	0.488921	-1.03233	2.04921e-05	0.000906869
ENSXETG00000013368|egf	0.489496	-1.03063	6.25769e-05	0.00224041
ENSXETG00000005618|ppat	0.489962	-1.02926	0.00049856	0.0118427
ENSXETG00000027884|chrnd	0.491348	-1.02518	3.96043e-05	0.00151849
ENSXETG00000000333|uso1	0.491647	-1.0243	3.89187e-07	3.13681e-05
ENSXETG00000013441|padi2	0.492555	-1.02164	0.000256663	0.00705465
ENSXETG00000004773|col9a2	0.492787	-1.02096	0.00150423	0.0267554
ENSXETG00000001752|tuba8	0.49281	-1.0209	2.87709e-06	0.000172048
ENSXETG00000017858|cyb5b	0.493229	-1.01967	5.71016e-07	4.33037e-05
ENSXETG00000019645|txnrd1	0.4936	-1.01859	0.00883602	0.0958063
ENSXETG00000007510|hspe1	0.493689	-1.01833	2.02127e-05	0.000899277
ENSXETG00000006338|thbs3	0.493974	-1.01749	0.000900017	0.0184303
ENSXETG00000011564|mrpl28	0.495109	-1.01418	1.02738e-06	7.14199e-05
ENSXETG00000020886|xirp2	0.495261	-1.01374	9.39384e-06	0.000473495
ENSXETG00000023559|c18orf55	0.495427	-1.01325	1.0905e-05	0.000544237
ENSXETG00000016989|ttc5	0.496468	-1.01023	5.52339e-06	0.000302131
ENSXETG00000006167|hhatl	0.496717	-1.0095	2.55243e-06	0.000155988
ENSXETG00000021554|gchfr	0.496936	-1.00887	3.75919e-05	0.00145857
ENSXETG00000009173|dhx33	0.497057	-1.00852	4.42528e-06	0.000247756
ENSXETG00000017845|hnf4g	0.498017	-1.00573	0.00243018	0.0385045
ENSXETG00000014830|dimt1l	0.499522	-1.00138	1.95859e-05	0.000880783
ENSXETG00000014682|cdh17	0.499524	-1.00137	0.000424427	0.0104633
ENSXETG00000011331|VWDE	0.501447	-0.99583	0.00241141	0.0382433
ENSXETG00000002714|act3	0.502325	-0.993307	5.67522e-05	0.00206286
ENSXETG00000007509|hspd1	0.502975	-0.991442	7.79047e-07	5.54636e-05
ENSXETG00000018617|rpe	0.503795	-0.989092	6.79936e-06	0.000358989
ENSXETG00000018824|slc5a2	0.504663	-0.986609	0.00314292	0.0466516
ENSXETG00000027978|SYNPO	0.50522	-0.985016	0.000281016	0.00761115
ENSXETG00000018291|cebpa	0.50522	-0.985015	1.49068e-06	9.79156e-05
ENSXETG00000000731|idh3g	0.505827	-0.983285	2.03372e-05	0.00090241
ENSXETG00000014941|insig2	0.506736	-0.980695	0.000652501	0.0143241
ENSXETG00000025255|hspb8	0.506915	-0.980183	1.79588e-05	0.000826993
ENSXETG00000010385|galnt5	0.507395	-0.97882	0.000305677	0.00805673
ENSXETG00000014196|fam8a1	0.507631	-0.978147	0.000757115	0.0160719
ENSXETG00000018010|insrr	0.507744	-0.977828	0.00313095	0.0465568
ENSXETG00000021081|sgcg	0.508255	-0.976375	0.000378575	0.009541
ENSXETG00000027429|fdxr	0.508398	-0.975969	0.000178443	0.00524144
ENSXETG00000010288|atxn3	0.509263	-0.973516	4.92596e-05	0.00182633
ENSXETG00000021709|mbtps1	0.509376	-0.973196	1.64676e-06	0.00010649
ENSXETG00000011601|jakmip1	0.510682	-0.969503	0.00141698	0.0255578
ENSXETG00000020574|mrpl11	0.510802	-0.969165	1.52683e-05	0.000717565
ENSXETG00000019406|	0.511062	-0.96843	0.0049651	0.0649199
ENSXETG00000005249|XB-GENE-5904724	0.511079	-0.968383	4.11095e-05	0.00155526
ENSXETG00000008472|cyct	0.511239	-0.967929	7.92675e-05	0.0027156
ENSXETG00000018610|gk	0.512363	-0.964761	2.09698e-05	0.000923113
ENSXETG00000023538|ubac2	0.513657	-0.961122	0.000819414	0.017218
ENSXETG00000018095|grem1	0.513816	-0.960678	0.000299787	0.00793913
ENSXETG00000022729|pdf	0.514916	-0.95759	5.84278e-06	0.000314805
ENSXETG00000020173|epha3	0.515135	-0.956977	0.000630029	0.0139779
ENSXETG00000004531|neb	0.516149	-0.954141	4.64637e-05	0.00173036
ENSXETG00000005357|nt5dc3	0.516159	-0.954114	1.30218e-05	0.000635252
ENSXETG00000012522|nrbp1	0.516211	-0.953967	5.06292e-06	0.000278778
ENSXETG00000013380|mctp1	0.517466	-0.950463	0.00637963	0.0767949
ENSXETG00000020318|col1a2	0.518145	-0.948573	0.00594454	0.0730329
ENSXETG00000023560|cyb5a	0.518407	-0.947843	0.0031834	0.047085
ENSXETG00000002320|lars	0.518956	-0.946315	5.84929e-06	0.000314805
ENSXETG00000022429|fam101b	0.519182	-0.945688	0.000333608	0.00865617
ENSXETG00000001407|best3	0.519535	-0.944708	0.00860483	0.0942435
ENSXETG00000025940|acot13	0.519842	-0.943854	8.1603e-05	0.0027789
ENSXETG00000004370|pomgnt1	0.520783	-0.941246	6.19642e-06	0.000330291
ENSXETG00000017177|npc1	0.521687	-0.938744	4.35519e-06	0.000244653
ENSXETG00000005379|myadml2	0.522287	-0.937087	0.00184661	0.0312153
ENSXETG00000011201|cat1	0.522297	-0.937058	0.00491091	0.0643121
ENSXETG00000026112|gjb2	0.522472	-0.936575	0.00548201	0.0691321
ENSXETG00000020334|fgfbp1	0.522844	-0.935546	0.000426426	0.0104779
ENSXETG00000014041|vgll2	0.52297	-0.935201	0.000119364	0.00384284
ENSXETG00000023300|tprkb	0.523527	-0.933663	0.00106483	0.0208028
ENSXETG00000015827|c10orf28	0.524616	-0.930667	0.000995902	0.0198548
ENSXETG00000008032|idh1	0.524883	-0.929932	0.00167109	0.0291581
ENSXETG00000011256|galns	0.525662	-0.927794	0.000615554	0.0137482
ENSXETG00000021450|ampd1	0.525689	-0.92772	3.71982e-05	0.00145574
ENSXETG00000018624|c21orf29	0.52582	-0.927359	0.00145321	0.0260423
ENSXETG00000000904|il17rd	0.526299	-0.926045	9.52421e-05	0.0031717
ENSXETG00000005720|ikbip	0.526482	-0.925545	1.93493e-05	0.000872496
ENSXETG00000025341|krt12	0.526609	-0.925197	0.00776957	0.0880682
ENSXETG00000024526|	0.527149	-0.923716	0.00311317	0.0463338
ENSXETG00000021088|limch1	0.527626	-0.922413	0.00111149	0.0215128
ENSXETG00000023000|tmed5	0.527708	-0.922189	0.0021326	0.0348144
ENSXETG00000001794|timm13	0.528064	-0.921216	4.74557e-06	0.000262169
ENSXETG00000005261|cfh	0.528108	-0.921095	4.07218e-05	0.0015441
ENSXETG00000012788|pygm	0.529502	-0.917292	6.33982e-05	0.00226496
ENSXETG00000003402|ccdc103	0.530409	-0.914822	3.67715e-05	0.00144352
ENSXETG00000013740|ca2	0.530541	-0.914464	5.54136e-06	0.000302131
ENSXETG00000002236|mtrr	0.530768	-0.913846	0.000726667	0.0156233
ENSXETG00000025400|klhl23	0.531038	-0.913112	0.000424578	0.0104633
ENSXETG00000020570|glt25d1	0.531327	-0.912327	2.20714e-05	0.000956467
ENSXETG00000013911|A9UMH2_XENTR	0.531548	-0.911727	2.91254e-05	0.00119982
ENSXETG00000022566|dhrs4	0.531649	-0.911453	8.20834e-05	0.00278917
ENSXETG00000016257|cyp39a1	0.531959	-0.910612	0.00723626	0.0838984
ENSXETG00000011441|mia2	0.53209	-0.910259	0.00836397	0.0924026
ENSXETG00000025033|dars	0.533414	-0.906672	4.51269e-05	0.0016919
ENSXETG00000014380|srsf4	0.533427	-0.906637	0.00113197	0.0218585
ENSXETG00000003033|adipoq	0.534427	-0.903935	0.00142892	0.025662
ENSXETG00000027739|sdccag1	0.534683	-0.903244	0.00020528	0.00586454
ENSXETG00000015396|cacng1	0.535992	-0.899717	8.98167e-05	0.00302117
ENSXETG00000018970|ppp2r4	0.536167	-0.899246	0.00100756	0.0199919
ENSXETG00000018777|acbd5	0.536391	-0.898644	0.000642019	0.0141499
ENSXETG00000026169|XB-GENE-5904605	0.536714	-0.897774	0.00022648	0.0063293
ENSXETG00000027612|ckmt1b	0.536785	-0.897583	0.000167853	0.00505499
ENSXETG00000000614|mylk4	0.536885	-0.897314	0.00645742	0.0773256
ENSXETG00000011676|sgcb	0.537175	-0.896535	0.00288982	0.0436323
ENSXETG00000012214|gch1	0.537236	-0.896372	2.75142e-05	0.00115057
ENSXETG00000019690|cidea	0.538692	-0.892469	8.18808e-06	0.000418286
ENSXETG00000001662|snx15	0.539355	-0.890694	0.00130459	0.0241573
ENSXETG00000017006|osgep	0.539399	-0.890576	2.8439e-05	0.00118029
ENSXETG00000022834|matn4	0.539409	-0.890549	0.00017826	0.00524144
ENSXETG00000011543|uroc1	0.539579	-0.890093	0.000186484	0.00543421
ENSXETG00000014336|slc25a42	0.540654	-0.887222	0.000271382	0.00736503
ENSXETG00000020378|mef2d	0.540857	-0.886681	0.000710863	0.0153827
ENSXETG00000002264|qtrt1	0.541058	-0.886144	5.39988e-05	0.0019844
ENSXETG00000008054|nrd1	0.541279	-0.885554	2.62517e-05	0.00110882
ENSXETG00000019409|ccdc69	0.541386	-0.885272	0.00418649	0.0575823
ENSXETG00000000515|cmya5	0.542052	-0.883496	0.00469405	0.0623035
ENSXETG00000012654|rbm7	0.542236	-0.883008	7.68344e-05	0.0026431
ENSXETG00000001661|arl2	0.542403	-0.882564	0.00465204	0.0618936
ENSXETG00000024608|	0.542595	-0.882052	0.000875605	0.0181473
ENSXETG00000001628|plod2	0.54263	-0.881959	4.03266e-05	0.00153259
ENSXETG00000008065|echdc2	0.543886	-0.878625	0.00286677	0.0434811
ENSXETG00000003719|cwf19l1	0.544377	-0.877323	2.9062e-05	0.00119982
ENSXETG00000017998|agpat3	0.544607	-0.876712	0.000388852	0.00975579
ENSXETG00000006498|abra	0.545349	-0.874748	0.000885344	0.018281
ENSXETG00000010439|c11orf73	0.54627	-0.872313	0.00590029	0.0725962
ENSXETG00000027588|serpinb6	0.547299	-0.8696	0.000151214	0.00464614
ENSXETG00000017483|bloc1s1	0.547431	-0.869251	0.000590876	0.0133674
ENSXETG00000009636|slc11a2	0.548578	-0.866233	0.000599991	0.0134909
ENSXETG00000004030|NP_989165.1	0.548717	-0.865865	0.00843682	0.0928495
ENSXETG00000011864|nit2	0.548807	-0.865628	0.00109467	0.0212119
ENSXETG00000025512|ifi30	0.549029	-0.865046	0.000206892	0.00590048
ENSXETG00000017899|fhod3	0.549714	-0.863246	0.00301655	0.0451373
ENSXETG00000012838|c4orf34	0.550004	-0.862485	0.00158251	0.0278803
ENSXETG00000003570|cxcl12	0.550415	-0.861409	0.00565089	0.0705684
ENSXETG00000026430|synpo2l	0.551038	-0.859775	0.0031934	0.0471493
ENSXETG00000004579|uprt	0.551145	-0.859496	0.000340239	0.00878721
ENSXETG00000012911|actc1	0.551343	-0.858978	0.00023811	0.00661002
ENSXETG00000002431|prx	0.552566	-0.855781	0.000151872	0.00464923
ENSXETG00000002963|iws1	0.553312	-0.853835	2.11539e-05	0.000926331
ENSXETG00000011181|dhh	0.554067	-0.851869	0.00835278	0.0924026
ENSXETG00000022138|iqub	0.554383	-0.851046	0.0015455	0.0273727
ENSXETG00000012089|slco1b3	0.554637	-0.850385	0.000557462	0.0127428
ENSXETG00000007639|ptrf	0.55507	-0.849259	3.3858e-05	0.00134818
ENSXETG00000008139|tmod4	0.555767	-0.847447	3.93308e-05	0.00151849
ENSXETG00000007893|rab32	0.556115	-0.846545	5.03166e-05	0.00185802
ENSXETG00000027356|sec61b	0.556133	-0.846499	0.000208858	0.00593251
ENSXETG00000006980|Q5BIY8_XENTR	0.556317	-0.846021	0.000288338	0.0077716
ENSXETG00000021413|tpp1	0.556849	-0.844642	0.00244281	0.0386315
ENSXETG00000012963|ssu72	0.557676	-0.842501	2.83277e-05	0.0011786
ENSXETG00000023532|creld1	0.558572	-0.840184	0.000587095	0.0133086
ENSXETG00000024466|popdc3	0.559017	-0.839036	0.00351864	0.0504338
ENSXETG00000000972|dcaf6	0.559207	-0.838546	0.000286681	0.00773945
ENSXETG00000003396|ndufv1	0.559217	-0.838521	1.88445e-05	0.00085902
ENSXETG00000004220|tpst2	0.559563	-0.837627	0.000990876	0.0198197
ENSXETG00000022137|flot2	0.55976	-0.83712	0.000490676	0.0117284
ENSXETG00000024618|rbm24	0.560456	-0.835326	9.56433e-05	0.00317871
ENSXETG00000016268|clic4	0.560495	-0.835227	0.0015172	0.0269286
ENSXETG00000015865|dis3l	0.56071	-0.834674	0.000119542	0.00384284
ENSXETG00000002408|tmem183a	0.56234	-0.830486	6.16915e-05	0.00221346
ENSXETG00000000793|slc24a3	0.562399	-0.830334	0.00133112	0.0244316
ENSXETG00000004999|tbc1d8b	0.562521	-0.830021	0.00625706	0.0757567
ENSXETG00000016842|arpc5l	0.562597	-0.829827	5.96482e-05	0.0021494
ENSXETG00000025513|gnpnat1	0.565342	-0.822805	0.000503876	0.0119243
ENSXETG00000014861|chek1	0.565393	-0.822675	0.000291549	0.00779519
ENSXETG00000022970|fstl3	0.565534	-0.822313	0.000602784	0.0135355
ENSXETG00000014435|inpp5b	0.565668	-0.821973	0.00179737	0.0306305
ENSXETG00000022358|gstt1	0.565814	-0.821601	9.09893e-05	0.00304684
ENSXETG00000002497|stk19	0.565942	-0.821273	6.36564e-05	0.00226932
ENSXETG00000012763|fam113a	0.565943	-0.821272	6.95806e-05	0.00244396
ENSXETG00000015517|c5orf35	0.566826	-0.819022	0.00646079	0.0773256
ENSXETG00000023144|mfap3l	0.566852	-0.818956	0.000801169	0.0169413
ENSXETG00000012236|narf	0.566963	-0.818674	0.00010231	0.00335353
ENSXETG00000001619|myom1	0.567253	-0.817937	3.95767e-05	0.00151849
ENSXETG00000018275|slc1a5	0.567334	-0.81773	0.000152864	0.00467102
ENSXETG00000011444|ppic	0.567545	-0.817193	0.000536699	0.0124193
ENSXETG00000026101|fkbp1b	0.567621	-0.816999	0.008733	0.0952296
ENSXETG00000017106|yod1	0.56829	-0.815301	0.000593802	0.0134059
ENSXETG00000020903|iars	0.568485	-0.814807	0.000168676	0.00507061
ENSXETG00000027340|myf6	0.569046	-0.813383	0.00598713	0.0732326
ENSXETG00000021895|kank3	0.569079	-0.8133	0.000372207	0.00939471
ENSXETG00000022526|eps8	0.57018	-0.810511	0.00794854	0.0891903
ENSXETG00000025653|lrrc20	0.570918	-0.808644	0.00845397	0.0929769
ENSXETG00000020288|ntn3	0.570998	-0.808442	0.00106414	0.0208028
ENSXETG00000024393|snx3	0.571933	-0.806082	0.000714974	0.015439
ENSXETG00000026436|eif5a	0.571935	-0.806077	3.97479e-05	0.00151849
ENSXETG00000019510|cygb	0.572097	-0.805668	0.000113691	0.00369751
ENSXETG00000010687|	0.572605	-0.804389	0.00673849	0.0795647
ENSXETG00000010136|homer3	0.573169	-0.802968	0.000307186	0.008071
ENSXETG00000014599|bcl2l2	0.573176	-0.802949	0.000125224	0.00397952
ENSXETG00000014940|ccdc93	0.57351	-0.802111	0.00264184	0.0410778
ENSXETG00000024209|chchd3	0.573514	-0.802099	7.07354e-05	0.00247931
ENSXETG00000019919|ccdc99	0.574141	-0.800524	0.000140035	0.00436701
ENSXETG00000008591|tspan7	0.574144	-0.800515	5.91185e-05	0.00213955
ENSXETG00000007570|kiaa1715	0.574408	-0.799852	0.000162781	0.00495591
ENSXETG00000026565|atox1	0.574464	-0.799712	0.000341286	0.00880063
ENSXETG00000021159|lman1	0.574726	-0.799053	0.00018696	0.00543421
ENSXETG00000021156|stk35	0.57555	-0.796986	0.00736366	0.0849796
ENSXETG00000023109|adamtsl1	0.575766	-0.796445	0.000533057	0.0124038
ENSXETG00000000735|srpk2	0.575822	-0.796305	0.000709396	0.0153709
ENSXETG00000024397|nr1d1	0.577039	-0.793259	0.00172786	0.0298113
ENSXETG00000019357|FAM98A	0.577216	-0.792817	0.00022398	0.00628046
ENSXETG00000016038|lyar	0.577602	-0.791853	0.00023594	0.0065607
ENSXETG00000007703|XB-GENE-986840	0.577624	-0.791798	0.00184665	0.0312153
ENSXETG00000022822|	0.577693	-0.791626	0.0057415	0.0713141
ENSXETG00000022286|fam89a	0.577724	-0.791547	0.00777538	0.0880682
ENSXETG00000013710|mmp16	0.577741	-0.791505	0.00162107	0.0284923
ENSXETG00000018041|kcnma1	0.578165	-0.790447	0.000599164	0.0134905
ENSXETG00000000954|slc34a2	0.578285	-0.790147	0.000397026	0.00988421
ENSXETG00000006271|hps6	0.578792	-0.788882	0.00123096	0.023206
ENSXETG00000007794|cldn3	0.579091	-0.788137	0.00557581	0.0699976
ENSXETG00000016375|vegfa	0.579148	-0.787997	0.00315461	0.046742
ENSXETG00000013161|c16orf5	0.579811	-0.786344	0.00622979	0.0755362
ENSXETG00000017774|tmco3	0.579831	-0.786296	0.000517006	0.0121148
ENSXETG00000015384|	0.579878	-0.786179	0.0069431	0.0815191
ENSXETG00000011753|lmbrd1	0.580183	-0.785421	0.000535247	0.0124193
ENSXETG00000005583|surf4	0.580212	-0.785347	0.00377232	0.0533231
ENSXETG00000007825|glce	0.580285	-0.785166	0.00275169	0.0421186
ENSXETG00000019789|fam83c	0.580313	-0.785097	0.00169303	0.0293352
ENSXETG00000004193|stx16	0.580528	-0.784563	0.000352488	0.00899223
ENSXETG00000012557|col6a3	0.580562	-0.784478	0.000141623	0.00440828
ENSXETG00000025087|atic	0.580711	-0.784108	0.0025405	0.0397988
ENSXETG00000008520|hkdc1	0.581027	-0.783324	0.00167252	0.0291581
ENSXETG00000022236|tspan18	0.581448	-0.782277	0.00342637	0.0495368
ENSXETG00000018320|sfxn1	0.581537	-0.782057	0.000135917	0.00425449
ENSXETG00000001195|scarb1	0.581655	-0.781765	0.00105917	0.0207768
ENSXETG00000009048|rapsn	0.581716	-0.781612	0.000629074	0.0139753
ENSXETG00000013185|agl	0.581834	-0.78132	0.000294443	0.00783491
ENSXETG00000007821|anp32a	0.582222	-0.780358	4.18522e-05	0.00157978
ENSXETG00000020341|qdpr	0.582465	-0.779756	0.00120558	0.0229186
ENSXETG00000013077|ano8	0.582864	-0.778769	0.00227422	0.0363973
ENSXETG00000021608|chek2	0.583217	-0.777895	0.000350824	0.00896348
ENSXETG00000016109|gatm	0.583256	-0.777799	0.00660574	0.0784414
ENSXETG00000011767|ddx43	0.584007	-0.775942	0.00149712	0.0266573
ENSXETG00000024424|hoxd8	0.585305	-0.772739	0.00784138	0.0886375
ENSXETG00000027994|lass3	0.58545	-0.772382	0.000122219	0.00390632
ENSXETG00000014153|fancg	0.585906	-0.771258	0.00266212	0.0413162
ENSXETG00000021328|coro6	0.586346	-0.770175	0.000912658	0.0186374
ENSXETG00000020571|b3gnt1	0.586445	-0.769931	0.00122817	0.023206
ENSXETG00000005761|col14a1	0.586861	-0.768909	0.000301525	0.00795989
ENSXETG00000006404|sept11	0.588324	-0.765318	0.000338899	0.0087662
ENSXETG00000022020|fam198a	0.588948	-0.763787	0.00130156	0.0241279
ENSXETG00000011674|ociad2	0.589465	-0.762522	0.00534416	0.0682188
ENSXETG00000003980|ddb2	0.589546	-0.762324	0.00124121	0.0233464
ENSXETG00000020367|slc39a7	0.589803	-0.761696	0.000117923	0.00380548
ENSXETG00000021260|NP_001163963.1	0.590568	-0.759824	0.000484118	0.0116216
ENSXETG00000018487|cdc42ep3	0.590747	-0.759388	0.000400943	0.00993987
ENSXETG00000009386|c9orf82	0.591063	-0.758616	0.00101459	0.0201
ENSXETG00000011897|eno1	0.591788	-0.756847	0.000135704	0.00425449
ENSXETG00000003951|fbxw5	0.592329	-0.75553	0.00248903	0.0392135
ENSXETG00000003094|cyr61	0.59255	-0.75499	0.000195108	0.00564157
ENSXETG00000021041|dnajc18	0.592662	-0.754719	0.000318469	0.0083281
ENSXETG00000014956|flnc	0.593179	-0.75346	0.000671991	0.0146556
ENSXETG00000016486|c1orf212	0.593431	-0.752848	0.000819272	0.017218
ENSXETG00000010839|Q28EI4_XENTR	0.593568	-0.752514	0.000101466	0.0033324
ENSXETG00000020391|apoa1bp	0.593827	-0.751886	0.00779748	0.0882586
ENSXETG00000025286|bola3	0.595292	-0.74833	0.000556089	0.0127428
ENSXETG00000015984|nol12	0.595371	-0.748139	0.00154967	0.0273901
ENSXETG00000013724|fam82b	0.595603	-0.747577	0.000365225	0.00924645
ENSXETG00000017162|shmt2	0.595751	-0.74722	0.000186812	0.00543421
ENSXETG00000000959|sil1	0.595806	-0.747086	0.00833889	0.0924026
ENSXETG00000002946|coq7	0.596245	-0.746024	0.000802825	0.0169548
ENSXETG00000011669|txlnb	0.596745	-0.744813	0.00287081	0.0435028
ENSXETG00000003092|col24a1	0.597827	-0.742201	0.00100774	0.0199919
ENSXETG00000004702|tmem170a	0.598248	-0.741184	0.000284686	0.00769805
ENSXETG00000025311|chchd4	0.598757	-0.739958	0.000515398	0.0120941
ENSXETG00000015952|vdac1	0.598985	-0.739408	0.000150442	0.00463094
ENSXETG00000022762|nsun6	0.599063	-0.739221	0.00409986	0.0569542
ENSXETG00000017477|tatdn1	0.59932	-0.738601	0.00113328	0.0218585
ENSXETG00000005217|edem1	0.599736	-0.737601	0.00129562	0.024111
ENSXETG00000016582|recql4	0.599948	-0.73709	0.0057448	0.0713141
ENSXETG00000021417|acta1	0.600166	-0.736567	0.00917774	0.0984071
ENSXETG00000008998|fkbp14	0.600315	-0.736207	0.000402275	0.00995781
ENSXETG00000018572|ppm1f	0.600331	-0.736169	0.000716244	0.015439
ENSXETG00000020984|ppp1r3c.1	0.600547	-0.73565	0.00899275	0.0970603
ENSXETG00000025859|zfp106	0.600688	-0.735312	0.000319993	0.00834183
ENSXETG00000024633|	0.601405	-0.733591	0.00658447	0.0782759
ENSXETG00000013123|ccdc12	0.601717	-0.732843	0.000732623	0.0156706
ENSXETG00000026414|XB-GENE-1017156	0.601859	-0.732502	0.000607	0.0136118
ENSXETG00000000759|rfk	0.602399	-0.73121	0.00118743	0.022703
ENSXETG00000021999|ak1	0.602719	-0.730442	0.000225273	0.00630614
ENSXETG00000016808|ppp1r3c.2	0.602952	-0.729885	0.000666323	0.014551
ENSXETG00000011464|nek6	0.603498	-0.728578	0.00036329	0.00921146
ENSXETG00000027100|ism2	0.60397	-0.727451	0.00171362	0.0296269
ENSXETG00000011138|prkaa2	0.604722	-0.725656	0.00212162	0.034669
ENSXETG00000007084|vcl	0.605198	-0.72452	0.000715767	0.015439
ENSXETG00000021620|ube3c	0.60524	-0.72442	0.00231746	0.0369996
ENSXETG00000011540|tmem43	0.605293	-0.724295	0.00428145	0.0583592
ENSXETG00000013323|nap1l1	0.605384	-0.724078	0.000294183	0.00783491
ENSXETG00000010005|chchd1	0.605563	-0.72365	0.000720226	0.0155048
ENSXETG00000025621|lrrc19	0.605608	-0.723543	0.00440708	0.0595848
ENSXETG00000004032|gbe1	0.606013	-0.722579	0.00926738	0.0991135
ENSXETG00000018189|smn2	0.606432	-0.721583	0.00380425	0.0535613
ENSXETG00000004660|dnajb11	0.606488	-0.72145	0.00034216	0.00880955
ENSXETG00000025771|mbtps2	0.607625	-0.718747	0.00089278	0.0183606
ENSXETG00000011253|fam38a	0.607804	-0.718322	0.000453442	0.010996
ENSXETG00000015227|sfxn2	0.608021	-0.717808	0.000806907	0.0170195
ENSXETG00000014621|ipo4	0.608025	-0.717796	0.000380581	0.00957708
ENSXETG00000024196|swap70	0.608141	-0.717523	0.00074771	0.015932
ENSXETG00000020286|trim55	0.60827	-0.717217	0.00347476	0.0500197
ENSXETG00000020032|pdcd2l	0.608337	-0.717057	0.000729034	0.0156474
ENSXETG00000021883|slmo2	0.609718	-0.713786	0.00106668	0.0208146
ENSXETG00000019855|papss1	0.610782	-0.711271	0.000291529	0.00779519
ENSXETG00000027688|ndufa5	0.611039	-0.710663	0.000893601	0.0183606
ENSXETG00000005810|pla2g15	0.611714	-0.709072	0.000991935	0.0198197
ENSXETG00000009649|xkrx	0.611822	-0.708816	0.000878261	0.0181573
ENSXETG00000015268|sgk269	0.611852	-0.708744	0.00906586	0.0975209
ENSXETG00000016256|slc25a27	0.612024	-0.708339	0.00304156	0.0454301
ENSXETG00000001719|acad9	0.612718	-0.706704	0.000634474	0.0140206
ENSXETG00000003571|adat1	0.612854	-0.706385	0.003401	0.0492982
ENSXETG00000005793|hip1r	0.613111	-0.705779	0.000650948	0.0143088
ENSXETG00000007299|atf1	0.613308	-0.705315	0.000536399	0.0124193
ENSXETG00000011409|actn3	0.613417	-0.70506	0.000612979	0.013709
ENSXETG00000024766|c16orf61	0.614028	-0.703625	0.0021889	0.0355595
ENSXETG00000012531|abl2	0.614079	-0.703503	0.00131701	0.0242527
ENSXETG00000002966|ssr2	0.615543	-0.700069	0.000800123	0.0169407
ENSXETG00000016920|rab33b	0.615679	-0.699749	0.00250522	0.0393941
ENSXETG00000004469|gins2	0.615946	-0.699125	0.0022246	0.0358889
ENSXETG00000009154|rpl22l1	0.616902	-0.696886	0.000662344	0.014483
ENSXETG00000017280|alg3	0.617387	-0.695753	0.00408956	0.0568585
ENSXETG00000019846|afg3l1	0.617685	-0.695058	0.000491774	0.0117378
ENSXETG00000002290|nt5c3l	0.61771	-0.694998	0.00276218	0.0422403
ENSXETG00000002583|mrps9	0.617812	-0.69476	0.000815751	0.0171843
ENSXETG00000027527|c7orf30	0.617845	-0.694684	0.00204387	0.0336623
ENSXETG00000010619|emp3	0.618467	-0.693231	0.000929564	0.0188443
ENSXETG00000008513|pcyox1	0.618615	-0.692886	0.00932877	0.0995149
ENSXETG00000027282|flvcr2	0.618855	-0.692327	0.000923224	0.0187613
ENSXETG00000022814|fam20b	0.618908	-0.692203	0.00185527	0.0313293
ENSXETG00000027142|	0.619296	-0.691299	0.00910026	0.0978278
ENSXETG00000016764|ubqln1	0.619498	-0.690828	0.000474902	0.0114333
ENSXETG00000003714|sgta	0.619917	-0.689852	0.000621252	0.0138384
ENSXETG00000012790|c6orf125	0.620477	-0.688551	0.00139219	0.0252196
ENSXETG00000001539|acsl1	0.62048	-0.688542	0.000512192	0.0120528
ENSXETG00000018174|taf9	0.62055	-0.688381	0.00438496	0.0593339
ENSXETG00000015896|got2	0.620723	-0.68798	0.0084041	0.0926116
ENSXETG00000002789|kptn	0.620879	-0.687615	0.00742719	0.0853411
ENSXETG00000010255|cinp	0.620958	-0.687432	0.00452802	0.0606304
ENSXETG00000027207|ufm1	0.621695	-0.685721	0.00283716	0.0431104
ENSXETG00000001770|jph2	0.622327	-0.684256	0.00109393	0.0212119
ENSXETG00000009296|lrpprc	0.622468	-0.683927	0.00063416	0.0140206
ENSXETG00000011427|prkd3	0.622585	-0.683656	0.00856236	0.0938596
ENSXETG00000023872|ngfr	0.62266	-0.683482	0.001685	0.0293145
ENSXETG00000022765|arl5a	0.62281	-0.683135	0.000901548	0.0184331
ENSXETG00000026881|nr2c2ap	0.622812	-0.683132	0.00400905	0.0559724
ENSXETG00000000776|snx5	0.622935	-0.682846	0.000530192	0.0123544
ENSXETG00000015035|C17orf70	0.623414	-0.681738	0.00537569	0.0684119
ENSXETG00000024438|pqlc3	0.623676	-0.681132	0.00228647	0.0365398
ENSXETG00000023425|akr1c2	0.624174	-0.67998	0.00612964	0.0746755
ENSXETG00000005001|mxra5	0.624733	-0.678689	0.00249787	0.0393155
ENSXETG00000009315|metap1	0.624774	-0.678595	0.00401749	0.0560433
ENSXETG00000003610|myo6	0.624934	-0.678224	0.00113788	0.021922
ENSXETG00000021985|mrs2	0.624952	-0.678182	0.00754048	0.0864047
ENSXETG00000011966|kiaa0586	0.624964	-0.678156	0.00333396	0.0485798
ENSXETG00000018225|cyb5d2	0.62501	-0.678048	0.0019565	0.0327404
ENSXETG00000026722|ambp	0.625478	-0.676969	0.00657825	0.0782759
ENSXETG00000017097|ppil1	0.625797	-0.676233	0.00610261	0.0744437
ENSXETG00000017929|pdia4	0.626089	-0.675561	0.00219624	0.0356093
ENSXETG00000010062|chchd2	0.626242	-0.675209	0.000857511	0.0178388
ENSXETG00000000866|bcl2l13	0.62627	-0.675144	0.00564027	0.0705414
ENSXETG00000025461|anapc13.1	0.62656	-0.674475	0.00259896	0.0405487
ENSXETG00000013842|wif1	0.626808	-0.673904	0.000969165	0.0195284
ENSXETG00000020595|adk	0.627132	-0.67316	0.00145819	0.0261035
ENSXETG00000007191|narfl	0.627318	-0.672732	0.00191838	0.0321994
ENSXETG00000010038|sel1l	0.627443	-0.672443	0.0009587	0.0193409
ENSXETG00000017879|wwp2	0.628005	-0.671151	0.0014965	0.0266573
ENSXETG00000003125|ubxn7	0.628167	-0.670779	0.00211529	0.0346022
ENSXETG00000021019|pld2	0.628309	-0.670453	0.00296267	0.0444702
ENSXETG00000026840|c18orf32	0.628543	-0.669916	0.0020174	0.0333283
ENSXETG00000006145|ppa2	0.628672	-0.66962	0.00411774	0.0571462
ENSXETG00000018565|top3b	0.628748	-0.669447	0.00082649	0.0172977
ENSXETG00000014477|acat1	0.628896	-0.669106	0.000996073	0.0198548
ENSXETG00000027956|rbm8a	0.629372	-0.668014	0.00244284	0.0386315
ENSXETG00000011170|ephb4	0.629682	-0.667305	0.00119294	0.0227621
ENSXETG00000023595|tor1a	0.63018	-0.666164	0.0020571	0.0338468
ENSXETG00000012372|lrrc40	0.630881	-0.66456	0.0050405	0.065495
ENSXETG00000004015|c7orf52	0.630904	-0.664507	0.00145026	0.0260173
ENSXETG00000017650|pef1	0.630948	-0.664407	0.00481061	0.0634468
ENSXETG00000005817|cdk2ap1	0.631136	-0.663978	0.00120806	0.0229297
ENSXETG00000023175|smyd2	0.631193	-0.663847	0.00152396	0.0270199
ENSXETG00000018832|serp1	0.631508	-0.663127	0.0020176	0.0333283
ENSXETG00000009865|vdac2	0.631842	-0.662364	0.000624533	0.0138929
ENSXETG00000007593|mrps11	0.631912	-0.662204	0.00246439	0.0389355
ENSXETG00000013086|mthfr	0.631988	-0.662032	0.00221559	0.0358187
ENSXETG00000019802|rars2	0.632006	-0.66199	0.00623491	0.0755434
ENSXETG00000004853|mrps33	0.632191	-0.661567	0.00222321	0.0358889
ENSXETG00000016831|ppp6c	0.632286	-0.661351	0.00201258	0.0333114
ENSXETG00000014293|eif2b5	0.632342	-0.661224	0.00148141	0.026434
ENSXETG00000008511|fam136a	0.632924	-0.659897	0.00167889	0.0292386
ENSXETG00000007197|dnajc4	0.633625	-0.658299	0.00667877	0.0790834
ENSXETG00000022442|mal	0.633825	-0.657844	0.00396969	0.055609
ENSXETG00000014708|c18orf19	0.633973	-0.657508	0.00418421	0.0575823
ENSXETG00000001776|ttpal	0.634434	-0.656457	0.00467897	0.0621529
ENSXETG00000015185|ppapdc1b	0.635412	-0.654237	0.00379533	0.0535183
ENSXETG00000005405|p4hb	0.63576	-0.653447	0.00115343	0.0221194
ENSXETG00000007850|slc13a3	0.635938	-0.653043	0.00118795	0.022703
ENSXETG00000012959|atad3a	0.636058	-0.65277	0.00452347	0.0606304
ENSXETG00000005702|rpia	0.636284	-0.652257	0.00521871	0.0671829
ENSXETG00000026062|Q28DX7_XENTR	0.636354	-0.652099	0.00240306	0.0381471
ENSXETG00000013476|gpr172b	0.637288	-0.649983	0.00223776	0.0360027
ENSXETG00000006013|ttc9c	0.637333	-0.649881	0.00374286	0.0530101
ENSXETG00000017902|ndufaf1	0.63814	-0.648055	0.00342533	0.0495368
ENSXETG00000021779|XB-GENE-972113	0.638674	-0.646849	0.00188996	0.0318185
ENSXETG00000005234|stxbp3	0.63887	-0.646406	0.00163896	0.0287231
ENSXETG00000009532|slc20a2	0.639025	-0.646056	0.00177512	0.0303755
ENSXETG00000016139|kiaa1524	0.639328	-0.645372	0.00173697	0.0299068
ENSXETG00000008174|rcn1	0.639515	-0.644949	0.00142675	0.0256507
ENSXETG00000005114|cisd1	0.639944	-0.643982	0.00677373	0.0798678
ENSXETG00000022070|ehd3	0.640675	-0.642336	0.00234804	0.037452
ENSXETG00000026530|man2a1	0.640734	-0.642203	0.00712355	0.0828796
ENSXETG00000002934|farsb	0.64081	-0.642032	0.00168854	0.0293352
ENSXETG00000004378|trappc3	0.640932	-0.641757	0.00315141	0.0467362
ENSXETG00000013910|obscn	0.641606	-0.640239	0.00771003	0.0876851
ENSXETG00000008889|ndufs6	0.641628	-0.640192	0.00331094	0.0484134
ENSXETG00000010686|sepn1	0.64167	-0.640097	0.00432023	0.0587439
ENSXETG00000020719|ints6	0.641703	-0.640022	0.00377533	0.0533231
ENSXETG00000024034|tmem188	0.642014	-0.639323	0.00705113	0.082324
ENSXETG00000027231|timm10	0.642262	-0.638766	0.00198378	0.0330643
ENSXETG00000027802|phb	0.642984	-0.637144	0.00132246	0.0243263
ENSXETG00000015675|rcbtb1	0.643285	-0.636471	0.00199657	0.033145
ENSXETG00000005812|nfatc3	0.643966	-0.634944	0.00235188	0.0374774
ENSXETG00000009511|wdr61	0.644401	-0.633969	0.00278177	0.0424232
ENSXETG00000023924|tpi1	0.644414	-0.63394	0.00526547	0.0675476
ENSXETG00000026179|NP_001016941.1	0.644799	-0.633079	0.00502585	0.0654858
ENSXETG00000014420|yrdc	0.645799	-0.630843	0.00175805	0.0301966
ENSXETG00000025614|endog	0.646293	-0.62974	0.00808296	0.0903255
ENSXETG00000015962|agpat5	0.646555	-0.629156	0.00893935	0.09663
ENSXETG00000002573|cdc16	0.647173	-0.627777	0.0025281	0.039679
ENSXETG00000001453|sec13	0.647224	-0.627664	0.0020847	0.0341804
ENSXETG00000020049|psmd4	0.647659	-0.626695	0.00197956	0.033027
ENSXETG00000003765|znf259	0.647962	-0.626018	0.00356444	0.050959
ENSXETG00000027337|cebpg	0.64886	-0.624021	0.0033266	0.0485696
ENSXETG00000003194|myo1d	0.649447	-0.622717	0.00400045	0.0558992
ENSXETG00000011269|cdh15	0.649539	-0.622512	0.0030984	0.0461551
ENSXETG00000016725|acp5	0.649729	-0.622089	0.00269057	0.0416028
ENSXETG00000003920|srpr	0.650106	-0.621254	0.00281764	0.0429235
ENSXETG00000021331|amd1	0.650114	-0.621236	0.00236998	0.0376579
ENSXETG00000008210|cars2	0.651485	-0.618196	0.00641379	0.0770394
ENSXETG00000012374|rpl10a	0.651771	-0.617562	0.00137388	0.0249421
ENSXETG00000027007|sdf2	0.652523	-0.6159	0.00291351	0.0439502
ENSXETG00000018788|mef2a	0.653052	-0.61473	0.00698907	0.0818286
ENSXETG00000008486|gpr155	0.654096	-0.612425	0.00821788	0.0913666
ENSXETG00000002805|qtrtd1	0.654356	-0.611852	0.00561997	0.0703403
ENSXETG00000014984|rqcd1	0.654356	-0.611852	0.00248467	0.0391818
ENSXETG00000006532|fbxo10	0.654371	-0.61182	0.00881994	0.095802
ENSXETG00000019399|kiaa0664	0.655552	-0.609219	0.0034834	0.0501009
ENSXETG00000008409|cnot8	0.655594	-0.609126	0.00837406	0.0924026
ENSXETG00000012164|hdlbp	0.655901	-0.60845	0.00193985	0.0324944
ENSXETG00000027304|cldnd1	0.655982	-0.608272	0.00277978	0.0424232
ENSXETG00000026404|med10	0.656079	-0.608058	0.00437793	0.0592869
ENSXETG00000011778|cct7	0.656591	-0.606934	0.00174215	0.029965
ENSXETG00000002665|hars2	0.656634	-0.606838	0.0026208	0.0408267
ENSXETG00000007325|ifrd2	0.656903	-0.606248	0.00379799	0.0535183
ENSXETG00000023940|	0.657299	-0.605378	0.00196743	0.0328574
ENSXETG00000015832|anxa6	0.657374	-0.605214	0.00123599	0.0232746
ENSXETG00000002979|rabggtb	0.657528	-0.604876	0.00628897	0.0759776
ENSXETG00000003563|mthfsd	0.658293	-0.603197	0.00541709	0.0686769
ENSXETG00000007786|gdpd1	0.6593	-0.600993	0.0078469	0.0886375
ENSXETG00000026282|NP_001004818.1	0.659512	-0.60053	0.00441598	0.0596569
ENSXETG00000012129|ilkap	0.660261	-0.598893	0.00570554	0.0710913
ENSXETG00000027596|aimp2	0.66167	-0.595816	0.00428554	0.0583673
ENSXETG00000002166|dnali1	0.662151	-0.594768	0.00652738	0.0778311
ENSXETG00000023486|mrpl14	0.662395	-0.594236	0.00704483	0.082308
ENSXETG00000015605|sigmar1	0.662535	-0.593931	0.00933986	0.0995695
ENSXETG00000002920|B0JZG7_XENTR	0.662746	-0.593473	0.00319764	0.0471702
ENSXETG00000017816|apool	0.663143	-0.592607	0.00419792	0.0576445
ENSXETG00000009007|ash2l	0.663222	-0.592437	0.00374042	0.0530101
ENSXETG00000001859|cdv3	0.663486	-0.591861	0.00446721	0.0601055
ENSXETG00000006434|csnk1g2	0.663544	-0.591735	0.00621803	0.0754484
ENSXETG00000025878|mphosph6	0.663689	-0.591421	0.0043299	0.0587796
ENSXETG00000019579|pmp22	0.663702	-0.591393	0.00599742	0.0733047
ENSXETG00000005634|ghitm	0.663805	-0.591169	0.0061492	0.0748309
ENSXETG00000004022|drg2	0.665212	-0.588113	0.00452523	0.0606304
ENSXETG00000011279|B1H3I2_XENTR	0.665989	-0.586429	0.00300555	0.0450536
ENSXETG00000011707|kiaa0020	0.666117	-0.586152	0.00737027	0.0849796
ENSXETG00000026585|nudt4	0.666303	-0.58575	0.0048903	0.0641429
ENSXETG00000020431|ssr1	0.666431	-0.585473	0.00448938	0.0603552
ENSXETG00000010537|reep4	0.667333	-0.583522	0.00374069	0.0530101
ENSXETG00000013409|chmp6	0.668091	-0.581884	0.00738289	0.085045
ENSXETG00000003197|ppp1r12c	0.668233	-0.581576	0.00523933	0.0672925
ENSXETG00000021064|clock	0.668508	-0.580983	0.0079881	0.0895053
ENSXETG00000005326|mrps12	0.668837	-0.580273	0.00836924	0.0924026
ENSXETG00000015322|etfa	0.668969	-0.579989	0.00346766	0.0500183
ENSXETG00000015816|blvra	0.669104	-0.579697	0.00877208	0.0954819
ENSXETG00000016140|mrps23	0.669175	-0.579545	0.00801307	0.0897249
ENSXETG00000007831|uaca	0.669338	-0.579194	0.00631075	0.0761856
ENSXETG00000007419|ergic3	0.669645	-0.578531	0.00521789	0.0671829
ENSXETG00000014823|ipo11	0.669653	-0.578514	0.00691032	0.0812486
ENSXETG00000021109|vta1	0.669685	-0.578445	0.00341026	0.0493896
ENSXETG00000023893|mrpl18	0.670062	-0.577633	0.00596443	0.0731158
ENSXETG00000020045|mrps14	0.670172	-0.577396	0.00928787	0.0991419
ENSXETG00000028002|bckdk	0.670327	-0.577062	0.00764473	0.0874192
ENSXETG00000017285|ece2	0.670799	-0.576047	0.00567851	0.0708073
ENSXETG00000025696|gnai1	0.670849	-0.575939	0.00767437	0.0875183
ENSXETG00000000730|ssr4	0.671417	-0.574718	0.00809399	0.0903738
ENSXETG00000000864|XB-GENE-956011	0.672314	-0.572792	0.00655151	0.0780196
ENSXETG00000019404|gemin5	0.672631	-0.572113	0.00650555	0.077694
ENSXETG00000002422|XB-GENE-953257	0.672957	-0.571414	0.00885472	0.09593
ENSXETG00000018462|nkd1	0.673202	-0.57089	0.00618517	0.0751043
ENSXETG00000021760|capza2	0.673749	-0.569716	0.00336791	0.0489036
ENSXETG00000017226|ache	0.674701	-0.56768	0.00377775	0.0533231
ENSXETG00000023059|calu	0.674764	-0.567545	0.00309343	0.0461222
ENSXETG00000018123|rbm17	0.676358	-0.564141	0.00795649	0.0892111
ENSXETG00000002597|lpar1	0.676498	-0.563842	0.00878572	0.0955547
ENSXETG00000018460|brd7	0.6767	-0.563412	0.00536509	0.0683292
ENSXETG00000005239|ptp4a2	0.676893	-0.563001	0.00527301	0.0675476
ENSXETG00000025198|bccip	0.677113	-0.562532	0.00725683	0.0840542
ENSXETG00000012508|kctd2	0.677848	-0.560966	0.00658711	0.0782759
ENSXETG00000027865|yars	0.678354	-0.559889	0.00486816	0.063953
ENSXETG00000011296|pggt1b	0.678507	-0.559565	0.00899396	0.0970603
ENSXETG00000022900|grpel1	0.679742	-0.55694	0.00836972	0.0924026
ENSXETG00000014603|slc7a8	0.679791	-0.556836	0.00545773	0.0689615
ENSXETG00000009114|XB-GENE-5752310	0.679994	-0.556405	0.00828727	0.0920538
ENSXETG00000005824|tmed2	0.680092	-0.556199	0.00450585	0.0604791
ENSXETG00000008218|abcd3	0.68065	-0.555016	0.00637722	0.0767949
ENSXETG00000018410|arl2bp	0.681882	-0.552407	0.00810843	0.0903738
ENSXETG00000021242|c1orf93	0.683513	-0.548959	0.00578925	0.0716847
ENSXETG00000017158|psap	0.683949	-0.548038	0.00455664	0.0608958
ENSXETG00000021229|nucb1	0.684355	-0.547184	0.00683933	0.0805843
ENSXETG00000023043|snd1	0.684675	-0.546509	0.00790309	0.0889711
ENSXETG00000015818|lancl2	0.684677	-0.546504	0.0044529	0.0599614
ENSXETG00000019319|tomm40	0.684723	-0.546407	0.00714558	0.0830201
ENSXETG00000022747|aass	0.68568	-0.544392	0.00695563	0.0816088
ENSXETG00000011732|agtpbp1	0.685732	-0.544284	0.00889127	0.0962634
ENSXETG00000024896|litaf	0.685803	-0.544133	0.00734851	0.0849048
ENSXETG00000018997|ogdh	0.687285	-0.54102	0.00555946	0.069845
ENSXETG00000008004|tmem167b	0.687954	-0.539616	0.00861798	0.0942835
ENSXETG00000021356|rabep1	0.688006	-0.539508	0.00883756	0.0958063
ENSXETG00000017552|zcchc6	0.688653	-0.53815	0.00701007	0.0819763
ENSXETG00000003616|	0.689547	-0.536279	0.00860867	0.0942435
ENSXETG00000024423|atp5g3	0.689782	-0.535789	0.00516172	0.0667066
ENSXETG00000006898|rhoc	0.690659	-0.533954	0.0055809	0.0700089
ENSXETG00000022440|mrps5	0.69081	-0.53364	0.0092386	0.0989325
ENSXETG00000027344|rpsa	0.691275	-0.532669	0.00613195	0.0746755
ENSXETG00000014077|rwdd1	0.691384	-0.53244	0.00765523	0.0874793
ENSXETG00000007972|adipor1	0.691563	-0.532067	0.00579184	0.0716847
ENSXETG00000003772|bcl7a	0.692894	-0.529294	0.00882812	0.0958063
ENSXETG00000012456|XB-GENE-5829847	0.693154	-0.528753	0.0089425	0.09663
ENSXETG00000017990|ptpn9	0.693446	-0.528146	0.00937789	0.0998473
ENSXETG00000011185|tuba4a	0.695534	-0.523808	0.00732068	0.0846419
ENSXETG00000003677|pls3	0.7097	-0.494718	0.00938667	0.0998771
ENSXETG00000014662|slc38a2	0.717508	-0.478934	0.00927332	0.0991135
ENSXETG00000020966|kdm2b	1.41672	0.502557	0.00901255	0.0971743
ENSXETG00000019473|map1lc3a	1.41958	0.505468	0.00816447	0.0909082
ENSXETG00000002450|	1.41999	0.505877	0.00747625	0.0857866
ENSXETG00000015036|MIA3	1.4266	0.512585	0.00871893	0.0951384
ENSXETG00000000094|NP_001005645.1	1.43061	0.516635	0.0066859	0.0791117
ENSXETG00000007202|hagh	1.43072	0.516737	0.00792887	0.0891727
ENSXETG00000000757|notch1	1.43269	0.51873	0.00553001	0.0695798
ENSXETG00000021908|myst2	1.43308	0.519119	0.00617909	0.0750852
ENSXETG00000017807|spry2	1.4362	0.522258	0.00788454	0.0888221
ENSXETG00000012145|dhx35	1.43776	0.523818	0.00893328	0.09663
ENSXETG00000004734|kiaa1012	1.44023	0.526296	0.00816779	0.0909082
ENSXETG00000001769|hes4	1.44362	0.529687	0.004124	0.0571469
ENSXETG00000020236|hrnbp3	1.44407	0.53014	0.00746864	0.0857582
ENSXETG00000012607|cpt1a	1.44786	0.533919	0.00913553	0.0980805
ENSXETG00000027385|	1.44841	0.534468	0.00902833	0.0972425
ENSXETG00000012271|yars2	1.44982	0.535877	0.0086752	0.0947852
ENSXETG00000004181|pnliprp2	1.45111	0.537161	0.00692836	0.0814033
ENSXETG00000018032|tubb2b	1.45565	0.541664	0.00836028	0.0924026
ENSXETG00000014990|atxn2l	1.45574	0.541748	0.00516841	0.0667413
ENSXETG00000005630|dlc1	1.46024	0.546208	0.00739122	0.085045
ENSXETG00000018642|pias3	1.46165	0.547602	0.0087733	0.0954819
ENSXETG00000003390|leng8	1.46303	0.548957	0.00710602	0.0828489
ENSXETG00000009324|ip6k2	1.46342	0.549339	0.0067547	0.0796997
ENSXETG00000006579|tbx3	1.46928	0.55511	0.00494407	0.0646955
ENSXETG00000022315|cplx2	1.47061	0.556412	0.00564957	0.0705684
ENSXETG00000017538|ptk2b	1.4712	0.556996	0.00721443	0.0837034
ENSXETG00000011889|	1.47231	0.558078	0.00499248	0.0651756
ENSXETG00000015007|rbm45	1.47287	0.558635	0.00455613	0.0608958
ENSXETG00000019220|bmpr1b	1.47802	0.563666	0.00610399	0.0744437
ENSXETG00000007684|jmjd1c	1.47827	0.563913	0.0034944	0.0501726
ENSXETG00000001184|cap1	1.47921	0.564825	0.00346866	0.0500183
ENSXETG00000020340|larp6	1.48181	0.56736	0.00414775	0.0573331
ENSXETG00000025076|dnase2b	1.4835	0.569009	0.00422201	0.0578035
ENSXETG00000025027|rnpc3	1.48359	0.56909	0.00653102	0.0778311
ENSXETG00000023942|nt5dc2	1.48677	0.572183	0.00396552	0.0555972
ENSXETG00000007283|larp4	1.4868	0.572214	0.00784621	0.0886375
ENSXETG00000003591|fam168a	1.48939	0.57472	0.00788269	0.0888221
ENSXETG00000008516|nif	1.49084	0.576126	0.00576372	0.0714427
ENSXETG00000026794|rlf	1.49196	0.577204	0.00911451	0.0979179
ENSXETG00000024007|rnf114	1.49309	0.578301	0.00935123	0.099627
ENSXETG00000018434|myd88	1.49346	0.578661	0.00227538	0.0363973
ENSXETG00000002980|dtymk	1.49466	0.579821	0.00713871	0.082998
ENSXETG00000009785|phactr2	1.49578	0.580893	0.00875302	0.0953856
ENSXETG00000019628|gpr98	1.49825	0.583276	0.00414627	0.0573331
ENSXETG00000004500|mcm8	1.49995	0.584918	0.00532949	0.0680836
ENSXETG00000004542|bambi	1.50056	0.585502	0.00366989	0.052332
ENSXETG00000026895|	1.50106	0.585981	0.00417731	0.057551
ENSXETG00000003825|nme5	1.5011	0.586019	0.00853604	0.093756
ENSXETG00000014993|kcp	1.50208	0.586961	0.00651863	0.0777946
ENSXETG00000019757|masp1	1.50456	0.58934	0.00648225	0.0775268
ENSXETG00000010132|fndc3a.2	1.50521	0.589967	0.00329941	0.0483629
ENSXETG00000025714|znf214	1.50619	0.590901	0.00767254	0.0875183
ENSXETG00000000371|mfhas1	1.50646	0.591158	0.00821993	0.0913666
ENSXETG00000013759|ccdc135	1.50667	0.591361	0.00642699	0.0771424
ENSXETG00000005741|nt5m	1.50708	0.591755	0.00343471	0.0496145
ENSXETG00000021751|	1.50798	0.592617	0.00225747	0.036215
ENSXETG00000028098|	1.50852	0.593138	0.00266961	0.0413939
ENSXETG00000006038|rassf7	1.5096	0.594162	0.00595429	0.0730808
ENSXETG00000012297|fam65c	1.50999	0.594538	0.00588709	0.0725962
ENSXETG00000009664|eif2c4	1.51032	0.594856	0.00336273	0.0488708
ENSXETG00000001314|tulp3	1.51278	0.597205	0.00426859	0.0582792
ENSXETG00000010834|efcab7	1.51524	0.59955	0.00581287	0.0717852
ENSXETG00000016156|morc2	1.5153	0.599608	0.00218813	0.0355595
ENSXETG00000014474|fgf8	1.51649	0.600734	0.00427654	0.0583399
ENSXETG00000017104|emr2	1.51957	0.603662	0.00696933	0.0817121
ENSXETG00000006766|c9	1.52021	0.604269	0.0054442	0.0689159
ENSXETG00000014890|cxcr4	1.52021	0.604274	0.00206449	0.033935
ENSXETG00000010394|TTYH1_XENTR	1.52161	0.6056	0.00473366	0.0627587
ENSXETG00000004391|fryl	1.52254	0.60648	0.00235878	0.0375514
ENSXETG00000007288|XB-GENE-5880826	1.52377	0.607647	0.00215545	0.0351186
ENSXETG00000026241|	1.52383	0.607698	0.00672476	0.0794588
ENSXETG00000023472|hoxc10	1.52485	0.608663	0.00283334	0.0430916
ENSXETG00000026292|sox2	1.52499	0.608803	0.00196688	0.0328574
ENSXETG00000016617|zc3h7a	1.52777	0.611423	0.00281972	0.0429235
ENSXETG00000013035|dscr3	1.53115	0.61462	0.00571986	0.0711104
ENSXETG00000015750|plekho1	1.53373	0.617041	0.00730823	0.0845566
ENSXETG00000007179|NP_001006924.1	1.53486	0.61811	0.00177821	0.0303972
ENSXETG00000023264|cspp1	1.53716	0.620265	0.0027097	0.0417127
ENSXETG00000020017|nudt21	1.53811	0.621163	0.00336133	0.0488708
ENSXETG00000009179|tdgf2	1.53812	0.621167	0.0085478	0.0938233
ENSXETG00000026921|	1.53875	0.621759	0.00134709	0.0245133
ENSXETG00000022301|usp30	1.53953	0.622486	0.00354968	0.0507915
ENSXETG00000015544|lrrk2	1.5396	0.622554	0.00276894	0.042305
ENSXETG00000013714|cpne3	1.54049	0.623393	0.00539134	0.0685065
ENSXETG00000021768|lfng	1.54213	0.624923	0.00247229	0.0390234
ENSXETG00000004845|braf	1.54516	0.627754	0.00325956	0.0479141
ENSXETG00000009994|mycbpap	1.54575	0.628306	0.0052821	0.0675818
ENSXETG00000002087|	1.54694	0.62942	0.00697625	0.0817357
ENSXETG00000001911|znf668	1.54757	0.630002	0.00571781	0.0711104
ENSXETG00000022287|ttc13	1.54929	0.631608	0.00267932	0.0415058
ENSXETG00000007588|aen	1.5517	0.633853	0.00134536	0.0245133
ENSXETG00000020610|cd97	1.55242	0.634514	0.00518668	0.0669254
ENSXETG00000008783|secisbp2l	1.55244	0.634536	0.00499733	0.065188
ENSXETG00000026008|ubb	1.55347	0.635495	0.00121602	0.0230284
ENSXETG00000002568|numbl	1.55659	0.638392	0.00260052	0.0405487
ENSXETG00000008125|atp1a2	1.55723	0.63898	0.00122206	0.0231166
ENSXETG00000005195|neo1	1.55735	0.639097	0.00102602	0.0202582
ENSXETG00000015485|mycn	1.5582	0.639877	0.000851078	0.0177271
ENSXETG00000008707|asb14	1.56097	0.642445	0.00330169	0.0483629
ENSXETG00000022803|foxk2	1.56127	0.642716	0.00182383	0.0309236
ENSXETG00000010955|sox21	1.56216	0.64354	0.00321407	0.0473705
ENSXETG00000013203|lrig2	1.56233	0.643697	0.00684484	0.0805923
ENSXETG00000020527|hdac8	1.5636	0.64487	0.00139783	0.025267
ENSXETG00000009481|esyt1	1.56383	0.645083	0.00305295	0.0455594
ENSXETG00000014416|lpgat1	1.56597	0.647056	0.00272165	0.0418508
ENSXETG00000023137|taf1	1.56648	0.647525	0.00106156	0.0207876
ENSXETG00000013335|fndc3a	1.56785	0.648784	0.00460544	0.0614206
ENSXETG00000006263|gfi1b	1.56804	0.648962	0.00639909	0.0769182
ENSXETG00000009587|kiaa0467	1.56895	0.649796	0.00160414	0.0282314
ENSXETG00000012737|dlg2	1.56966	0.650453	0.00558853	0.0700519
ENSXETG00000016189|celsr3	1.57203	0.652629	0.00392291	0.0550462
ENSXETG00000003742|	1.57252	0.653076	0.00273532	0.0419201
ENSXETG00000008965|scn3a	1.57274	0.653278	0.00738886	0.085045
ENSXETG00000002508|nfkbil1	1.57373	0.654188	0.00442793	0.0597296
ENSXETG00000001112|nhs	1.57453	0.654925	0.00141854	0.0255583
ENSXETG00000009494|phc2	1.57773	0.657847	0.00332787	0.0485696
ENSXETG00000022629|snap91	1.57804	0.658133	0.00766241	0.0875015
ENSXETG00000007464|	1.57856	0.658608	0.00270266	0.0417127
ENSXETG00000004863|efcab6	1.5805	0.660384	0.00444271	0.0598725
ENSXETG00000012642|	1.58056	0.660434	0.00334242	0.0486605
ENSXETG00000003600|rspo2	1.58093	0.660774	0.00901617	0.0971743
ENSXETG00000020180|chd7	1.58211	0.661852	0.00124408	0.0233742
ENSXETG00000024070|bat5	1.58279	0.662466	0.00147092	0.0263031
ENSXETG00000023097|CDC42BPG	1.58287	0.662539	0.00120084	0.0228707
ENSXETG00000015913|sqstm1	1.58417	0.663729	0.00435149	0.0590245
ENSXETG00000000251|hmox1	1.58545	0.664891	0.00301244	0.0451163
ENSXETG00000027364|	1.58645	0.665806	0.00182167	0.0309236
ENSXETG00000024675|c19orf51	1.58719	0.666477	0.00273107	0.0419201
ENSXETG00000017954|ssh2	1.58743	0.666695	0.000918478	0.0186877
ENSXETG00000022549|brf1	1.58827	0.667457	0.000981244	0.0196768
ENSXETG00000017823|plxnb1	1.58836	0.667536	0.00546021	0.0689615
ENSXETG00000023451|c9orf167	1.58928	0.66837	0.00211546	0.0346022
ENSXETG00000016052|msx1	1.58947	0.668543	0.00166837	0.0291581
ENSXETG00000015781|c3orf32	1.58996	0.668988	0.000729662	0.0156474
ENSXETG00000025398|gata3	1.59014	0.669156	0.000826417	0.0172977
ENSXETG00000008919|etv6	1.59069	0.669653	0.000750313	0.0159671
ENSXETG00000012217|samd4a	1.59088	0.669823	0.00667779	0.0790834
ENSXETG00000023585|dpysl4	1.59091	0.66985	0.00104088	0.0204787
ENSXETG00000020289|pdk4	1.5912	0.670111	0.000977181	0.0196425
ENSXETG00000021244|ttc34	1.59149	0.670376	0.0059572	0.0730808
ENSXETG00000016127|CBLB	1.59207	0.670904	0.00142639	0.0256507
ENSXETG00000024515|abcc5	1.59252	0.671315	0.00429095	0.0583934
ENSXETG00000017592|	1.59372	0.672398	0.00134255	0.0245133
ENSXETG00000019761|slc9a6	1.59416	0.672799	0.0057605	0.0714427
ENSXETG00000000923|c3orf63.2	1.59451	0.673117	0.000344997	0.00886893
ENSXETG00000023385|fst	1.59565	0.674146	0.00349272	0.0501726
ENSXETG00000012434|rit1	1.59598	0.674439	0.00461019	0.0614348
ENSXETG00000017314|lpin3	1.59669	0.675081	0.00809905	0.0903738
ENSXETG00000010688|fam188b	1.59708	0.67544	0.00287494	0.0435259
ENSXETG00000010515|	1.59921	0.677358	0.00371272	0.0527323
ENSXETG00000019632|tspan17	1.59931	0.677452	0.000731987	0.0156706
ENSXETG00000011949|XB-GENE-994785	1.59966	0.677765	0.00172034	0.0297124
ENSXETG00000012239|abcc3	1.59999	0.67806	0.000428463	0.0105125
ENSXETG00000014997|nfx1	1.60205	0.679917	0.00199362	0.033129
ENSXETG00000013744|znf319	1.60255	0.68037	0.00834862	0.0924026
ENSXETG00000025552|tusc5	1.60471	0.682316	0.00850734	0.0935023
ENSXETG00000006863|has2	1.60805	0.685309	0.00650437	0.077694
ENSXETG00000015708|c14orf102	1.61123	0.688167	0.000888702	0.0183277
ENSXETG00000007772|plch1	1.61164	0.688525	0.000497439	0.0118427
ENSXETG00000005685|heatr7a	1.61214	0.688973	0.0020097	0.0332967
ENSXETG00000007898|neurog1	1.61511	0.691635	0.00436307	0.0591336
ENSXETG00000026094|ercc1	1.61562	0.69209	0.00198741	0.0330918
ENSXETG00000014295|NP_001096447.1	1.61586	0.692305	0.00361024	0.0515696
ENSXETG00000009287|dync2li1	1.6168	0.693144	0.0036783	0.0523624
ENSXETG00000017408|rrad	1.6173	0.693587	0.000837505	0.017488
ENSXETG00000001343|prdm12	1.61865	0.694793	0.0042374	0.0579389
ENSXETG00000010891|tcte1	1.62017	0.696144	0.0078656	0.0887887
ENSXETG00000019492|mfsd11	1.62056	0.696491	0.000591293	0.0133674
ENSXETG00000009784|ccnt1	1.62082	0.696723	0.000538558	0.0124278
ENSXETG00000008175|pax6	1.62312	0.698772	0.00333036	0.0485696
ENSXETG00000009255|ifrd1	1.62344	0.699054	0.000594918	0.013413
ENSXETG00000020261|wfikkn1	1.62367	0.699255	0.00634073	0.076437
ENSXETG00000013999|tle1	1.62735	0.702525	0.000408151	0.0100883
ENSXETG00000018853|rab3c	1.62752	0.702672	0.00628037	0.0759287
ENSXETG00000000943|	1.62778	0.702903	0.00169834	0.0293933
ENSXETG00000003351|ptgfrn	1.62783	0.702954	0.00331049	0.0484134
ENSXETG00000021481|lrig3	1.62797	0.703077	0.00048654	0.0116462
ENSXETG00000016089|zdhhc4	1.62915	0.704117	0.00480089	0.0634396
ENSXETG00000000922|c3orf63.1	1.63148	0.70618	0.00202704	0.0334181
ENSXETG00000004670|mvp	1.63162	0.706301	0.00115091	0.0221092
ENSXETG00000016411|XB-GENE-5779653	1.63699	0.711048	0.00548709	0.069144
ENSXETG00000025359|spef2	1.63744	0.711441	0.00711317	0.0828546
ENSXETG00000013885|NP_001107716.1	1.64356	0.716824	0.00559905	0.0701311
ENSXETG00000002423|f5	1.64402	0.717228	0.00567279	0.070789
ENSXETG00000019408|wnt11	1.6445	0.717649	0.000896418	0.0183959
ENSXETG00000025709|tac1	1.6449	0.718004	0.00404637	0.056352
ENSXETG00000004360|dmbx1	1.64506	0.718144	0.00222639	0.0358889
ENSXETG00000021845|	1.64574	0.718739	0.00132704	0.0243837
ENSXETG00000018070|pla1a	1.64666	0.71954	0.00186343	0.0314034
ENSXETG00000025550|plxnb2	1.64672	0.719598	0.00100762	0.0199919
ENSXETG00000013164|pklr	1.64921	0.721772	0.00473814	0.0627587
ENSXETG00000019437|ccdc39	1.6503	0.722725	0.00404242	0.056344
ENSXETG00000019725|rsbn1l	1.65289	0.724993	0.00030066	0.00794963
ENSXETG00000003750|rnf214	1.65704	0.728605	0.000557557	0.0127428
ENSXETG00000013881|hepacam2	1.65731	0.728842	0.00529471	0.0676911
ENSXETG00000019533|glrb	1.65913	0.730423	0.00489625	0.0641705
ENSXETG00000024841|	1.65992	0.731118	0.00486627	0.063953
ENSXETG00000026893|apcdd1	1.66011	0.731278	0.000336739	0.00872383
ENSXETG00000017618|med31	1.66023	0.731381	0.00125279	0.0234849
ENSXETG00000027165|agbl5	1.66207	0.732985	0.0010719	0.020892
ENSXETG00000008620|bmp4	1.66211	0.73302	0.000169691	0.00508823
ENSXETG00000006348|sox10	1.66221	0.733099	0.0012061	0.0229186
ENSXETG00000012541|dnajb13	1.66315	0.733918	0.00413984	0.0573187
ENSXETG00000026812|chl1	1.66317	0.733935	0.00772409	0.0877852
ENSXETG00000006231|PO2F1_XENTR	1.66735	0.737556	0.00157815	0.0278329
ENSXETG00000012718|dpysl3	1.66958	0.739482	0.000293944	0.00783491
ENSXETG00000008771|VSIG8	1.67138	0.741042	0.00740741	0.0851724
ENSXETG00000016852|hes1	1.6716	0.741233	9.62536e-05	0.00319263
ENSXETG00000015233|plekhg7	1.67179	0.741396	0.0055571	0.069845
ENSXETG00000013386|	1.67184	0.741437	0.000289044	0.00777808
ENSXETG00000019390|eif4a2	1.67586	0.744899	0.000384259	0.0096551
ENSXETG00000017708|foxb1	1.67587	0.744913	0.00218208	0.0355178
ENSXETG00000018954|scnn1a	1.67588	0.744915	0.00169026	0.0293352
ENSXETG00000004596|gprc5c	1.67667	0.745597	0.000400955	0.00993987
ENSXETG00000001163|hes2	1.6771	0.745965	0.00458844	0.0612429
ENSXETG00000009562|hmx3	1.67732	0.746159	0.00834318	0.0924026
ENSXETG00000013830|plcd4	1.67845	0.747132	0.00487913	0.0640468
ENSXETG00000014934|c2orf62	1.67958	0.748105	0.000554861	0.0127336
ENSXETG00000009781|tagap	1.6807	0.749063	0.00855764	0.0938596
ENSXETG00000016171|gata2	1.68119	0.749485	0.000900304	0.0184303
ENSXETG00000014206|pax2	1.68125	0.749535	0.000425799	0.0104779
ENSXETG00000023730|stx3	1.68181	0.750014	0.00108966	0.0211641
ENSXETG00000014357|angel2	1.682	0.750179	0.000242414	0.00671833
ENSXETG00000011141|phf13	1.68357	0.751526	0.000176673	0.00521703
ENSXETG00000004204|depdc5	1.68409	0.751966	0.000266843	0.00728643
ENSXETG00000021305|nbeal2	1.68464	0.752444	0.000263254	0.00721203
ENSXETG00000005362|trim71	1.68489	0.752651	0.00664585	0.0788616
ENSXETG00000014743|srcin1	1.68532	0.753023	0.00199201	0.033129
ENSXETG00000013277|GRIK2	1.68701	0.754464	0.00323769	0.0476345
ENSXETG00000011512|stard8	1.68745	0.754848	0.000182842	0.00534244
ENSXETG00000007599|cpsf1	1.68782	0.755161	0.000470365	0.0113404
ENSXETG00000010384|slc5a7	1.68826	0.755537	0.00774446	0.0879568
ENSXETG00000015235|eea1	1.68897	0.756147	0.000518768	0.0121223
ENSXETG00000006816|wscd1	1.68951	0.756608	0.00639116	0.0768783
ENSXETG00000017225|	1.69067	0.757594	0.000209081	0.00593251
ENSXETG00000023455|glipr2	1.69187	0.758618	0.000698182	0.0151673
ENSXETG00000004188|isl1	1.69368	0.760159	0.00219226	0.0355794
ENSXETG00000002704|mark2	1.69418	0.760591	6.87229e-05	0.00242087
ENSXETG00000010842|rnf111	1.69423	0.760632	8.16148e-05	0.0027789
ENSXETG00000012870|wdr19	1.69576	0.761933	0.000397494	0.00988421
ENSXETG00000012355|dach1	1.69708	0.763059	0.004746	0.0627932
ENSXETG00000023643|znf484	1.69813	0.763949	0.00589036	0.0725962
ENSXETG00000028080|fam124b	1.69895	0.764647	0.00513919	0.0664668
ENSXETG00000024194|	1.70069	0.766116	0.000507394	0.0119906
ENSXETG00000006598|dkk1	1.70094	0.766335	0.00048612	0.0116462
ENSXETG00000007889|sult6b1	1.70133	0.766662	0.00119377	0.0227621
ENSXETG00000023724|ets2	1.70454	0.769378	0.000163877	0.00497113
ENSXETG00000010539|fam160b2	1.70522	0.769962	0.000135615	0.00425449
ENSXETG00000011623|tyk2	1.70722	0.771651	0.00016718	0.0050438
ENSXETG00000027996|A8KBH7_XENTR	1.70942	0.773511	0.000569832	0.0129878
ENSXETG00000010723|p2ry2	1.70969	0.773733	0.00302004	0.045149
ENSXETG00000023452|ddr2	1.71103	0.774864	5.96307e-05	0.0021494
ENSXETG00000023262|lrrc67	1.71197	0.775656	0.00412053	0.0571462
ENSXETG00000006349|onecut1	1.71221	0.775858	0.00192168	0.0322225
ENSXETG00000014519|brd1	1.71256	0.776153	0.000169872	0.00508823
ENSXETG00000015484|kiaa1797	1.71525	0.778417	0.000181872	0.00532342
ENSXETG00000001951|fus	1.72319	0.785079	0.000691733	0.0150468
ENSXETG00000025882|DNHD1	1.72404	0.785793	0.00769925	0.0876822
ENSXETG00000016647|	1.72452	0.786194	0.00024782	0.00685677
ENSXETG00000003389|ttyh1	1.72454	0.786208	0.000290438	0.00779045
ENSXETG00000019705|slc25a10	1.72473	0.78637	0.000877692	0.0181573
ENSXETG00000007319|c20orf3	1.72504	0.786626	0.00223363	0.0359709
ENSXETG00000019906|nek10	1.73098	0.791587	0.00129833	0.024111
ENSXETG00000004157|oca2	1.73111	0.791698	0.000757163	0.0160719
ENSXETG00000009903|gcfc1	1.73164	0.792138	7.45218e-05	0.00259025
ENSXETG00000024089|c6orf134	1.7321	0.792522	0.000170855	0.00510851
ENSXETG00000010844|	1.73616	0.795899	0.00364616	0.0520381
ENSXETG00000018406|slc24a5	1.73898	0.798245	0.00167008	0.0291581
ENSXETG00000006841|	1.74267	0.801303	0.00039615	0.00988421
ENSXETG00000000346|rbl2	1.74303	0.8016	0.00221527	0.0358187
ENSXETG00000025251|dnah17	1.74414	0.802516	0.00208557	0.0341804
ENSXETG00000018017|gpr156	1.7448	0.803063	0.00527443	0.0675476
ENSXETG00000009647|avil	1.74515	0.803349	0.0026841	0.0415413
ENSXETG00000005342|arhgap6	1.74521	0.803397	0.000397525	0.00988421
ENSXETG00000026821|wdr69	1.74537	0.80353	0.00138465	0.0251104
ENSXETG00000017497|arhgef6	1.74584	0.803919	0.00449682	0.0604065
ENSXETG00000019764|XB-GENE-5949754	1.74621	0.804229	0.000307806	0.00807459
ENSXETG00000013366|accn2	1.74702	0.804896	0.00182214	0.0309236
ENSXETG00000013025|otx1	1.74957	0.806999	0.00111314	0.0215199
ENSXETG00000005517|fermt1	1.75146	0.808558	9.03122e-05	0.00303173
ENSXETG00000010248|prkd1	1.75343	0.810181	0.000177266	0.00522527
ENSXETG00000002609|svep1	1.75439	0.810966	0.000103259	0.00337798
ENSXETG00000008951|vezf1	1.7554	0.8118	4.19817e-05	0.00158109
ENSXETG00000010071|ccdc84	1.75627	0.812512	0.000329165	0.0085542
ENSXETG00000022175|tmem132c	1.75665	0.812824	0.00313438	0.0465663
ENSXETG00000019599|TRAF1	1.75803	0.81396	0.00507424	0.0657287
ENSXETG00000010764|	1.76146	0.816771	0.000164631	0.00498495
ENSXETG00000004593|	1.76188	0.817116	0.00473963	0.0627587
ENSXETG00000002703|pcdhgc4	1.76228	0.817446	0.00535682	0.068315
ENSXETG00000019330|r3hdm1	1.76327	0.81825	0.00416343	0.0574071
ENSXETG00000013925|ccdc147	1.76401	0.818861	0.00424019	0.0579389
ENSXETG00000018847|plk2	1.7654	0.819991	0.00375164	0.0530893
ENSXETG00000011188|prph	1.76588	0.82039	2.75161e-05	0.00115057
ENSXETG00000016661|	1.76674	0.821086	0.00716253	0.0831591
ENSXETG00000023817|plxnc1	1.76801	0.82213	0.00701152	0.0819763
ENSXETG00000015086|c20orf103	1.76941	0.823268	0.0032983	0.0483629
ENSXETG00000013597|unc13a	1.77004	0.823781	0.00367757	0.0523624
ENSXETG00000005611|krt18	1.77162	0.825068	0.000584036	0.0132572
ENSXETG00000002028|ulk1	1.77171	0.825141	0.00115158	0.0221092
ENSXETG00000020897|st8sia3	1.77193	0.82532	0.00338513	0.0491108
ENSXETG00000017581|ephx2	1.77193	0.825322	0.00151347	0.026891
ENSXETG00000020945|ift81	1.772	0.82538	0.000114164	0.00370361
ENSXETG00000009079|hes7.1	1.77254	0.825819	0.00480246	0.0634396
ENSXETG00000015882|XB-GENE-1010417	1.77323	0.826383	0.00258902	0.0404829
ENSXETG00000003149|greb1l	1.77457	0.827468	0.00415782	0.0574071
ENSXETG00000025572|	1.7767	0.829204	0.00880142	0.0956631
ENSXETG00000003938|robo3	1.77938	0.831374	3.02126e-05	0.00122644
ENSXETG00000027549|ss18l2	1.78014	0.831988	5.38684e-05	0.00198397
ENSXETG00000000384|XB-GENE-5752212	1.78114	0.832799	0.000151722	0.00464923
ENSXETG00000022195|mmp8	1.78126	0.8329	0.0010156	0.0201
ENSXETG00000025760|myo18a	1.78222	0.833673	0.000570843	0.0129931
ENSXETG00000016792|plat	1.78272	0.834078	0.000657025	0.0144045
ENSXETG00000021508|eef2.2	1.78427	0.835337	3.86181e-05	0.00149491
ENSXETG00000027924|	1.785	0.835924	0.00918865	0.0984608
ENSXETG00000008597|sytl5	1.78592	0.836663	0.000229085	0.00639141
ENSXETG00000001800|hoxd3	1.78634	0.837009	0.000197014	0.00567699
ENSXETG00000023036|kcnq3	1.78746	0.837912	0.00124842	0.0234294
ENSXETG00000023791|	1.78924	0.839347	0.00259793	0.0405487
ENSXETG00000016477|pygl	1.79087	0.840661	0.00869288	0.0949163
ENSXETG00000005019|tp73	1.79338	0.842679	0.00134426	0.0245133
ENSXETG00000014016|lsp1	1.79448	0.843564	2.11421e-05	0.000926331
ENSXETG00000027686|serpinf1	1.79494	0.843933	0.00200565	0.0332627
ENSXETG00000021392|lrriq1	1.79511	0.844076	0.00214699	0.035015
ENSXETG00000015711|grm7	1.79678	0.845417	0.000640614	0.0141376
ENSXETG00000009543|usp24	1.79853	0.846819	4.36985e-05	0.00164204
ENSXETG00000013220|ttll5	1.79987	0.847889	0.000108575	0.00354494
ENSXETG00000017241|	1.80096	0.848768	0.000100161	0.00329603
ENSXETG00000006262|tsc1	1.80242	0.849939	8.7669e-05	0.00296175
ENSXETG00000010993|mkl2	1.80271	0.850169	0.000583263	0.0132572
ENSXETG00000004760|mast1	1.80281	0.850249	0.00597482	0.0731487
ENSXETG00000025737|c4orf47	1.80288	0.850304	0.000199403	0.00572605
ENSXETG00000007640|pax3	1.80322	0.850573	0.000148939	0.0045935
ENSXETG00000013849|klhl24	1.80374	0.850992	0.00689272	0.0810988
ENSXETG00000002120|lgi2	1.80556	0.852444	0.00480969	0.0634468
ENSXETG00000002657|map3k8	1.80625	0.852999	0.00136424	0.0247941
ENSXETG00000002556|slc45a2	1.81106	0.856832	9.2153e-05	0.00307496
ENSXETG00000015002|	1.81212	0.857682	0.00125701	0.0235012
ENSXETG00000027155|pcdhgb1	1.81552	0.860379	0.00804642	0.0899775
ENSXETG00000015503|il6st	1.81831	0.862598	2.2186e-05	0.000958942
ENSXETG00000026976|ddit4	1.81868	0.862895	0.00633452	0.0764173
ENSXETG00000004629|rac2	1.81981	0.863791	0.00503586	0.0654858
ENSXETG00000004120|klf10	1.81992	0.863876	3.4753e-05	0.0013721
ENSXETG00000024215|	1.82115	0.864849	0.00382426	0.0537523
ENSXETG00000013631|adamts1	1.82555	0.868329	1.71962e-05	0.000801403
ENSXETG00000004585|usp46	1.82601	0.868691	1.433e-05	0.000683089
ENSXETG00000007782|c8orf4	1.82632	0.868942	0.00506406	0.0656755
ENSXETG00000007909|ccng1	1.82712	0.869569	0.00266028	0.0413162
ENSXETG00000003405|slit1	1.82933	0.871314	1.52361e-05	0.000717565
ENSXETG00000017416|fam92b	1.83198	0.873402	0.00285033	0.0432711
ENSXETG00000027787|gps2	1.83412	0.875085	2.87776e-05	0.00119138
ENSXETG00000025234|rnf222	1.83544	0.876125	0.00571641	0.0711104
ENSXETG00000009025|XB-GENE-1011407	1.83682	0.877212	0.00793169	0.0891727
ENSXETG00000018784|abi1	1.83716	0.877479	1.27903e-05	0.000625789
ENSXETG00000025423|atg16l2	1.83835	0.878415	0.00503208	0.0654858
ENSXETG00000018524|	1.83929	0.879148	0.00154976	0.0273901
ENSXETG00000026173|rela	1.84145	0.880841	3.47877e-05	0.0013721
ENSXETG00000025507|ethe1	1.84439	0.883142	0.000116228	0.00375804
ENSXETG00000028251|	1.84808	0.886028	0.00273622	0.0419201
ENSXETG00000017239|	1.84883	0.886614	2.65178e-06	0.000160881
ENSXETG00000023887|man2c1	1.85186	0.888975	0.0001454	0.00450903
ENSXETG00000008945|dhcr7	1.8521	0.88916	3.63856e-06	0.000210054
ENSXETG00000009585|c1orf84	1.85242	0.889413	0.000393693	0.00986242
ENSXETG00000021372|slc6a15	1.85398	0.890622	0.00251843	0.0395644
ENSXETG00000025056|atp1b2	1.85521	0.891586	0.000535339	0.0124193
ENSXETG00000021094|nsun7	1.85774	0.893548	0.000549089	0.0126185
ENSXETG00000016479|trpm1	1.85925	0.894722	2.97291e-05	0.00121022
ENSXETG00000015654|tkt	1.85939	0.894833	1.97374e-05	0.000882837
ENSXETG00000011741|NP_001116498.1	1.85943	0.894861	0.00128188	0.0239227
ENSXETG00000009033|NP_001090846.1	1.86189	0.896766	6.58438e-06	0.000348742
ENSXETG00000023691|UNC80	1.86423	0.898576	0.00928644	0.0991419
ENSXETG00000021938|cxxc1	1.86848	0.901868	7.49884e-05	0.00260105
ENSXETG00000004368|	1.87101	0.903819	0.00381207	0.0536261
ENSXETG00000019005|	1.87707	0.908479	0.000451427	0.010979
ENSXETG00000008822|dak	1.87718	0.908566	0.00316128	0.0467993
ENSXETG00000001434|mdm2	1.87808	0.909258	2.61386e-06	0.000159159
ENSXETG00000022559|phf2	1.88033	0.910983	0.00521555	0.0671829
ENSXETG00000006304|tbx1	1.88107	0.911553	2.75747e-06	0.000166085
ENSXETG00000005917|armc3	1.88625	0.915521	0.000217676	0.0061243
ENSXETG00000019901|unc5b	1.88625	0.915523	1.38513e-05	0.000667906
ENSXETG00000005228|clcc1	1.88669	0.915861	4.02349e-05	0.00153259
ENSXETG00000018615|gp1bb	1.88775	0.916665	0.00432522	0.0587638
ENSXETG00000021454|dennd2c	1.8886	0.917316	1.31558e-05	0.000639916
ENSXETG00000019232|nek8	1.88882	0.917482	0.000121759	0.0039047
ENSXETG00000022397|	1.89208	0.91997	0.0083965	0.092589
ENSXETG00000003338|f2r	1.8948	0.922049	0.000449129	0.0109391
ENSXETG00000019733|ccdc146	1.89807	0.924532	0.000518781	0.0121223
ENSXETG00000001076|	1.89939	0.925537	0.00189308	0.0318388
ENSXETG00000012432|loc100132900	1.90002	0.926013	0.000167069	0.0050438
ENSXETG00000024992|spen	1.90131	0.926997	0.000850614	0.0177271
ENSXETG00000008061|zcchc11	1.9028	0.928122	2.97404e-05	0.00121022
ENSXETG00000018864|zic2	1.90879	0.932658	2.34939e-06	0.000145175
ENSXETG00000000302|ganc	1.90906	0.932863	0.000932341	0.0188776
ENSXETG00000013685|sik1	1.90966	0.933313	0.00917428	0.0984071
ENSXETG00000016782|vps41	1.90969	0.933341	4.32376e-06	0.000244534
ENSXETG00000003532|XB-GENE-974694	1.90987	0.933476	0.00100067	0.0199227
ENSXETG00000006793|pdzrn4	1.91102	0.934346	4.60945e-05	0.00172045
ENSXETG00000018604|cldn5	1.91173	0.934877	0.00462614	0.0615982
ENSXETG00000021299|	1.91346	0.936185	0.00115046	0.0221092
ENSXETG00000001587|fgf2	1.91722	0.939017	0.000687349	0.0149709
ENSXETG00000007787|mpo	1.91738	0.939134	0.000499006	0.0118427
ENSXETG00000018016|sybu	1.91928	0.940567	0.000925472	0.0187842
ENSXETG00000007872|hgf	1.92174	0.942411	0.000143616	0.00446198
ENSXETG00000018211|atad2b	1.92599	0.945604	5.88658e-06	0.000315793
ENSXETG00000021967|hoxb3	1.93231	0.95033	6.8778e-05	0.00242087
ENSXETG00000016251|mep1a	1.93381	0.951446	0.000355703	0.00904656
ENSXETG00000022433|	1.93706	0.953868	5.03372e-05	0.00185802
ENSXETG00000020846|scn1a	1.93854	0.954969	0.000452806	0.010996
ENSXETG00000017473|	1.94614	0.960617	0.00031986	0.00834183
ENSXETG00000006998|XB-GENE-5965587	1.94686	0.961151	0.00024977	0.00689928
ENSXETG00000024669|rgs16	1.94789	0.961911	0.0027094	0.0417127
ENSXETG00000005087|polk	1.95034	0.963723	0.000189866	0.00549953
ENSXETG00000015052|NUP210L	1.95377	0.966257	6.39904e-05	0.00227637
ENSXETG00000010061|ddx6	1.95431	0.966661	7.88077e-06	0.000407067
ENSXETG00000003321|XB-GENE-5829341	1.96116	0.971708	0.0013346	0.0244353
ENSXETG00000021408|dnah5	1.96204	0.972353	5.70531e-06	0.000310057
ENSXETG00000024078|hsp70	1.96206	0.972371	0.000135356	0.00425449
ENSXETG00000018790|sh3pxd2b	1.96328	0.973265	2.18135e-05	0.000947753
ENSXETG00000001405|SCN9A	1.96433	0.974036	0.00133571	0.0244353
ENSXETG00000022185|mmp3	1.96445	0.974125	1.44298e-06	9.51569e-05
ENSXETG00000014744|mllt6	1.96512	0.974616	0.000122581	0.00391039
ENSXETG00000005283|fam83h	1.97055	0.9786	2.98695e-06	0.000177346
ENSXETG00000013852|ulk4	1.97332	0.980627	0.000348025	0.0089056
ENSXETG00000027545|cldn6.1	1.97375	0.980941	3.7457e-05	0.00145689
ENSXETG00000025643|XB-GENE-5918131	1.97399	0.981117	7.94985e-06	0.000409368
ENSXETG00000027923|	1.97404	0.981153	0.000395114	0.00988318
ENSXETG00000022198|mmp1	1.97638	0.982864	0.000112778	0.00367498
ENSXETG00000018202|loc375190	1.9786	0.984478	0.00354221	0.050728
ENSXETG00000024080|cchcr1	1.97881	0.984631	1.4099e-05	0.000674006
ENSXETG00000014684|unc80	1.98067	0.985992	0.00541501	0.0686769
ENSXETG00000010674|atp8a2	1.98305	0.987722	0.000317998	0.0083281
ENSXETG00000015323|isl2	1.98747	0.990936	9.11276e-05	0.00304684
ENSXETG00000015467|zic1	1.9894	0.992334	7.81224e-07	5.54636e-05
ENSXETG00000024640|	1.99255	0.994616	0.00416216	0.0574071
ENSXETG00000023397|GPD1	1.99455	0.996061	9.90192e-05	0.00326489
ENSXETG00000018872|zic5	1.99493	0.996341	7.59636e-05	0.00261855
ENSXETG00000005624|chat	1.99663	0.997568	0.00327322	0.0480725
ENSXETG00000016839|rabepk	1.99692	0.99778	3.17047e-05	0.00127768
ENSXETG00000005947|slc26a9	1.99913	0.999369	0.00371376	0.0527323
ENSXETG00000026376|whsc1	2.00264	1.0019	0.00025381	0.00699928
ENSXETG00000015395|helz	2.00592	1.00427	6.58442e-07	4.92621e-05
ENSXETG00000013225|erap1	2.00748	1.00538	0.00420751	0.0576963
ENSXETG00000016981|lrrc9	2.00754	1.00543	0.000214106	0.00604425
ENSXETG00000016687|cdh6	2.00833	1.006	0.000123222	0.00392335
ENSXETG00000018453|mtr	2.0109	1.00784	3.74422e-07	3.03246e-05
ENSXETG00000023614|nkx6-2	2.01205	1.00866	4.57254e-05	0.0017105
ENSXETG00000017431|cyba	2.0126	1.00906	2.36863e-05	0.00101069
ENSXETG00000026272|ascl3	2.01343	1.00966	0.00103279	0.0203676
ENSXETG00000009509|myo1f	2.01479	1.01063	0.000357851	0.00908736
ENSXETG00000014867|pltp	2.01576	1.01132	5.68954e-07	4.33037e-05
ENSXETG00000000508|ysk4	2.01612	1.01158	0.00129737	0.024111
ENSXETG00000015412|hcls1	2.01892	1.01358	0.00255084	0.0399233
ENSXETG00000015190|atp12a	2.02356	1.0169	0.000296729	0.00788317
ENSXETG00000024745|h1fx	2.02514	1.01802	0.000197768	0.00568891
ENSXETG00000027669|steap2	2.02732	1.01957	0.00273361	0.0419201
ENSXETG00000011228|tk2	2.03027	1.02167	1.56308e-06	0.000101472
ENSXETG00000019075|	2.03487	1.02493	0.00130628	0.0241618
ENSXETG00000027350|hoxb9	2.03692	1.02639	0.000271487	0.00736503
ENSXETG00000007675|mlkl	2.03979	1.02842	1.39445e-05	0.000668533
ENSXETG00000012277|scube1	2.0466	1.03323	3.741e-06	0.000215224
ENSXETG00000001237|	2.04663	1.03325	0.00105976	0.0207768
ENSXETG00000018300|	2.04786	1.03412	0.00225385	0.0361918
ENSXETG00000025669|bcap29	2.0485	1.03457	0.005226	0.0672249
ENSXETG00000006562|shc2	2.04861	1.03465	0.000174438	0.00516932
ENSXETG00000006436|ankle1	2.05109	1.03639	1.59784e-07	1.37414e-05
ENSXETG00000016483|	2.05447	1.03876	0.000436492	0.0106937
ENSXETG00000014954|lcp1	2.06026	1.04282	0.00318722	0.0470998
ENSXETG00000017331|bpi	2.06438	1.04571	0.00551997	0.0695057
ENSXETG00000016214|lrp2	2.06472	1.04595	1.45767e-07	1.26009e-05
ENSXETG00000020302|ankfn1	2.07027	1.04982	0.000121934	0.0039047
ENSXETG00000004053|fam38b	2.07038	1.0499	1.11975e-05	0.000554361
ENSXETG00000006017|errfi1	2.07689	1.05443	2.20353e-06	0.000137178
ENSXETG00000000087|parp3	2.08063	1.05702	1.6979e-07	1.4527e-05
ENSXETG00000013823|ELMO3	2.08248	1.0583	2.09683e-07	1.76684e-05
ENSXETG00000005117|bicc1	2.08626	1.06092	2.28195e-05	0.000978715
ENSXETG00000002393|	2.09957	1.07009	8.19825e-06	0.000418286
ENSXETG00000020708|ckap2	2.11252	1.07897	7.40773e-07	5.41536e-05
ENSXETG00000004766|junb	2.11316	1.0794	2.17963e-05	0.000947753
ENSXETG00000024154|stap2	2.11377	1.07982	0.00179635	0.0306305
ENSXETG00000012389|diras3	2.11964	1.08382	0.000196019	0.0056581
ENSXETG00000003414|	2.12247	1.08574	1.52961e-06	9.96878e-05
ENSXETG00000010303|itpk1	2.12476	1.0873	3.76261e-06	0.000215723
ENSXETG00000015724|tymp	2.13006	1.09089	0.00483212	0.0636801
ENSXETG00000018580|myo1h	2.13377	1.09341	0.00207802	0.0341237
ENSXETG00000014145|rfx4	2.13552	1.09459	6.42369e-07	4.84945e-05
ENSXETG00000004098|c19orf61	2.13594	1.09487	7.93137e-08	7.3515e-06
ENSXETG00000017067|brd2	2.13831	1.09647	8.28461e-08	7.59453e-06
ENSXETG00000016583|znf630	2.15497	1.10767	7.55477e-07	5.43292e-05
ENSXETG00000018304|tlx3	2.15561	1.1081	8.71163e-07	6.15868e-05
ENSXETG00000011664|ttc12	2.16107	1.11175	0.00131556	0.0242527
ENSXETG00000026959|	2.16521	1.11451	0.0018221	0.0309236
ENSXETG00000016588|acsl6	2.16733	1.11592	5.79672e-06	0.000314001
ENSXETG00000016586|irf1	2.16879	1.11689	7.66838e-07	5.49095e-05
ENSXETG00000009374|ncf4	2.17213	1.11911	0.000537976	0.0124278
ENSXETG00000008828|hspa1b	2.17878	1.12352	0.00843357	0.0928495
ENSXETG00000002515|lrig1	2.17895	1.12363	9.512e-07	6.69612e-05
ENSXETG00000026223|XB-GENE-5889123	2.17925	1.12383	0.0002978	0.00789905
ENSXETG00000017688|tbx5	2.18925	1.13044	3.06174e-06	0.000180502
ENSXETG00000000840|clasp1	2.19392	1.13351	1.03988e-06	7.17688e-05
ENSXETG00000000055|ALK	2.19485	1.13412	0.000216118	0.00609074
ENSXETG00000016255|tdrd6	2.1979	1.13613	0.00544323	0.0689159
ENSXETG00000008225|	2.19823	1.13634	0.00180455	0.0307216
ENSXETG00000013666|	2.20381	1.14	1.21532e-07	1.09013e-05
ENSXETG00000000210|shank1	2.20453	1.14047	0.00016312	0.00495718
ENSXETG00000015769|nrcam	2.20504	1.14081	6.3759e-08	6.14887e-06
ENSXETG00000000051|mga	2.20511	1.14085	4.88407e-08	4.90878e-06
ENSXETG00000015341|	2.20607	1.14148	0.00545776	0.0689615
ENSXETG00000020238|agbl3	2.22358	1.15288	3.74613e-05	0.00145689
ENSXETG00000005857|cdh20	2.22509	1.15386	6.62089e-07	4.93138e-05
ENSXETG00000019549|foxj1	2.23071	1.1575	2.46755e-05	0.00105022
ENSXETG00000026423|neurog3	2.23121	1.15782	7.55274e-05	0.00261431
ENSXETG00000015938|	2.23329	1.15917	2.7417e-05	0.00115057
ENSXETG00000013518|insr	2.24822	1.16878	3.41287e-05	0.00135572
ENSXETG00000015595|npr3	2.25855	1.17539	1.68179e-05	0.000785966
ENSXETG00000014653|siae	2.25855	1.1754	1.19029e-05	0.000585883
ENSXETG00000014072|itga4	2.26458	1.17925	9.906e-06	0.000496312
ENSXETG00000021004|scn2a	2.26993	1.18265	0.00253672	0.0397769
ENSXETG00000023462|	2.27803	1.18779	0.00296397	0.0444702
ENSXETG00000009828|zar1	2.294	1.19786	0.00483722	0.063697
ENSXETG00000017432|cabp4	2.31103	1.20854	0.00226821	0.0363524
ENSXETG00000002821|rasgrp4	2.31729	1.21244	0.00538288	0.0684512
ENSXETG00000013415|serhl	2.32387	1.21653	0.00122993	0.023206
ENSXETG00000025773|c1orf222	2.32669	1.21828	1.52074e-06	9.9498e-05
ENSXETG00000021599|unkl	2.32687	1.21839	8.06539e-05	0.00275744
ENSXETG00000012530|ncf2	2.33587	1.22396	0.000982536	0.019679
ENSXETG00000017450|	2.35451	1.23543	0.000438511	0.0107117
ENSXETG00000002209|rel	2.35778	1.23743	2.07815e-05	0.000917244
ENSXETG00000002097|	2.3661	1.24251	0.000175244	0.005184
ENSXETG00000027574|	2.37572	1.24836	0.000210397	0.0059597
ENSXETG00000024874|pvrl1	2.38078	1.25143	1.1214e-10	2.15052e-08
ENSXETG00000028081|serpine2	2.38172	1.252	5.08936e-09	6.63366e-07
ENSXETG00000014433|tbxas1	2.383	1.25278	3.36724e-06	0.00019643
ENSXETG00000011135|c8a	2.38931	1.25659	1.23159e-09	1.80245e-07
ENSXETG00000019150|bai1	2.39522	1.26016	1.16012e-08	1.32572e-06
ENSXETG00000003382|pyy	2.401	1.26364	7.43272e-06	0.000388738
ENSXETG00000011125|XB-GENE-5721642	2.40431	1.26562	5.50446e-05	0.00200955
ENSXETG00000008129|adamts3	2.40694	1.2672	2.7123e-06	0.000163956
ENSXETG00000010141|lrch2	2.41903	1.27443	1.37644e-06	9.14918e-05
ENSXETG00000000355|cck	2.42911	1.28043	0.00535988	0.068315
ENSXETG00000009817|wnt1	2.42997	1.28094	8.18108e-06	0.000418286
ENSXETG00000004004|	2.44339	1.28888	0.00770543	0.0876851
ENSXETG00000016407|iqcd	2.44352	1.28896	7.01883e-08	6.6431e-06
ENSXETG00000012594|	2.44949	1.29248	0.000823191	0.0172756
ENSXETG00000017989|rnf24	2.4543	1.29531	7.30566e-06	0.000383295
ENSXETG00000025324|cyp27c1	2.45496	1.2957	1.44357e-07	1.2544e-05
ENSXETG00000002363|vwa5a.2	2.46691	1.3027	4.74549e-06	0.000262169
ENSXETG00000019609|XB-GENE-5831291	2.47219	1.30579	0.000525868	0.0122707
ENSXETG00000024232|	2.4744	1.30708	0.000509959	0.0120248
ENSXETG00000018121|pfkfb3	2.47731	1.30877	1.2744e-07	1.12498e-05
ENSXETG00000018630|cybb	2.4834	1.31232	1.81224e-05	0.000830645
ENSXETG00000011266|pck1	2.4856	1.31359	0.00147572	0.0263607
ENSXETG00000008010|	2.48941	1.3158	0.00420861	0.0576963
ENSXETG00000004057|	2.49168	1.31712	6.1593e-05	0.00221346
ENSXETG00000015924|lrrk1	2.49985	1.32184	1.05022e-09	1.56445e-07
ENSXETG00000011959|gdf10	2.50243	1.32333	0.000498596	0.0118427
ENSXETG00000010483|	2.50446	1.3245	0.00108696	0.0211608
ENSXETG00000001252|kirrel2	2.50479	1.32469	9.59002e-08	8.69565e-06
ENSXETG00000027408|flj44606	2.51017	1.32779	0.000130468	0.00413043
ENSXETG00000021533|prdm8	2.51517	1.33065	3.16812e-09	4.26266e-07
ENSXETG00000008527|	2.51765	1.33208	0.00406077	0.0565054
ENSXETG00000003215|	2.52168	1.33438	0.00351623	0.0504338
ENSXETG00000002794|lpcat2	2.52996	1.33911	0.00175924	0.0301966
ENSXETG00000008195|arhgap25	2.53742	1.34336	9.68267e-06	0.000486583
ENSXETG00000007321|	2.54535	1.34787	0.00140415	0.0253536
ENSXETG00000006987|p4ha2	2.54769	1.34919	4.49015e-10	7.34448e-08
ENSXETG00000018120|tmem184a	2.55192	1.35158	1.10308e-09	1.62865e-07
ENSXETG00000005949|mst1	2.56037	1.35635	1.27569e-08	1.40951e-06
ENSXETG00000014817|cmah	2.57027	1.36192	0.00182588	0.0309268
ENSXETG00000005837|sema6c	2.58554	1.37046	9.99111e-09	1.18221e-06
ENSXETG00000005790|trpv1	2.59231	1.37424	0.00176236	0.0302192
ENSXETG00000012092|plch2	2.5937	1.37501	1.10647e-08	1.28197e-06
ENSXETG00000026814|	2.59529	1.37589	0.00775515	0.0880183
ENSXETG00000006020|lrrn4cl	2.60457	1.38105	3.02596e-06	0.000179025
ENSXETG00000012775|cst7	2.60719	1.3825	0.00294272	0.0442819
ENSXETG00000006293|	2.60917	1.38359	0.000181081	0.00530959
ENSXETG00000009462|as3mt	2.62667	1.39324	5.35907e-07	4.12031e-05
ENSXETG00000003947|c9orf172	2.62873	1.39437	0.00399223	0.0558309
ENSXETG00000004054|	2.63053	1.39535	2.52928e-07	2.10992e-05
ENSXETG00000027906|vip	2.6353	1.39797	0.00270885	0.0417127
ENSXETG00000007373|adc	2.65671	1.40964	2.18314e-08	2.29079e-06
ENSXETG00000015157|ggh.2	2.65808	1.41038	7.26474e-06	0.00038235
ENSXETG00000009571|cpxm2	2.66807	1.4158	0.000327003	0.00851127
ENSXETG00000026961|march8	2.66904	1.41632	1.13833e-08	1.30979e-06
ENSXETG00000027508|NP_001017251.1	2.67298	1.41845	0.00862773	0.0943283
ENSXETG00000020495|XB-GENE-990429	2.67509	1.41959	0.00045799	0.0110901
ENSXETG00000014544|sdccag8	2.68103	1.42279	8.10885e-09	1.00213e-06
ENSXETG00000000133|	2.68688	1.42593	0.00347204	0.0500197
ENSXETG00000005729|	2.6881	1.42658	0.00787098	0.0887894
ENSXETG00000024477|XB-GENE-5730116	2.71403	1.44043	0.0013944	0.0252323
ENSXETG00000013421|crocc	2.7173	1.44218	1.80903e-12	4.79077e-10
ENSXETG00000004003|	2.7336	1.4508	0.00546797	0.0690072
ENSXETG00000000960|zcchc4	2.7414	1.45492	3.30587e-12	7.99349e-10
ENSXETG00000003741|dscaml1	2.76654	1.46808	3.62728e-05	0.0014273
ENSXETG00000012029|cass4	2.77198	1.47092	1.47853e-09	2.10835e-07
ENSXETG00000012874|c6orf204	2.77385	1.47189	1.41314e-09	2.03248e-07
ENSXETG00000020538|mcm3	2.7974	1.48408	0.00163455	0.028676
ENSXETG00000021292|flj37396	2.82212	1.49678	3.23585e-05	0.00129776
ENSXETG00000027758|	2.82504	1.49827	0.00419014	0.057585
ENSXETG00000000849|erlin1	2.82747	1.49951	9.13312e-09	1.11937e-06
ENSXETG00000007306|mst1r	2.83992	1.50585	1.33256e-12	3.64467e-10
ENSXETG00000007754|duox1	2.84046	1.50612	1.91672e-06	0.000121591
ENSXETG00000012023|hspbap1	2.84612	1.509	4.56474e-06	0.000253861
ENSXETG00000010257|znf608	2.86796	1.52002	1.27126e-14	5.58152e-12
ENSXETG00000019727|epx	2.87258	1.52235	1.66978e-06	0.000107562
ENSXETG00000012212|hsd11b1l.2	2.88033	1.52624	4.53034e-07	3.57382e-05
ENSXETG00000028079|aloxe3	2.88582	1.52898	0.00711644	0.0828546
ENSXETG00000003340|f2rl2	2.90508	1.53858	6.14057e-11	1.25229e-08
ENSXETG00000021647|prtn3	2.91151	1.54177	1.4809e-05	0.000703915
ENSXETG00000003029|rnf169	2.91228	1.54215	3.64866e-13	1.08704e-10
ENSXETG00000027954|adap2	2.93102	1.5514	1.19045e-05	0.000585883
ENSXETG00000027816|XB-GENE-5750715	2.93423	1.55298	7.75076e-05	0.00266078
ENSXETG00000022015|entpd3	2.94844	1.55995	1.78795e-07	1.52195e-05
ENSXETG00000024075|c6orf27	2.95875	1.56499	8.13266e-12	1.91106e-09
ENSXETG00000014865|	2.96577	1.56841	0.00125789	0.0235012
ENSXETG00000002605|bglap	2.98412	1.57731	5.13287e-06	0.0002817
ENSXETG00000025910|wnt3a	2.98497	1.57772	0.000369001	0.0093279
ENSXETG00000003937|robo4	2.98947	1.57989	4.96277e-12	1.18284e-09
ENSXETG00000024783|lif	3.02154	1.59528	1.20965e-05	0.000593582
ENSXETG00000011124|jun	3.02813	1.59843	4.1446e-14	1.60811e-11
ENSXETG00000026105|ranbp3l	3.04132	1.6047	3.14887e-07	2.58797e-05
ENSXETG00000027243|map3k14	3.04154	1.6048	7.04764e-08	6.6431e-06
ENSXETG00000028039|ECM1	3.04385	1.6059	5.5098e-07	4.21677e-05
ENSXETG00000009667|c1orf216	3.04866	1.60817	1.14285e-07	1.03066e-05
ENSXETG00000000304|egln3	3.05901	1.61306	0.0058051	0.0717852
ENSXETG00000023907|c3ar1	3.06864	1.6176	0.000232562	0.00647757
ENSXETG00000012397|il12rb2	3.09766	1.63118	6.35083e-10	9.90254e-08
ENSXETG00000027370|riok3	3.10655	1.63531	3.5361e-14	1.43893e-11
ENSXETG00000028008|XB-GENE-5720006	3.112	1.63784	0.00202092	0.0333503
ENSXETG00000003842|	3.11483	1.63915	7.19883e-05	0.00251793
ENSXETG00000028059|stat3.2	3.11912	1.64114	7.87767e-11	1.56465e-08
ENSXETG00000020843|gramd1c	3.15522	1.65774	5.05254e-13	1.45339e-10
ENSXETG00000001308|	3.15785	1.65894	0.000501261	0.0118793
ENSXETG00000015636|kdm6b	3.20305	1.67945	5.01916e-14	1.86088e-11
ENSXETG00000009118|frmd4a	3.2063	1.68091	9.83763e-17	6.56524e-14
ENSXETG00000006665|tp53inp1	3.21743	1.68591	1.8892e-09	2.62662e-07
ENSXETG00000002528|degs2	3.23918	1.69563	1.10357e-06	7.51507e-05
ENSXETG00000014066|egr2	3.24619	1.69875	2.67694e-05	0.00112783
ENSXETG00000010126|	3.2772	1.71246	0.000171878	0.00512988
ENSXETG00000026284|GDPD3	3.29406	1.71987	3.13711e-14	1.30849e-11
ENSXETG00000000342|herc6	3.30085	1.72284	0.000827355	0.0172977
ENSXETG00000026345|10a1.2	3.32562	1.73362	0.00768277	0.0875542
ENSXETG00000011522|eda2r	3.33652	1.73835	4.22006e-10	7.11186e-08
ENSXETG00000015915|prdm14	3.33789	1.73894	1.81552e-08	1.93334e-06
ENSXETG00000000078|cish	3.34995	1.74414	3.57255e-13	1.08372e-10
ENSXETG00000023247|fer1l6	3.37852	1.75639	7.26981e-05	0.00253744
ENSXETG00000023902|slc2a3	3.38363	1.75857	3.95497e-05	0.00151849
ENSXETG00000021274|gpr84	3.38774	1.76032	0.00389258	0.0546665
ENSXETG00000023035|	3.39908	1.76514	0.000701684	0.0152235
ENSXETG00000003669|dock11	3.41243	1.7708	8.59934e-08	7.83997e-06
ENSXETG00000026924|	3.42291	1.77522	7.75456e-14	2.71193e-11
ENSXETG00000018715|olfm4	3.45286	1.78779	3.12506e-05	0.00126243
ENSXETG00000027757|	3.50145	1.80795	0.00777501	0.0880682
ENSXETG00000015640|ninj1	3.55402	1.82945	6.36034e-09	8.03908e-07
ENSXETG00000026333|	3.5782	1.83923	1.97092e-05	0.000882837
ENSXETG00000019016|XB-GENE-5812048	3.64847	1.86729	6.83526e-05	0.00241609
ENSXETG00000003023|XB-GENE-983218	3.65012	1.86794	0.00102113	0.0201855
ENSXETG00000028021|slc6a12	3.68687	1.8824	5.60248e-10	8.90208e-08
ENSXETG00000006007|	3.70532	1.8896	1.67439e-12	4.50572e-10
ENSXETG00000001528|XB-GENE-5749321	3.73792	1.90224	7.41904e-17	5.38171e-14
ENSXETG00000002406|sim1	3.7733	1.91583	5.79318e-15	2.84275e-12
ENSXETG00000023157|ptpn14	3.77614	1.91691	3.70061e-11	7.9155e-09
ENSXETG00000005416|frmd7	3.78281	1.91946	0.00442852	0.0597296
ENSXETG00000023440|pkd1l3	3.81899	1.93319	0.00581166	0.0717852
ENSXETG00000005944|rab7b	3.84357	1.94245	1.47535e-13	4.82642e-11
ENSXETG00000026356|	3.90934	1.96692	1.92482e-10	3.49062e-08
ENSXETG00000022959|XB-GENE-5764783	3.94092	1.97853	5.41071e-10	8.7643e-08
ENSXETG00000010208|fosl2	3.9461	1.98043	6.20593e-11	1.25229e-08
ENSXETG00000024882|XB-GENE-5809273	3.96453	1.98715	1.01041e-17	8.42882e-15
ENSXETG00000018805|	4.01	2.0036	3.47063e-05	0.0013721
ENSXETG00000011460|B1H3E3_XENTR	4.01423	2.00512	1.42706e-08	1.55615e-06
ENSXETG00000018448|ncf1	4.04304	2.01544	2.45311e-06	0.000151024
ENSXETG00000022186|mmp7	4.14591	2.05169	6.163e-08	5.97811e-06
ENSXETG00000021258|tmem232	4.19867	2.06993	7.57607e-05	0.00261696
ENSXETG00000010845|Q28GP5_XENTR	4.26642	2.09303	0.000132706	0.00419331
ENSXETG00000027637|olig4	4.31177	2.10828	2.77603e-05	0.00115788
ENSXETG00000018170|XB-GENE-5847737	4.35905	2.12401	4.2196e-07	3.35237e-05
ENSXETG00000022452|ace2	4.48709	2.16578	0.00645051	0.0773256
ENSXETG00000002781|	4.56221	2.18973	4.59527e-09	6.1334e-07
ENSXETG00000004487|NP_001120061.1	4.61903	2.20759	1.55648e-11	3.46245e-09
ENSXETG00000005465|cdkn2b	4.74336	2.24591	1.34271e-05	0.000649326
ENSXETG00000017586|fbp2	4.75128	2.24832	1.26403e-12	3.51484e-10
ENSXETG00000003361|asb16	4.83048	2.27217	1.09538e-08	1.278e-06
ENSXETG00000027672|mixer	4.84649	2.27694	0.00497051	0.0649397
ENSXETG00000008703|mmp9	4.95678	2.3094	1.35539e-07	1.18394e-05
ENSXETG00000010002|XB-GENE-987370	4.97683	2.31523	8.65076e-24	1.44329e-20
ENSXETG00000020606|fosl1	4.99933	2.32173	3.4265e-10	6.01766e-08
ENSXETG00000027573|pdilt	5.02548	2.32926	1.37896e-08	1.51359e-06
ENSXETG00000023720|c17orf98	5.09707	2.34967	0.0019178	0.0321994
ENSXETG00000002262|KCNT2	5.14207	2.36235	4.7084e-25	9.81936e-22
ENSXETG00000024632|socs3	5.19198	2.37629	1.11034e-15	5.78905e-13
ENSXETG00000003670|	5.20676	2.38039	0.000610613	0.0136744
ENSXETG00000018634|itgb2	5.61378	2.48897	0.00422336	0.0578035
ENSXETG00000012892|ptafr	5.71882	2.51572	3.51323e-08	3.59599e-06
ENSXETG00000020387|lepr	5.76258	2.52672	2.49781e-13	7.71731e-11
ENSXETG00000021348|xak-c	5.84797	2.54793	0.00527538	0.0675476
ENSXETG00000004451|khdrbs2	6.26982	2.64842	1.33571e-11	3.05273e-09
ENSXETG00000020534|mep1b	6.31403	2.65856	6.00361e-06	0.000321039
ENSXETG00000025636|	6.38689	2.67511	0.000545273	0.0125654
ENSXETG00000012490|gast	6.68321	2.74054	0.00725978	0.0840542
ENSXETG00000021934|	6.71481	2.74735	2.36125e-05	0.00101013
ENSXETG00000007294|tmprss12	6.74075	2.75291	9.38018e-09	1.13405e-06
ENSXETG00000005571|	7.21674	2.85135	0.000346739	0.00889998
ENSXETG00000004489|XB-GENE-5924815	7.34501	2.87676	5.66504e-14	2.05469e-11
ENSXETG00000028139|	7.57921	2.92205	0.00108823	0.0211608
ENSXETG00000013394|crispld2	7.76718	2.95739	5.54152e-21	6.16365e-18
ENSXETG00000026834|	8.35642	3.06288	1.90902e-05	0.000867848
ENSXETG00000024433|	8.97971	3.16667	1.79932e-05	0.000826993
ENSXETG00000004495|KG-dioxygenase	9.13205	3.19094	6.66954e-24	1.23638e-20
ENSXETG00000004496|	9.25106	3.20962	1.20747e-06	8.1375e-05
ENSXETG00000025350|	9.3295	3.2218	0.000569773	0.0129878
ENSXETG00000024990|igsf3	9.77029	3.2884	0.00169323	0.0293352
ENSXETG00000004492|	9.78458	3.29051	4.75004e-17	3.77379e-14
ENSXETG00000021968|gpld1	9.87318	3.30351	2.02187e-06	0.000127776
ENSXETG00000016824|rgnef	10.0627	3.33095	2.83621e-16	1.6253e-13
ENSXETG00000021935|	10.5825	3.4036	1.78165e-05	0.000823417
ENSXETG00000025738|ankrd37	11.3345	3.50265	6.43017e-08	6.16558e-06
ENSXETG00000004488|irg1	11.8153	3.56258	3.06182e-25	7.29763e-22
ENSXETG00000000148|il11	12.398	3.63203	7.5378e-06	0.000393002
ENSXETG00000020958|	14.5468	3.86263	0.00157415	0.0277917
ENSXETG00000024385|uvs.2	15.3874	3.94367	0.000289579	0.00777993
ENSXETG00000023814|angpt4	16.7351	4.06481	5.09855e-08	5.06098e-06
ENSXETG00000007857|c1orf124	17.5328	4.13198	1.00294e-53	8.36653e-50
ENSXETG00000004493|XB-GENE-5792393	18.6994	4.22492	2.223e-06	0.000137875
ENSXETG00000014439|gpbar1	22.7776	4.50955	4.72627e-18	4.38073e-15
ENSXETG00000025364|	24.0208	4.58621	0.00125524	0.0235012
ENSXETG00000020802|cryaa	42.3074	5.40284	0.00173566	0.0299068
ENSXETG00000006540|c3orf49	0	#NAME?	2.54246e-30	8.48369e-27
ENSXETG00000005008|MEGF6	0.571642	-0.806816	0.0094053	0.100006
ENSXETG00000023080|kif26a	0.693327	-0.528392	0.00941076	0.100006
ENSXETG00000021089|uchl1	1.63092	0.705682	0.00944522	0.100308
ENSXETG00000008394|rapgef6	1.49038	0.575685	0.00945909	0.100392
ENSXETG00000011037|c17orf48	1.73799	0.797419	0.00949348	0.100581
ENSXETG00000005655|sdr16c5	0.551429	-0.858754	0.0094938	0.100581
ENSXETG00000022587|cabc1	1.49045	0.575745	0.00949502	0.100581
ENSXETG00000026793|tmem30b	1.49953	0.584511	0.00950357	0.100608
ENSXETG00000026632|	1.42562	0.511589	0.00952588	0.100717
ENSXETG00000021723|nudt16	0.592618	-0.754826	0.00952601	0.100717
ENSXETG00000005966|c12orf4	0.684871	-0.546096	0.0095342	0.10074
ENSXETG00000021399|cstf3	1.43573	0.521783	0.00955469	0.100893
ENSXETG00000007368|PRTG	1.49041	0.575708	0.00958182	0.101115
ENSXETG00000022808|kcnk1	0.624165	-0.680002	0.00960416	0.101287
ENSXETG00000023675|arpc4	0.706924	-0.500373	0.00964578	0.101662
ENSXETG00000020872|	2.2354	1.16054	0.00968641	0.102025
ENSXETG00000010086|gbas	0.605818	-0.723045	0.00971697	0.102254
ENSXETG00000006333|tef	0.6722	-0.573038	0.0097231	0.102254
ENSXETG00000000486|sep15	0.667681	-0.582768	0.00972649	0.102254
ENSXETG00000027681|timm8b	0.646869	-0.628454	0.00973746	0.102305
ENSXETG00000013658|dot1l	1.45386	0.539889	0.00976325	0.102511
ENSXETG00000026232|slc31a1	0.633776	-0.657955	0.00979119	0.10274
ENSXETG00000027772|hmga2	0.582777	-0.778984	0.0098229	0.103008
ENSXETG00000001972|grtp1	0.668467	-0.581071	0.00988441	0.103588
ENSXETG00000013196|lix1	0.443199	-1.17397	0.00989646	0.103649
ENSXETG00000014910|dnttip1	0.676867	-0.563056	0.00991337	0.103761
ENSXETG00000011117|XB-GENE-5779150	0.602805	-0.730237	0.00995418	0.104123
ENSXETG00000000647|	1.56007	0.641612	0.00998512	0.104349
ENSXETG00000027014|traf4	1.44712	0.533188	0.00998836	0.104349
ENSXETG00000000500|thbs4	0.423806	-1.23852	0.0100067	0.104475
ENSXETG00000004260|vegt	1.71142	0.775194	0.0100376	0.104667
ENSXETG00000020653|id3	1.48489	0.57036	0.0100414	0.104667
ENSXETG00000029813|	2.29187	1.19653	0.0100438	0.104667
ENSXETG00000015908|eif4e3	0.649268	-0.623113	0.0100924	0.105107
ENSXETG00000027332|znf208	1.40701	0.492628	0.0101259	0.105343
ENSXETG00000002382|NP_001107709.1	0.630815	-0.66471	0.0101277	0.105343
ENSXETG00000000559|rcbtb2	0.692421	-0.530279	0.0101644	0.105648
ENSXETG00000006188|pigm	1.48002	0.565617	0.0101696	0.105648
ENSXETG00000025473|selk	0.645891	-0.630638	0.0101863	0.105755
ENSXETG00000023093|	1.43411	0.52016	0.0102075	0.10591
ENSXETG00000018148|tbx18	0.512466	-0.964472	0.0102481	0.106264
ENSXETG00000020478|fn3krp	0.566339	-0.820261	0.0102946	0.106681
ENSXETG00000017775|stt3a	0.698389	-0.517898	0.0103098	0.106772
ENSXETG00000027687|spc24	0.664668	-0.589294	0.0103282	0.106872
ENSXETG00000018551|lbr	0.679571	-0.557305	0.0103323	0.106872
ENSXETG00000016149|gal3st1	0.551784	-0.857825	0.010396	0.107464
ENSXETG00000017357|uck2	0.679835	-0.556743	0.0104267	0.107677
ENSXETG00000027638|marcksl1	0.709243	-0.495649	0.0104296	0.107677
ENSXETG00000023771|kcnd1	0.306647	-1.70535	0.0104517	0.107835
ENSXETG00000021456|	2.04118	1.0294	0.0104578	0.107835
ENSXETG00000003454|c3orf21	1.46306	0.548985	0.0104869	0.107968
ENSXETG00000006108|col9a3	0.659487	-0.600583	0.0104896	0.107968
ENSXETG00000017156|stac3	0.50961	-0.972536	0.0104901	0.107968
ENSXETG00000011260|SH2D3A	1.51409	0.598453	0.0105054	0.108059
ENSXETG00000014883|nbr1	1.49751	0.58257	0.0105225	0.108168
ENSXETG00000021153|grp	1.95676	0.968467	0.0105339	0.108219
ENSXETG00000005818|irx3	1.47458	0.560306	0.0105802	0.108628
ENSXETG00000010269|	1.77017	0.823885	0.0106056	0.108822
ENSXETG00000027473|tmem218	1.49871	0.58372	0.010624	0.108929
ENSXETG00000002865|capns2	0.654205	-0.612185	0.0106291	0.108929
ENSXETG00000026656|tktl2	1.42446	0.510419	0.0106387	0.10896
ENSXETG00000006811|irak4	2.0068	1.0049	0.0106691	0.109204
ENSXETG00000013820|chst10	1.42747	0.513457	0.0106838	0.109288
ENSXETG00000011085|sptlc2	0.696075	-0.522685	0.0106918	0.109303
ENSXETG00000012622|loc100131068	1.7511	0.808261	0.0107135	0.109458
ENSXETG00000020463|eg435916.1	1.7147	0.777958	0.0107536	0.1098
ENSXETG00000001347|ass1	0.530786	-0.913797	0.0107839	0.110016
ENSXETG00000019915|nes	1.46612	0.552002	0.0107924	0.110016
ENSXETG00000027109|cyp4f22	1.45424	0.540265	0.0107946	0.110016
ENSXETG00000016836|atp13a4	1.44	0.526071	0.0108351	0.110362
ENSXETG00000014875|hnmt	0.510822	-0.969108	0.0108484	0.110391
ENSXETG00000017078|s100z	0.402003	-1.31472	0.0108512	0.110391
ENSXETG00000026335|	10.603	3.4064	0.0109207	0.11103
ENSXETG00000008009|sars	0.700094	-0.51438	0.0109282	0.111039
ENSXETG00000005199|foxi2	1.74146	0.800301	0.0109695	0.11139
ENSXETG00000023038|ckb	0.604632	-0.72587	0.0109772	0.111401
ENSXETG00000018079|hsd3b1	1.96212	0.972412	0.0110161	0.111611
ENSXETG00000012919|phyhd1	1.78937	0.839452	0.0110206	0.111611
ENSXETG00000012276|tspo	1.39856	0.483946	0.0110313	0.111611
ENSXETG00000005739|klf4	1.65535	0.727138	0.011034	0.111611
ENSXETG00000025040|celsr2	1.49485	0.579999	0.0110365	0.111611
ENSXETG00000006705|NP_001016866.1	0.709266	-0.495602	0.0110381	0.111611
ENSXETG00000018892|ptch2	1.42808	0.514075	0.011088	0.112017
ENSXETG00000017230|arrb2	0.669419	-0.579018	0.0110924	0.112017
ENSXETG00000006157|ccdc109a	0.604196	-0.726911	0.0110983	0.112017
ENSXETG00000026158|six2	0.374273	-1.41784	0.011106	0.112027
ENSXETG00000022052|sppl2a	0.672957	-0.571413	0.0111405	0.112307
ENSXETG00000000664|	0.49621	-1.01098	0.0112353	0.113194
ENSXETG00000024729|pou2f1	1.70411	0.769015	0.0112552	0.113326
ENSXETG00000007431|adam22	1.62241	0.69814	0.011283	0.113538
ENSXETG00000017563|hspb6	5.37669	2.42672	0.0112985	0.113625
ENSXETG00000021881|caps	0.367961	-1.44237	0.0113225	0.113738
ENSXETG00000009854|NPR2	1.45589	0.541905	0.0113234	0.113738
ENSXETG00000025435|cox5b.2	0.492182	-1.02274	0.0113391	0.113819
ENSXETG00000016097|pgp	0.636453	-0.651874	0.011345	0.113819
ENSXETG00000023118|zbtb17	1.43662	0.522683	0.0113837	0.114138
ENSXETG00000013851|	1.69211	0.758824	0.0114055	0.114288
ENSXETG00000015603|wdr11	0.696761	-0.521265	0.0114698	0.114863
ENSXETG00000006212|pdha1	0.71068	-0.492727	0.0114841	0.114909
ENSXETG00000008802|NP_001106621.1	2.31178	1.209	0.0114881	0.114909
ENSXETG00000009863|adamts12	1.62505	0.700487	0.0114952	0.114911
ENSXETG00000028092|gpx8	1.63871	0.712557	0.0115552	0.115416
ENSXETG00000009034|spib	1.72291	0.784846	0.0115596	0.115416
ENSXETG00000007387|bmi1	1.43489	0.520936	0.0115877	0.115588
ENSXETG00000022026|apex2	0.663053	-0.592805	0.0115907	0.115588
ENSXETG00000025488|nts	1.87959	0.910414	0.0116184	0.115748
ENSXETG00000015282|XB-GENE-967840	1.93866	0.95506	0.0116206	0.115748
ENSXETG00000017310|coro7	0.660082	-0.599283	0.0117085	0.116554
ENSXETG00000000347|aoah	1.62397	0.699526	0.0117246	0.116645
ENSXETG00000001887|kiaa1033	1.44152	0.52759	0.0117347	0.116675
ENSXETG00000007235|prelid1	0.70113	-0.512245	0.0117598	0.116856
ENSXETG00000002540|arl1	0.704448	-0.505435	0.0117697	0.116876
ENSXETG00000022133|sr140	1.39716	0.482497	0.0117824	0.116876
ENSXETG00000018171|taf7	0.688953	-0.537523	0.0117839	0.116876
ENSXETG00000024118|	1.43815	0.524212	0.0117899	0.116876
ENSXETG00000024786|il13ra2	6.38722	2.67519	0.0117985	0.116892
ENSXETG00000016745|ccdc151	1.54807	0.630472	0.0118067	0.1169
ENSXETG00000021466|	1.62207	0.697839	0.0118133	0.1169
ENSXETG00000023522|	1.52128	0.605284	0.0118224	0.116921
ENSXETG00000004327|fam199x	0.674596	-0.567905	0.0118632	0.117254
ENSXETG00000014093|XB-GENE-5852227	0.465783	-1.10227	0.011876	0.117312
ENSXETG00000007442|arhgap39	1.44727	0.533337	0.0118914	0.117394
ENSXETG00000013949|papola	1.43172	0.517749	0.0119373	0.117753
ENSXETG00000022290|utrn	0.69899	-0.516657	0.0119418	0.117753
ENSXETG00000004771|tnpo2	1.46702	0.552891	0.0119765	0.118025
ENSXETG00000023813|XB-GENE-5875042	7.71828	2.94828	0.0119999	0.118186
ENSXETG00000012702|pfdn2	0.67879	-0.558962	0.0120101	0.118216
ENSXETG00000026306|NP_001016946.1	2.04369	1.03117	0.0121118	0.119147
ENSXETG00000000777|rrbp1	0.677259	-0.562221	0.0121409	0.119363
ENSXETG00000001793|tmprss9	0.537693	-0.895146	0.0121772	0.119618
ENSXETG00000014257|XB-GENE-5919586	1.51192	0.596385	0.0121812	0.119618
ENSXETG00000003085|lcat	0.66151	-0.596165	0.0121998	0.11973
ENSXETG00000012230|gal3st4	0.697187	-0.520382	0.0122168	0.119789
ENSXETG00000003604|ttc35	0.703827	-0.506707	0.0122201	0.119789
ENSXETG00000027606|NP_001011134.1	0.53483	-0.902847	0.012239	0.119903
ENSXETG00000027531|cycs	0.658366	-0.603039	0.0122491	0.119932
ENSXETG00000014731|mrpl45	0.704147	-0.506051	0.0122693	0.120059
ENSXETG00000002340|jag1	1.38819	0.4732	0.0122926	0.120216
ENSXETG00000012591|psme3	0.684168	-0.547576	0.012312	0.120305
ENSXETG00000010406|camlg	0.6937	-0.527615	0.0123161	0.120305
ENSXETG00000008404|hspa9	0.70159	-0.511301	0.0124151	0.121202
ENSXETG00000015155|tm2d2	0.686287	-0.543117	0.0124546	0.121483
ENSXETG00000006650|cilp	0.681794	-0.552592	0.0124585	0.121483
ENSXETG00000029725|	1.76616	0.820613	0.0124766	0.121589
ENSXETG00000005334|XB-GENE-5961850	0.349143	-1.51811	0.0125052	0.121796
ENSXETG00000019613|plod3	0.702809	-0.508796	0.0125233	0.121881
ENSXETG00000019486|ahcy	0.704863	-0.504586	0.0125344	0.121881
ENSXETG00000024463|	7.328	2.87342	0.012537	0.121881
ENSXETG00000018837|fbrs	1.38162	0.466363	0.0125432	0.121881
ENSXETG00000011294|trim36	2.16247	1.11268	0.0125653	0.122019
ENSXETG00000008642|rpf1	1.50154	0.586446	0.0125731	0.122019
ENSXETG00000015764|carns1	0.358615	-1.47949	0.0125793	0.122019
ENSXETG00000013583|XB-GENE-5994086	2.85171	1.51183	0.0125917	0.122069
ENSXETG00000000736|evx1	1.61081	0.687791	0.0126111	0.122186
ENSXETG00000017286|psmd2	1.39376	0.478979	0.0126918	0.122896
ENSXETG00000021105|hadh	0.703608	-0.507156	0.0127121	0.123021
ENSXETG00000005400|gpc4	1.4511	0.537147	0.0127214	0.12304
ENSXETG00000018213|mccc2	0.700799	-0.512927	0.0127686	0.123292
ENSXETG00000025484|rab11b.1	0.694986	-0.524943	0.0127706	0.123292
ENSXETG00000010373|crim1	0.606978	-0.720283	0.0127767	0.123292
ENSXETG00000012704|mex3a	2.16435	1.11393	0.012777	0.123292
ENSXETG00000022178|c11orf70	1.59912	0.677274	0.0128089	0.1233
ENSXETG00000007394|c10orf140	1.40182	0.487306	0.0128103	0.1233
ENSXETG00000006739|tmed9	0.697619	-0.519489	0.0128108	0.1233
ENSXETG00000011843|usp49	0.685045	-0.545729	0.0128171	0.1233
ENSXETG00000009868|tars	0.689001	-0.537422	0.0128191	0.1233
ENSXETG00000007607|sox3	1.7299	0.790686	0.0128222	0.1233
ENSXETG00000014372|	1.53399	0.617292	0.0129234	0.124202
ENSXETG00000005967|	1.54538	0.627957	0.0129477	0.124364
ENSXETG00000007039|cetn3	1.43954	0.525607	0.0129635	0.124443
ENSXETG00000006307|txnrd2	0.649685	-0.622188	0.0129955	0.124679
ENSXETG00000025175|bcl2l1	0.69859	-0.517483	0.0130088	0.124735
ENSXETG00000017222|ltb4r2	2.07096	1.0503	0.0130697	0.125134
ENSXETG00000003293|gbx2.2	1.4683	0.554151	0.0130768	0.125134
ENSXETG00000002427|ccdc80	0.657843	-0.604185	0.0130801	0.125134
ENSXETG00000008796|cyp2c8	0.447824	-1.159	0.0130804	0.125134
ENSXETG00000003545|pcsk2	1.56776	0.648702	0.0131366	0.125599
ENSXETG00000009730|mll3	1.4074	0.493033	0.0131611	0.125754
ENSXETG00000007608|tspan6	0.696327	-0.522163	0.0131678	0.125754
ENSXETG00000019911|slc4a7	1.40676	0.492374	0.0132061	0.126047
ENSXETG00000012978|c15orf26	1.49019	0.575495	0.0132419	0.126262
ENSXETG00000000625|dpp10	1.51621	0.600471	0.0132437	0.126262
ENSXETG00000005782|col8a1	1.61052	0.687524	0.0132656	0.126398
ENSXETG00000023897|sord	0.607203	-0.71975	0.0132828	0.12649
ENSXETG00000021318|slc22a16	0.153456	-2.70411	0.0133282	0.12685
ENSXETG00000020565|rin1	2.27289	1.18453	0.0134768	0.128142
ENSXETG00000016031|edar	0.65977	-0.599965	0.0134794	0.128142
ENSXETG00000014345|phf12	1.40247	0.487966	0.0135818	0.129015
ENSXETG00000005941|	2.04272	1.03049	0.0135866	0.129015
ENSXETG00000026665|	1.54564	0.628206	0.0136302	0.129283
ENSXETG00000021905|rps28p9	0.716877	-0.480202	0.0136303	0.129283
ENSXETG00000027846|	0.487543	-1.0364	0.013647	0.129367
ENSXETG00000002807|meis3	1.46925	0.555078	0.0137467	0.130203
ENSXETG00000018924|hccs	0.698492	-0.517684	0.0137508	0.130203
ENSXETG00000022093|dnah7	1.67166	0.741284	0.0137597	0.130214
ENSXETG00000022292|	0.699241	-0.516138	0.0137755	0.130286
ENSXETG00000019336|ZRANB3	0.602658	-0.730588	0.0137831	0.130286
ENSXETG00000027867|ak2	0.710654	-0.49278	0.0137908	0.130286
ENSXETG00000018186|aifm1	0.71683	-0.480297	0.0138039	0.130336
ENSXETG00000010006|	1.40044	0.485876	0.0138396	0.1306
ENSXETG00000001368|slc39a12	1.57283	0.653366	0.0138547	0.130668
ENSXETG00000000732|hoxa11	0.591269	-0.758113	0.0138815	0.130847
ENSXETG00000009362|pfkfb4	0.68151	-0.553193	0.0139202	0.131138
ENSXETG00000000524|ankrd45	1.57131	0.651971	0.0140281	0.13206
ENSXETG00000024013|rem1	0.514352	-0.959173	0.014034	0.13206
ENSXETG00000021851|mmp19	1.81879	0.86298	0.0140844	0.13246
ENSXETG00000023839|ndufa12	0.696195	-0.522436	0.0141095	0.132621
ENSXETG00000008078|c20orf7	0.679772	-0.556876	0.0141258	0.1327
ENSXETG00000016572|dlx5	1.3872	0.472177	0.0141888	0.133217
ENSXETG00000003459|ada	0.604088	-0.72717	0.0142355	0.13358
ENSXETG00000026511|NP_001039120.1	1.51396	0.598324	0.0142667	0.133798
ENSXETG00000008719|gzmh	1.75237	0.809308	0.0142983	0.134019
ENSXETG00000027170|nars	0.714063	-0.485878	0.0143253	0.134196
ENSXETG00000009272|rnls	0.670319	-0.577081	0.0144012	0.134782
ENSXETG00000025174|mars	0.716192	-0.481581	0.014404	0.134782
ENSXETG00000020252|plekhn1	1.39954	0.48495	0.01444	0.134999
ENSXETG00000003560|znfx1.2	6.08586	2.60546	0.0144465	0.134999
ENSXETG00000008247|sphkap	2.00158	1.00114	0.0144575	0.134999
ENSXETG00000020724|pogz	1.38029	0.464976	0.0144595	0.134999
ENSXETG00000011717|rasa1	1.38763	0.472622	0.0144733	0.135031
ENSXETG00000016554|nedd4	1.45694	0.542937	0.0144792	0.135031
ENSXETG00000018537|	1.70245	0.76761	0.0145016	0.135096
ENSXETG00000019428|efna1	1.60718	0.684531	0.0145024	0.135096
ENSXETG00000006969|hs3st1	1.42097	0.506873	0.0145112	0.135103
ENSXETG00000017323|XB-GENE-982474	0.700694	-0.513144	0.0146284	0.136043
ENSXETG00000002240|palm2	0.639454	-0.645087	0.0146284	0.136043
ENSXETG00000009533|kcmf1	1.39186	0.477015	0.0146521	0.136102
ENSXETG00000024879|NP_001016059.1	0.597906	-0.742009	0.0146587	0.136102
ENSXETG00000025578|tmem82	0.659073	-0.60149	0.0146593	0.136102
ENSXETG00000006459|dzip1	1.53119	0.614654	0.0146857	0.136272
ENSXETG00000014390|NP_001072385.1	0.700342	-0.513869	0.0147386	0.136624
ENSXETG00000016349|cyp4b1	0.379259	-1.39874	0.0147469	0.136624
ENSXETG00000008118|prune	0.67383	-0.569543	0.0147482	0.136624
ENSXETG00000005961|	3.38755	1.76024	0.0148812	0.137764
ENSXETG00000014318|csrp2	0.689607	-0.536155	0.0148878	0.137764
ENSXETG00000009344|kank2	0.698957	-0.516724	0.0149377	0.138128
ENSXETG00000025818|atad5	0.671829	-0.573834	0.0149437	0.138128
ENSXETG00000027293|mogat3	0.160366	-2.64056	0.0149688	0.138283
ENSXETG00000026355|akap12	1.68685	0.754328	0.0150166	0.138648
ENSXETG00000020097|clrn1	2.01785	1.01282	0.0150377	0.138766
ENSXETG00000009125|klhdc2	1.4783	0.563937	0.0150644	0.138802
ENSXETG00000010879|rsph9	1.4081	0.493748	0.0150665	0.138802
ENSXETG00000009705|mipep	0.702178	-0.510092	0.0150666	0.138802
ENSXETG00000016075|bahd1	1.54984	0.632123	0.0151506	0.139499
ENSXETG00000000932|ube2t	0.645184	-0.632216	0.0151754	0.139643
ENSXETG00000021514|dcp2	0.699488	-0.515629	0.0151829	0.139643
ENSXETG00000016752|tspan16	0.129278	-2.95145	0.0152295	0.139994
ENSXETG00000025252|dnah9	1.72636	0.787735	0.0152511	0.140116
ENSXETG00000007817|fem1b	0.663841	-0.591091	0.0152955	0.140446
ENSXETG00000023721|rbm34	0.687826	-0.539884	0.0153218	0.14061
ENSXETG00000011332|vwde	0.593115	-0.753617	0.015363	0.140847
ENSXETG00000010494|znf830	0.710143	-0.493818	0.015366	0.140847
ENSXETG00000001799|hoxd4	1.42524	0.511204	0.015373	0.140847
ENSXETG00000012711|ppargc1b	0.661277	-0.596674	0.0154038	0.140977
ENSXETG00000005971|c12orf5	0.639675	-0.64459	0.0154089	0.140977
ENSXETG00000000479|zranb3	0.571086	-0.808219	0.0154131	0.140977
ENSXETG00000010670|ppcdc	1.66949	0.739408	0.015421	0.140977
ENSXETG00000011528|ncapd2	0.721276	-0.471377	0.0154774	0.141416
ENSXETG00000007258|mfn1	0.71459	-0.484812	0.0154869	0.141425
ENSXETG00000003622|cep78	1.77188	0.82528	0.0154997	0.141464
ENSXETG00000024115|lrit3	2.45495	1.29569	0.0155323	0.141685
ENSXETG00000013202|sass6.2	0.690577	-0.534125	0.0155572	0.141823
ENSXETG00000026147|rnf14	0.602218	-0.731643	0.0155645	0.141823
ENSXETG00000006894|gtpbp1	0.712987	-0.488051	0.0156029	0.142095
ENSXETG00000025136|XB-GENE-5813137	2.44447	1.28952	0.0156682	0.142612
ENSXETG00000023808|arhgef11	1.39436	0.479599	0.0156808	0.142649
ENSXETG00000013118|usp33	1.43483	0.520876	0.0156938	0.142689
ENSXETG00000018341|myot	0.61961	-0.690569	0.0157151	0.142805
ENSXETG00000008929|	2.24959	1.16966	0.0157279	0.142824
ENSXETG00000002100|mad2l1	0.69274	-0.529614	0.0157394	0.142824
ENSXETG00000008880|hook1	1.50775	0.592396	0.015743	0.142824
ENSXETG00000024490|scp2	0.709435	-0.495258	0.0157514	0.142824
ENSXETG00000014585|dnajc15	0.712054	-0.48994	0.0157888	0.143085
ENSXETG00000023002|fam69a	0.689656	-0.53605	0.0157991	0.143101
ENSXETG00000015955|eya1	0.69257	-0.529968	0.0158299	0.143297
ENSXETG00000023742|slc15a4	0.662091	-0.594899	0.0158379	0.143297
ENSXETG00000021097|NP_001123747.1	1.76069	0.816145	0.0159026	0.143804
ENSXETG00000003761|pafah1b2	0.675862	-0.5652	0.0159149	0.143838
ENSXETG00000020468|ppargc1a	0.696019	-0.5228	0.015926	0.14386
ENSXETG00000026449|znf16	1.6454	0.718438	0.0159432	0.143938
ENSXETG00000012588|aoc3	0.643297	-0.636444	0.015986	0.144245
ENSXETG00000010497|nudcd1	0.678399	-0.559793	0.016008	0.144328
ENSXETG00000013365|rfesd	0.691161	-0.532907	0.0160158	0.144328
ENSXETG00000018815|rnf25	1.37089	0.455112	0.0160248	0.144328
ENSXETG00000003625|sorcs3	0.545997	-0.873036	0.0160322	0.144328
ENSXETG00000010354|nubp2	0.638898	-0.646343	0.0160384	0.144328
ENSXETG00000007561|cat	0.703055	-0.50829	0.0160921	0.144733
ENSXETG00000023618|cald1	1.53396	0.617257	0.0161128	0.144842
ENSXETG00000004424|scube2	1.38828	0.473303	0.0161297	0.144916
ENSXETG00000023684|znf827	0.569035	-0.813411	0.0162629	0.145624
ENSXETG00000014716|tbkbp1	1.75739	0.813436	0.0162663	0.145624
ENSXETG00000012653|irx2	1.37852	0.463119	0.016269	0.145624
ENSXETG00000018831|c16orf58	0.705401	-0.503484	0.0162753	0.145624
ENSXETG00000005650|lyn	0.659785	-0.599932	0.0162768	0.145624
ENSXETG00000000050|mapkbp1	0.68598	-0.543761	0.0162784	0.145624
ENSXETG00000019677|pde3b	1.43737	0.523435	0.0162817	0.145624
ENSXETG00000018926|ptbp2	1.43083	0.516851	0.0162827	0.145624
ENSXETG00000027616|	1.42129	0.5072	0.0162871	0.145624
ENSXETG00000008337|cln3	0.698081	-0.518534	0.0163154	0.145799
ENSXETG00000017313|srl	0.611405	-0.7098	0.0163961	0.146416
ENSXETG00000005498|dok7	0.585927	-0.771207	0.016402	0.146416
ENSXETG00000005384|rngtt	1.40511	0.490681	0.0164181	0.146481
ENSXETG00000021635|clvs1	1.50959	0.594154	0.0164317	0.146504
ENSXETG00000005273|pnrc2	1.38144	0.466171	0.0164382	0.146504
ENSXETG00000025044|cnp	1.88189	0.912182	0.016489	0.146878
ENSXETG00000025181|hoxc3	1.76655	0.820933	0.0165416	0.147268
ENSXETG00000013304|aldh6a1	0.7149	-0.484188	0.0165642	0.14728
ENSXETG00000009185|mis12	0.684787	-0.546274	0.016565	0.14728
ENSXETG00000004253|med15	1.37462	0.459035	0.0165745	0.14728
ENSXETG00000003036|vars2	0.703741	-0.506884	0.0165883	0.14728
ENSXETG00000011191|c1ql4	1.8182	0.862507	0.0166031	0.14728
ENSXETG00000000771|	1.4143	0.500087	0.0166106	0.14728
ENSXETG00000026049|MAPIP_XENTR	0.691925	-0.531313	0.0166129	0.14728
ENSXETG00000010716|ckap4	0.716431	-0.481101	0.0166143	0.14728
ENSXETG00000026768|	0.344599	-1.53701	0.0166224	0.14728
ENSXETG00000015805|crtac1	1.95106	0.96426	0.0166666	0.147594
ENSXETG00000007435|cldn12	1.38488	0.469761	0.0166821	0.147652
ENSXETG00000012043|tril	0.708285	-0.497599	0.0167188	0.147899
ENSXETG00000002232|kiaa0284	1.40238	0.487882	0.0167415	0.14798
ENSXETG00000027778|rassf3	0.711946	-0.490161	0.0167457	0.14798
ENSXETG00000017419|pdp2	0.558491	-0.840395	0.0167742	0.148152
ENSXETG00000016810|chmp7	0.644066	-0.63472	0.0167959	0.148266
ENSXETG00000024771|nop10	0.707195	-0.49982	0.016822	0.148418
ENSXETG00000016768|fbxo25	1.80184	0.84947	0.0168358	0.148458
ENSXETG00000001048|trpm6	0.588879	-0.763956	0.0168475	0.148458
ENSXETG00000009754|idh3a	0.720092	-0.473746	0.0168533	0.148458
ENSXETG00000003257|phf21b	1.51438	0.598724	0.01692	0.148948
ENSXETG00000012115|l3mbtl	1.83059	0.872306	0.0169267	0.148948
ENSXETG00000004475|	0.593467	-0.752761	0.0170623	0.150046
ENSXETG00000018544|ccdc75	0.707116	-0.499982	0.0170695	0.150046
ENSXETG00000004835|efhc2	1.51211	0.596564	0.0171369	0.15056
ENSXETG00000013542|kcnn1	1.62835	0.703407	0.0171586	0.15067
ENSXETG00000026035|tmx4	0.512521	-0.964318	0.0172261	0.151184
ENSXETG00000016324|ndufa8	0.714968	-0.484049	0.0172774	0.151521
ENSXETG00000017270|c3	1.38593	0.470853	0.0172911	0.151521
ENSXETG00000006802|adamts20	2.67977	1.42211	0.0172918	0.151521
ENSXETG00000014335|tmem161a	0.671822	-0.57385	0.0173698	0.152124
ENSXETG00000022941|msh3	2.17048	1.11801	0.0173788	0.152124
ENSXETG00000017656|clk2	1.3609	0.444563	0.0174086	0.152304
ENSXETG00000002284|sc65	0.705299	-0.503692	0.0174989	0.153015
ENSXETG00000018024|c6orf145	0.605327	-0.724215	0.0175115	0.153044
ENSXETG00000016436|XB-GENE-996589	0.64882	-0.624111	0.0175269	0.153099
ENSXETG00000026171|foxa4	0.434992	-1.20094	0.0175448	0.153175
ENSXETG00000021670|c2orf40	0.245763	-2.02466	0.0175704	0.153318
ENSXETG00000011143|dnajc11	0.699608	-0.515381	0.0176154	0.15363
ENSXETG00000025924|rad54b	1.48503	0.570494	0.0176556	0.1539
ENSXETG00000024458|zic3	1.42849	0.514492	0.0176739	0.153976
ENSXETG00000020935|pptc7	0.610517	-0.711897	0.0176826	0.153976
ENSXETG00000025055|tp53	1.66972	0.739602	0.0177618	0.154584
ENSXETG00000016157|znf219	1.49458	0.579743	0.0177767	0.154634
ENSXETG00000004757|aldh9a1	0.715297	-0.483385	0.0177897	0.154666
ENSXETG00000021653|lppr3	1.40829	0.493945	0.0178008	0.154682
ENSXETG00000002489|slc35d3	3.2651	1.70713	0.0178354	0.154902
ENSXETG00000018101|polr3a	1.41915	0.505025	0.0178618	0.15505
ENSXETG00000009212|phc3	1.62496	0.700401	0.0179041	0.155336
ENSXETG00000003290|gbx2.1	1.6176	0.693852	0.0179234	0.155423
ENSXETG00000021361|igfbp4	0.225111	-2.15129	0.0179342	0.155436
ENSXETG00000021215|umps	0.681482	-0.553252	0.0179563	0.155466
ENSXETG00000020040|rhot1	0.715549	-0.482877	0.0179563	0.155466
ENSXETG00000026787|sag	1.97825	0.984224	0.0179939	0.155711
ENSXETG00000008057|zfyve9	1.49145	0.57672	0.0180144	0.155807
ENSXETG00000018065|adarb2	1.91213	0.935184	0.0180252	0.15582
ENSXETG00000013427|atp13a2	1.37583	0.460305	0.0180896	0.156296
ENSXETG00000014204|hif1an	0.701401	-0.511688	0.0181151	0.156435
ENSXETG00000001638|ehd1	0.679251	-0.557984	0.0182019	0.157099
ENSXETG00000003783|abtb2	0.693667	-0.527684	0.0182108	0.157099
ENSXETG00000001218|cgref1	0.639304	-0.645426	0.0182283	0.157168
ENSXETG00000023471|hoxc11	0.613616	-0.704593	0.0182769	0.157506
ENSXETG00000008705|XB-GENE-1010453	1.40423	0.489777	0.0182932	0.157565
ENSXETG00000028025|srm	0.715322	-0.483336	0.0183225	0.157736
ENSXETG00000001789|	0.493518	-1.01883	0.018348	0.157874
ENSXETG00000004313|tmem100	0.502191	-0.993691	0.0183737	0.158014
ENSXETG00000014797|mterfd3	1.58368	0.663281	0.0183919	0.158089
ENSXETG00000017401|	0.672748	-0.571861	0.0184135	0.158193
ENSXETG00000019863|spire2	1.59677	0.675157	0.0185091	0.158933
ENSXETG00000008555|pdcd2	0.695477	-0.523925	0.0185192	0.158938
ENSXETG00000005851|hspa13	0.692753	-0.529586	0.0185383	0.159019
ENSXETG00000026818|rbp2	0.290381	-1.78398	0.0185908	0.159271
ENSXETG00000025501|bcat2	0.715529	-0.482918	0.0185936	0.159271
ENSXETG00000025533|lypla2	0.7286	-0.4568	0.0186176	0.159271
ENSXETG00000010138|taf9b	1.39728	0.48262	0.0186226	0.159271
ENSXETG00000015140|neurod2	0.313525	-1.67335	0.018628	0.159271
ENSXETG00000024793|p2ry10	1.92623	0.94578	0.0186314	0.159271
ENSXETG00000012648|rexo2	0.70985	-0.494415	0.0186345	0.159271
ENSXETG00000016241|CLDN10	0.230399	-2.11779	0.0186546	0.159362
ENSXETG00000013506|rnf32	1.67639	0.74536	0.0186709	0.159419
ENSXETG00000015608|rpl7l1	0.682877	-0.550303	0.0187006	0.159591
ENSXETG00000019955|aff1	0.584146	-0.7756	0.0187319	0.159777
ENSXETG00000018714|mxi1	1.59319	0.671918	0.0187552	0.159893
ENSXETG00000022617|lrp10	1.40083	0.486282	0.0188285	0.160437
ENSXETG00000005204|dock1	1.38131	0.466037	0.0188961	0.160931
ENSXETG00000005791|denr	1.36905	0.453178	0.0189368	0.161194
ENSXETG00000012706|adam15	0.610014	-0.713086	0.019031	0.161864
ENSXETG00000007199|ppp1r14b	0.715262	-0.483456	0.0190348	0.161864
ENSXETG00000027150|diaph1	0.712724	-0.488585	0.0191156	0.162468
ENSXETG00000027128|uqcrq	0.727619	-0.458746	0.0191335	0.162537
ENSXETG00000009066|kcnab3	1.93095	0.949311	0.0191638	0.162712
ENSXETG00000012171|boc	1.39676	0.482082	0.0191813	0.162747
ENSXETG00000027331|cenpm	0.686771	-0.542099	0.0191874	0.162747
ENSXETG00000005393|	1.4437	0.529768	0.0191984	0.162758
ENSXETG00000013679|	1.49022	0.575528	0.0192518	0.163127
ENSXETG00000008208|gmcl1	0.637273	-0.650017	0.0192672	0.163174
ENSXETG00000010906|ramp1	0.676998	-0.562776	0.019293	0.16331
ENSXETG00000010336|pigq	0.696248	-0.522327	0.019337	0.163556
ENSXETG00000010212|hopx	0.575126	-0.798049	0.0193416	0.163556
ENSXETG00000013638|adamts5	0.419999	-1.25154	0.0193794	0.163631
ENSXETG00000019175|hsph1	0.715889	-0.482193	0.0193799	0.163631
ENSXETG00000005768|llgl1	1.4545	0.540523	0.01938	0.163631
ENSXETG00000005339|ankrd9	0.615895	-0.699244	0.0194359	0.164021
ENSXETG00000004816|mrps25	0.691142	-0.532946	0.0194793	0.164304
ENSXETG00000017680|bai2	1.48894	0.574285	0.0195106	0.164421
ENSXETG00000000831|c9orf150	0.567727	-0.81673	0.0195129	0.164421
ENSXETG00000019007|pold2	0.685745	-0.544256	0.019527	0.164456
ENSXETG00000007987|arg2	1.78805	0.838389	0.0196126	0.165095
ENSXETG00000019227|	1.4905	0.575799	0.0196668	0.16539
ENSXETG00000020497|	1.3901	0.475188	0.0196675	0.16539
ENSXETG00000018128|frmpd3	2.26647	1.18045	0.019703	0.165604
ENSXETG00000002772|arhgdib	1.45617	0.542183	0.0197678	0.166066
ENSXETG00000013737|atl2	0.719492	-0.47495	0.0198086	0.166324
ENSXETG00000001171|	1.98462	0.988862	0.0198302	0.166422
ENSXETG00000013206|galt	0.606634	-0.721103	0.0198694	0.166649
ENSXETG00000026001|alox5ap	1.37333	0.457679	0.0198772	0.166649
ENSXETG00000007432|sp8	1.42507	0.511037	0.0199098	0.166838
ENSXETG00000019534|aanat	2.7647	1.46712	0.0199523	0.167026
ENSXETG00000025369|	0.663532	-0.591763	0.019962	0.167026
ENSXETG00000019042|dctd	0.664489	-0.589682	0.0199622	0.167026
[truncated: 14,766 more rows]
