# Supplementary material for: In Vivo T-Box Transcription Factor Profiling Reveals Joint Regulation of Embryonic Neuromesodermal Bipotency
Source: Cell Rep. 2013 Sep 26;4(6):1185–96. doi: 10.1016/j.celrep.2013.08.012 (PMC3791401; doi:10.1016/j.celrep.2013.08.012)
Supplement: Table S4. RT-qPCR and ChIP-qPCR Primer Sequences, Related to Experimental Procedures — RT-qPCR and ChIP-qPCR primers were designed by means of the web portal Primer3 to have an annealing temperature of 60°C and amplify specific products of 75 to 125 bp. If possible, RT-qPCR primers were chosen to span an intron longer than 500 bp or overlap the splice junction in mRNA transcripts to prevent amplification from any residual genomic DNA. ChIP-qPCR primers are labeled according to the name of the most proximal gene followed by the position relative to the transcription start site. [file mmc4.xls]

## Sheet: X. laevis RT-qPCR
X. laevis, RT-qPCR primers
Gene	Reference	bp	Sequence
aldh1a2	NM_001090775	158	CCCTGTGCTGTGGGAATACT
			AGAAGCTATCGCTGCTCCTG
snai1	NM_001086456	109	GCAAGAAGCCCAACTACAGC
			GCCCCTGTGCTTAAAATCTC
cdx4	NM_001087251	98	ATGGGGAAAACTGTGCAATC
			TTTTCCAGTTCCAGCCTCTG
not	NM_001088156	115	TCTGTGCCCAGACCCTACC
			GCGGATTCTCTTCATCTTGC
evx1	NM_001090851	94	GCCCAGGAGATGTGAATTG
			CTGTCGCTTGTCCTTCATCC
Xbra	NM_001090578	84	GCTGTAGGCCTCCAAAACAA
3' UTR			TGGGCCCATGAAGTCTTTAG
Xbra3	NM_001085559	89	GACAGACTTGCACCTTCTTGG
			TGTTTTCAGAGGCCAAATGTC
fgf4	NM_001085824	101	GATAAATGGCATGCACAACG
			CAAACATGGCGCTTTTAATG
fgf8	NM_001090435	97	GATTAACGCCATGGCAGAAG
			AGTCTCCGCACCTTTAATGC
pax3a	NM_001095524	84	GGCCTTCCAACCCTATGAAC
			GAACGCCACCATGGTTAGTC
esr5	AF137072	93	TGGAGAAAGCGGAAATTTTG
			CAGGAGACGCCCACTTATTC
hes7.2	AF137073	114	GGCACCAAGATGAGGAACTC
			GGTCCTGAGATGTTCCAAGC
hoxa5	CF290575	109	TCCCCTCCCTTGAAGAATG
			GGGGAGGAGGGTATCTTCAC
hoxd8	NM_001089872	100	AGCGGATCCAGAGCACTTAC
			GGTTTGTCTTCCCCTCCTTC
hes9.1	NM_001088237 (a)	96	TTAACAGCAGCATTGAGCAG
	NM_001095628 (b)		CCTCCAGGATGTCAGCTTTC
mespa	NM_001085581 (a)	99	TCTCGCCAATTTCTCCAGAC
	NM_001088172 (b)		TGGTTGGAACGATGTCCAC
mespb	NM_001135226	87	ATGTGACAGGGCTCCAACAC
			TCTGAGCCTGAAGCTGTTCC
fgf20	NM_001090297	120	TTGCTATTGGCCTGGTTAGC
			ACTGTTCCCGAAAAATGCAC
foxc1	NM_001088214 (a)	110	GAGAGGTTCCCCTTCTACCG
	NM_001096377 (b)		GGCTTCTTGTCGTCTCTTGG
wnt11	NM_001090858	100	CACCAAGCTTCACCCCTGAC
			CAGGCACGCGCAATGGTATG
admp	NM_001088323	107	TCACCATGAAAGCAAACAGC
			TTGGTAGGGGCATTAATTGG
pnhd	NM_001127751	75	AATGGCAGCAAAGAGGAGAG
			ATGGCTTCCTGATGAACAGC
gdf3	NM_001087497	92	CCTGCATGATGGAAGGTTTC
			TCCTTGTGGCTCCTCTATGG
ripply2.1	NM_001088755	105	CAATGTGGCAGTGTGGAGAC
			TTCATGTGCGACTGGTTGTC
prickle1	NM_001088688 (a)	88	TCCAACAAATGCACTATCCAG
	NM_001088700 (b)		AATGCAGTTTTTGCCTTTGTG
ripply2.2	NM_001095695 (a)	98	CAAGAACAGAAGCCTGTGGAG
	AB300353 (b)		AGCAAATCTGCTGCCTCTTG
cyp26a1	NM_001095469	91	GCTGTCTGTCCAACCTGCAC
			ACGTAATTGTCGAGGGCATC
irx1	NM_001088180 (a)	86	CCCTACACCACCGATCTCAC
	NM_001096688 (b)		AACGTAGCTGGATGGACACC
tbx6	NM_001087696	99	GGGGCACCACGACTCTTAC
			CCCAGAATCCTCTGTGAAGG
sox2	NM_001088222	93	AGAACCCCAAGATGCACAAC
			CGTCGATGAAGGGTCTTTTC
hoxd13	NM_001090481	98	GAACGGGCAGGTTTATTGTG
			ACATATCCGCCTGGTTTAGC
sip1	NM_001098675	110	CGGCTATCATTTACCCAGAAG
			GGCAAAAGCATCTGGAGTTC
hoxb4	NM_001096264	104	TGGTGTACCCCTGGATGAAG
			CACTTGCTGCCTGGTGTAAG
zVegT	BU911180	91	TTTAGGAACATGCATTCTCTGC
			CAGTGTTGGGCAGGTAGAGG
szl	NM_001088521	100	CAGTCTTGGAAGCTTTTTGTG
			GGGCCTTCGGTCTCATATTC
sox17b	NM_001088164	124	TTATGGTGTGGGCAAAGGAC
			GGGCGTTTAGTTGCCAGAG
eomes	NM_001088341	102	ATTTCATTTGGCGTCCTCAC
3' UTR			TGTTTTGCTCATTAGTGCCAAG
msgn1	NM_001090344	108	TCACTTAGCCAGACCCCATC
			GAATGGCATCTCCTCCAGAC
wnt8a	NM_001088168	100	AAGATGCCAGAGCCCTAATG
			CCAGATATTCCATGGCACTTG
ngn3	NM_001134785	93	CAGTCCCACCCTTACCTGAG
			AGGCCAGTGAGAAGAAGCAG
LOC733709	NM_001044486	105	ATAGCAACAGGATGCACCAC
			TGCTGCTGTTAATCCGATCTC
sall3	NM_001085880	116	GCATTTACCACAAAAGGGAATC
			CCACCtAGCAAAGCCATAGG*
dhrs3	FJ607948	108	GAGGGAGTTCGCAAAGCAG
			GAACAATCCGTTCCCATTTG
ventx2.1	NM_001088138 (a)	95	AGCCAAACTCCAGCTTTCTG
	NM_001087981 (b)		AGTCaGGTCTGCCATCTTGg**
ventx2.2	NM_001087462	108	AGCCAAACTCCAGCTTTCTG
			GCTGGGTGGTATGAGTCTGG
gapdh	NM_001087098	97	AAACTGTCTGGCTCCTCTCG
			CTTCTGGGTGGCAGTGAAAG
* reverse primer designed for X. tropicalis transcript (XM_002936447) contains one mismatch (lower case) to NM_001085880.
** reverse primer designed for X. tropicalis transcript NM_203531 contains one mismatch (lower case, underlined) to NM_001088138 and two mismatches (lower case) to NM_001087981.

## Sheet: X. tropicalis RT-qPCR
X. tropicalis, RT-qPCR primers
Gene	Reference	bp	Sequence
odc1	NM_001005441	103	GGGCAAAAGAGCTTAATGTGG
			CATCGTGCATCTGAGACAGC
fgf4	FJ428266	101	TATGAATGCAAAGGGGAAGC
			TCGATTCGTAGGCGTTGTAG
wnt11b	NM_001016735	100	CACCAAACTTCACCCCTGAC
			CAAGCACGAGCAATGGTATG
snai1	NM_203936	102	TTCTCTGCCAGCAAGAAACC
			CTGGGGGATCACAGGAAGTG
wnt8a	NM_001017208	100	AAGATGCCAGAGCCCTAATG
			CCAGATATTCCATGGCACTTG
delta2	NM_001102772	111	GCAAGAATGGAGGCAGTTG
			GGCCATCCTCACATGTCATAG
hoxb8	CR432307	113	GTTCCCATGGATGAGACCAC
			TCAGGTACGGGTTGAAGAGG
cdx4	NM_204086	101	ACTCACCCAGCGATCTTAGC
			CACCCGGTATTTTTCTTTGG
not	CT025280	106	ACAGCAGCCAATGAGGATG
			AGGGTTCATGGAACCATTTG
foxd3	NM_001011383	190	TGGGGCAATCACAGACTAGC
			AAAAACCCATTACGTAAACTCG
prickle1	NM_001016939	157	CACTGACAAAAGGCCTCTCC
			CCTCTCCAGCATAGAACAAGC
msgn1	NM_001045639	105	TCACTTAGCCAGACCCCATC
			GAATGGCATCTCCTCCAGAC
mespa	NM_001045719	86	TCTCCAGACCAGGGATTTTG
			GGCTGAAATGATGTCCACAG
lefty	NM_001130253	106	CGCTTCGGATAACTCTCTGG
			GTCTTTTTGGGCACCTGATG
evx1	CX742681	100	AGGCCCAGGAGGTGTGAAC
			GTCGCTGTCGCTTATCCTTC
ventx2.1	NM_203531	95	AGCCAAACTCCAGCTTTCTG
			AGTCAGGTCTGCCATCTTGG
qki	NM_001100198	111	AACCAATGAACTTCCTGATGG
			GGTCCCAGAATACGTCCAAC
dhrs3	NM_001008431	110	GCTAGGGAGTTCGCAAAGC
			GAACAATCCGTTCCCATTTG
rara	CT025407	112	TGCCTATTGCAGGAGAAAGG
			CCGAACTGGTGCTCTGAGTC
tet3	NM_001097187	90	GCTAATGGAAGAGCGGTTTG
			CCCCTTGAGCTTTTTCCTTC
esr5	NM_001114036	99	TGGAATTGGCCGTGATTTAC
			AGCCCGAGAGGTACAGCTTC
hes7.2	XM_002942629	110	CCCAACCGGGAAGATAAGAG
			TGAGTGGCCTCCAAGAGAAG
hoxa5	NM_001011405	104	TGCGAAAACTGCACATAAGC
			AAATTCCTTTTCCAGCTCCAG
hoxd1	NM_001016678	111	ATGTCAGCACGTTTGATTGG
			TGGTGAAGTTTGTCCTCACG
hoxd8	NM_001142117	118	AGCGGATCCAGAGCACTTAC
			GGTCTGGAAGCGACTGTAGG
LOC733709	NM_001044486	105	ATAGCAACAGGATGCACCAC
			TGCTGCTGTTAATCCGATCTC
hes9.1	NM_001044524	104	CGGATTAACAGCAGCATCG
			GCCACCTCTAGGATGTCAGC
mespb	NM_001016653	100	TGAGACAGCAGTGCATCACC
			ATCTGAGCCTGAAGCTGGTC
myf5	NM_203601	90	AATGGTCTGGAAGGAACAGC
			GGCTGGACAGTGTCAGTTTG
Xbra	NM_001008138	88	CCTGTGGATGAGGTTCAAGG
			CACGCTCACCTTTAGAACTGG
Xbra3	NM_001001247	120	CACAAGCCATTCATTTCCAG
			TCTTTGGCATCAAGGAAAGC
fgf8	NM_001008162	102	AAGGTGCGGAGACTGGTTAC
			GGACAATTTCCGAGAAGACG
ventx2.2	XM_002937132	108	AGCCAAACTCCAGCTTTCTG
			GCTGGGTGGTATGAGTCTGG
pnhd	NM_203534	110	GAGAACTGCTACCGAATCAGC
			CCTAAGCACCTTCCCACATC
gdf3	NM_001007904	97	CTGCATGATGGAAGGTTTTG
			CAGTGATTCTTGTGGCTCCTC
gadd45g	NM_001004986	101	CAAGAAACCGTTGTTGAAAGC
			CCAACGGTCAGACACTCCTC
pax3	NM_001006775	88	TACAGCATGGAGCCTGTCAC
			TCCTTTATGCAATATCTGGCTTC
aldh1a2	NM_001045731	109	GCCCTGACTGTTTCTTCAGC
			TTCCATTGCCAGACATTTTG
aplnr	NM_001032321	101	GCCTTCAAAGATGGCAACAG
			TTTCATCACATGGTGGTAGTCC
ror2	NM_001015834	95	GCAGGGGGAAATTGAAAATC
			ATGGGATGGCAAACTGAGAG
fxr1	XM_002936874	88	GGCAGCGGAATCTACCTAAAG
			TTTTCTGAAGGTCCGTGCTC
has2	NM_001127085	101	GAAGCGTGGATTATGTGCAG
			TCCAACCATGATGTCTTCCTC
ripply2.1	XM_002938453	106	ACAGATGCGACTCCACACAG
			CAGGATGTTGAAAAGCTGAGG
ripply2.2	XM_002933915	118	ATCCATATGCCAGAGGCTTG
			GCCTCTTGGTAGGTGTGAGC
rnd1	NM_001086916	103	CTCAGCCTGTGGGACACTTC
			GCCGACTGACATCAAAACAG
zic3	NM_001005691	103	CCCTGGATGTGGGAAAATC
			ATCGCATCCCTCAAACTCAC
bmp4	NM_001017034	99	ATGGAGTACCCGGAGAGACC
			TCCATTTTCTGCTGTGCTTG
bambi	NM_001008193	100	CAGAGGTCTGCACGATGTTC
			GACCTTCGTGATGAGGTTCC
cyp26a1	NM_001016147	100	CCGAGCACAAGTACACCAAG
			ACGGAGCGTCTGAGTTCTTC
irx1	XM_002935127	99	CCCTACACCACCGATCTCAC
			AGTGTGTGCAGCAAATGTGG
noggin	NM_001171898	89	CGGAGGAGAGACTTGGAGTG
			TTTGATTTCTGCTGGCATTG
sall3	XM_002936447	116	GCATTTACCACAAAAGGGAATC
			CCACCTAGCAAAGCCATAGG
fgf20	NM_001143927	81	GACACTGGCCTTTACCTTGG
			CCGGAAAATGCACTCTGAAG
foxc1	NM_001007863	114	GGGGCGTTTGTCTATGACTG
			GATGTGGAGGGTGTTTTTCC
gli1.2	NM_001113917	111	CCTCATGGCTTCTCTGGTTC
			AATAGGGCCAACGATGACAG
actc1	NM_203763	85	CAGCCATGTATGTTGCCATC
			CCATCACCGGAGTCAAGAAC
myos	XM_002939958	112	TCAGGACCCACAAATTAATGC
			GCTTGCTGTAATCTGCATGG
rspo2	NM_001011386	97	AAGATGGCAATGAGGCACTG
			GGGCCCTCTCCAGTAACTTC
tbx3	NM_001032353	110	GCAATGGATGTCCAAAGTAGTG
			ACCTGGGTTGGTATTTGTGC
tbx6	NM_001007994	122	ACCTCCTACGGGATGAGACC
			AACAGCCCATCAAACCTCTG
rarg	XM_002936633	117	GCAGAGAGGAGTGCACACAG
			GGGCTTGTAAACACGTGGAG
zic2	NM_001017025	93	GGCAAGGTCTTTGCTAGATCG
			GTCGCAGCCTTCAAATTCAC
sox2	NM_213704	108	TAGAGGGGGACAAACTGTGG
			TTTGGCCTTCCTGCTGTTAC
ngn3	XM_002935768	100	CACCTTGCAGGACACACAAC
			CTGACTCGCTTCTCCTCTGC
sema3a	XM_002935255	123	AATAACGTGCCAAGGCTCAG
			TCCCCGTTCTTCATCTAACAC
sema4c	XM_002932567	110	TCTGGATTCACACTGGATGC
			GCTGAGTACAGGGCTCCATC
gata3	NM_001004967	101	AAATGCCAATGGAGATCCTG
			TGGTCTGAATGCCTTCCTTC
sip1	XM_002936717	109	GGCCATCATTTACCCAGAAG
			GGCAAAAGCATCTGGAGTTC
wnt5b	NM_001006766	118	GGCACGCTCTCTAATGAACC
			GCAGGTCTTCAGGCTACAGG
hoxa1	NM_001008016	123	CTGCACAGACCTTTGACTGG
			TCAGCTGTTTGGTGGTGAAG
hoxa11	XM_002933394	89	ATGAGGACAAAGCCAACAGC
			CCTTTCCAATTCTCTGATCTGG
hoxb1	XM_002938017	87	TAAAGCGAAATCCACCCAAG
			TGGTCGTGAAATTGGTTCTG
hoxb4	NM_001123015	97	TGGTGTACCCCTGGATGAAG
			TGCCTGGTGTAAGCAGTACG
hoxb9	NM_203548	112	CCCGGACAATAAACTGTGTG
			GTAGGGGCACCTCTTCTTCC
hoxc3	XM_002936650	93	CCTTGGATGAAGGAAACTCG
			GAGGAAGCTGCTGTCCACTG
hoxc8	NM_001006786	116	CCATGGATGAGACCTCACG
			CGCTTCCGAGTCAAGTAAGG
hoxd13	XM_002935677	101	TGGAACGGGCAAGTTTATTG
			CACATGTCCGCCTGGTTTAG
zVegT	CX453584	89	GCTGTGAGGAACATGCACTC
			TTGGGCAAGTAGAGCGAGTC
eomes	NM_001128652	105	ATTGACCACAACCCATTTGC
			TCTAGGAGAATCCGCAGGAG
sox17b1.2	NM_001097368 (2)	107	GTTTATGGTGTGGGCAAAGG
	NM_203518 (1)		TCAGCGATTTCCATGATTTG
szl	NM_001044506	119	CACACAAGACAGTTTTGGAAGC
			GAACTCAACTGGGCCTTCTG
gata4	NM_001016949	97	TCCTCTGATCAAGCCTCAAAG
			ACGGCGCCAGAGTGTAGTAG
gsc	NM_001016704	90	AGAGAACAGCTGGCAAGGAG
			TTTCTGCCTCCTCCACTTTG
hhex	NM_204089	111	AAATGGAGGCGTCTCAAGC
			CTGCTCAGCACTCAAACACC
cxcr4	NM_001097362	124	TGGACATTATCGGATCTATTGC
			AAGCACGGCTCACTGAAATC
GAPDH	NM_001004949	106	ACAACTTTGGCATCCTGGAG
			CCTCTGCCATCTCTCCACAG
L8	NM_203594	86	CTGGCTCCAAGAAGGTCATC
			CAGGATGGGTTTGTCAATACG
EF1a	NM_001016692	109	CCCAACTGATAAGCCTCTGC
			CATGCCTGGCTTAAGGACAC

## Sheet: X. laevis ChIP-qPCR
X. laevis, ChIP-qPCR primers
Name	Reference	bp	Sequence
fgf4 -2.2kb	AF078081	76	CCACAGCCCTTTATGCAACT
			GGGGTTTGGCAATGTAGAAC
fgf4 -1.9kb	AF078081	107	GTCCGAATAACTGCGAGTCC
			TCCGACCTGCTGTAGCATTAC
fgf4 -1.0kb	AF078081	116	TTTGCTAAGGATGGGGGTAG
			GCTCAGACTGAATCCACAAGG
fgf4 -0.3kb	AF078081	96	TCAGTTTCATTCGGCTTCAG
			CAGATATAGCCCTCCTTGCAG
fgf4 -0.1kb	AF078081	105	TGTTTGGAGATGAGCAGGAG
			GATCTTCCCCAACAGCTCAG
fgf4 +0.1kb	AF078081	113	AGCAAACCACACCTCCTCTG
			GGCACACGTGGTTTAAGGAG
fgf4 +0.2kb	AF078081	104	GACTCCTTAAACCACGTGTGC
			CAGGCACTGCACCATGAC
fgf4 +0.3kb	AF078081	78	GATGGGAGACCCTCTTTTCC
			TGATGCCCAGCAAATAGTCA
fgf4 +0.4kb	AF078081	100	GTCGGGACAGTGACTATTTGC
			ATCCTTCCGTCCGGTAAAAC

## Sheet: X. tropicalis ChIP-qPCR
X. tropicalis, ChIP-qPCR primers
Name	Co-ordinates (JGI4.1)	bp	Sequence
b-actin -0.5kb	scaffold_2:961,343-961,442	100	TTGTACGCAACACAATGCAG
			AAATGTCAGGACCAAATGCAG
b-actin TSS	scaffold_2:960,846-960,945	100	GCGAATAGAAGCAGGAAATAGC
			CGCACAGAAACAGGACAGTG
not -7.6kb	scaffold_198:1,236,371-1,236,471	101	ACCTGTGGCTCCCATTAGG
			GTATTTGTGCCTCCCAGCAG
not -3.2kb	scaffold_198:1,231,938-1232034	97	CCGCTGCAAGTTTACACAAG
			CTACTCCCTGGGCACCATC
not -2.6kb	scaffold_198:1,231,251-1,231,357	107	GGAAGGAGGGGACAGAAAAC
			ACTGCCTGGTAACGACTTGG
not -1.0kb	scaffold_198:1,229,769-1,229,853	85	TTCGTTTTGCTTCGTTTTGG
			CGCTGGTGTATGTTCCACAC
not -0.1kb	scaffold_198:1,228,868-1,228,967	100	AATGGGGGATTAGCATTTGG
			GAGCAGGTGAGTTGCTTGTG
delta2 -3.2kb	scaffold_389:395,967-396,087	121	CATCCTGCAATTAACTGTCTGC
			AGGTGTGACAAATGGCACTG
wnt8a -5.7kb	scaffold_65:17,489-17,607	119	GGAAACTGCCTGTGGAAATG
			ACAAAAGCCCACAGGAGATG
gdf3 -0.1kb	scaffold_940:261,698-261,807	110	TGGATGAGCACAGAGAGGTG
			GTCAGGAGGGAGGTGTCAAC
wnt11 -2.0kb	scaffold_117:1,324,403-1,324,515	113	CCTGGAGGCTTTGAAATGAG
			CAAGCCTGACTGTGACATGC
wnt11 TSS	scaffold_117:1,322,251-1,322,356	106	TAGTGAAAGTCGTGCGATGC
			GCTGCCTTCTGCACTGAGAC
msgn1 -0.1kb	scaffold_100:400,836-400,934	99	CCAGTCCATTTTCCATGTTG
			GGGGAGGCCCTTTTATACAG
mespa -1.3kb	scaffold_22:2,289,889-2,289,982	94	CTCCTTTGCCCTCTGAAATG
			CTTCAGGGAATTGGCTTGTG
myf5 -1.1kb	scaffold_5:1,898,496-1,898,589	94	AAAGAGTTCCTGCACCTTGG
			TCCCAAATCATCAGCACAAC
myf5 TSS	scaffold_5:1,899,697-1,899,813	117	TTGCTTCAACTCCACTGAGC
			TGGAGAAGGAATGCAAGAGC
Xbra3 -2.5kb	scaffold_432:325,756-325,864	109	TTCTCTCCTTCCACCCTGAG
			CCTCATTTCATCCCATGTCC
Xbra3 -0.3kb	scaffold_432:328,060-328,166	107	AGGTTATGGAAGCCCTGGAC
			TGCCCATCAGATTAAGCAAG
fgf4 -1.1kb	scaffold_82:2,812,749-2,812,854	106	CCACAGAGAGCTGGAACGAG
			TGAATGCTGTGTTTGCTAAGG
fgf4 5’UTR	scaffold_82:2,811,985-2,812,107	123	TGGGGAAGATCAACACTTCAG
			TGCTCTCTTAGCTTGCATGG
LOC733709 -2.2kb	scaffold_73:991,280-991,380	101	GGTATTCAGCATGGGACTGG
			CACTGGGTCCATAGCCAAAG
sip1 +13.0kb	scaffold_232:1,342,370-1,342,458	89	TACACCGGCCACGAGATAAC
			AGGTCCTGCCTACGGTATCC
pax3 +2.7kb	scaffold_224:892,183-892,272	90	ATGAGAATGTGAGCGACACG
			AAACCCAAGGTGAGCAAGTG
pax3 5’UTR	scaffold_224:894,620-894,720	101	CAGATGCCAGAGGAGAGAGC
			GGAACTCTCTGGGTCCCAAC
sox17b -0.1kb	scaffold_83:2,183,235-2,183,328	94	GTTAGACTCCGCTCCAGACG
			TCTCCACCTAAGGGGAAACC
Xbra -16.6kb	scaffold_432:308,268-308,384	117	TCAGGAAACACGTGAGTAGGC
			ACAGCCACAGGAATCCATTAG
Xbra -4.0kb	scaffold_432:288,797-288,906	110	CAATGGATGCCTCTCTGGAC
			TGGGTTTAGAATGGCAAAGG
tbx6 +1.8kb	scaffold_1655:34,845-34,946	102	AATGAACTGGGGTCGCTATG
			ACTGGGCCTATACGTTGGTG
foxc1 -0.2kb	scaffold_95:2,483,611-2,483,698	88	CAGGGACCCAGTGTTTTACC
			ATTTGCAGGATTCCCAACTG

## Sheet: Zebrafish ChIP-qPCR
Zebrafish, ChIP-qPCR primers
Name	Co-ordinates (Zv9)	bp	Sequence
hsf2 TSS	chr20:40,392,035-40,392,138	104	TGGTGCGTGTGTTTTGTCTAC
			CGAGCTGTGTTTCATTTTGC
hsf2 3’ UTR	chr20:40,381,046-40,381,150	105	CAGACCTGCTGGATGAGTCC
			GATAGAAGAGCGTGGCTTCG
copb1 TSS	chr7:27,904,551-27,904,664	114	GCTAACTCGAGCCCTGAATC
			ACTGATTGCGTGAACAGTCG
copb1 exon 18	chr7:27,919,213-27,919,328	116	TCAGACAGATGTGGGCTGAG
			TCCAGACATTCCCGCTAAAC
klhl20 TSS	chr2:32,090,264-32,090,377	114	AGTCCTCACGTCACACATGG
			ACACTGGCGAAAGGAGTGTC
klhl20 3’ UTR	chr2:32,104,471-32,104,595	125	AATGCATCAACGAGTCAGTCC
			ACCTCGGGTATCAAACTTGC
ppm1g TSS	chr13:6,476,784-6,476,902	119	AAATGGGTTTGTTGCTGGAC
			GCTCACATTAAACGCGAATG
ppm1g 3’ UTR	chr13:6,493,112-6,493,215	104	TATTTTTCCTCCCCCAAAGC
			CAAGGGAGAGAGGAATGTCG
